# Supplementary material for: Genome-wide investigation of outbreak-associated Vibrio cholerae in Gujarat, India identifies antimicrobial resistance genes, virulence determinants, and mobile genetic elements
Source: Front Microbiol. 2026 Jul 2;17:1851551. doi: 10.3389/fmicb.2026.1851551 (PMC13373057; doi:10.3389/fmicb.2026.1851551)
Supplement: Supplementary file 1 [file Data_Sheet_1.zip]

Archive with 18 entries (18 files):
- Supplementary Table S8.xlsx
- Supplementary Table S9.xlsx
- Supplementary Table S10.xlsx
- Supplementary Table S11.xlsx
- Supplementary Table S12.xlsx
- Supplementary Table S13.xlsx
- Supplementary Table S14.xlsx
- Supplementary Table S15.xlsx
- Supplementary Table S16.xlsx
- Supplementary Table S17.xlsx
- Supplementary Figures.docx
- Supplementary Table S1.xlsx
- Supplementary Table S2.xlsx
- Supplementary Table S3.xlsx
- Supplementary Table S4.xlsx
- Supplementary Table S5.xlsx
- Supplementary Table S6.xlsx
- Supplementary Table S7.xlsx
