# Supplementary material for: Genome-wide investigation of outbreak-associated Vibrio cholerae in Gujarat, India identifies antimicrobial resistance genes, virulence determinants, and mobile genetic elements
Source: Front Microbiol. 2026 Jul 2;17:1851551. doi: 10.3389/fmicb.2026.1851551 (PMC13373057; doi:10.3389/fmicb.2026.1851551)
Supplement: Supplementary file 1 [file Data_Sheet_1.zip › Supplementary Table S8.xlsx]

## Sheet: Supplementary Table 8
Supplementary Table 8: Genotype-Phenotype corelation analysis of 20 V. cholerae genomes using ARGs against AST data. Phenotype (AST) data was provided by the hospitals. “Y” and “N” indicate presence and absence of phenotype and genotype, while “NA” indicates non availability of phenotypic data.
Phenotype-Genotype
Isolate	AM (Ampicillin)		DX (Doxycycline)		BA (Cotrimoxazole)		RC (Ciprofloxacin)		CH (Chloramphenicol)		TE (Tetracycline)		GM (Gentamicin)
	Phenotype	Genotype	Phenotype	Genotype	Phenotype	Genotype	Phenotype	Genotype	Phenotype	Genotype	Phenotype	Genotype	Phenotype	Genotype
IC1	Y	Y	N	N	Y	Y	N	Y	N	Y	N	N	N	N
IC2	Y	Y	N	N	Y	Y	N	Y	N	Y	N	N	N	N
IC3	Y	Y	N	N	Y	Y	N	Y	N	Y	N	N	N	N
IC4	Y	Y	N	N	Y	Y	N	Y	N	Y	N	N	N	N
IC5	Y	Y	N	N	Y	Y	N	Y	N	Y	N	N	N	N
IC6	Y	Y	N	N	N	Y	N	Y	N	Y	N	N	N	N
IC7	Y	Y	N	N	Y	Y	N	Y	N	Y	N	N	N	N
IC8	Y	Y	N	N	Y	Y	N	Y	N	Y	N	N	N	N
IC9	Y	Y	N	N	Y	Y	N	Y	N	Y	N	N	N	N
IC10	Y	Y	N	N	Y	Y	N	Y	N	Y	N	N	N	N
VP1	NA	Y	NA	N	NA	Y	NA	Y	NA	Y	NA	N	NA	N
VP2	Y	Y	N	N	Y	Y	N	Y	N	Y	N	N	N	N
VP3	NA	Y	NA	N	NA	Y	NA	Y	NA	Y	NA	N	NA	N
VP4	NA	Y	NA	N	NA	Y	NA	Y	NA	Y	NA	N	NA	N
VP5	NA	Y	NA	N	NA	Y	NA	Y	NA	Y	NA	N	NA	N
VP6	Y	Y	N	N	Y	Y	N	Y	N	Y	N	N	N	N
VP7	Y	Y	N	N	Y	Y	N	Y	N	Y	N	N	N	N
VP8	Y	Y	N	N	Y	Y	N	Y	N	Y	N	N	N	N
VP9	Y	Y	N	N	N	Y	N	Y	N	Y	N	N	N	N
VP10	Y	Y	N	N	N	Y	N	Y	N	Y	N	N	N	N
