# Supplementary material for: Genome-wide investigation of outbreak-associated Vibrio cholerae in Gujarat, India identifies antimicrobial resistance genes, virulence determinants, and mobile genetic elements
Source: Front Microbiol. 2026 Jul 2;17:1851551. doi: 10.3389/fmicb.2026.1851551 (PMC13373057; doi:10.3389/fmicb.2026.1851551)
Supplement: Supplementary file 1 [file Data_Sheet_1.zip › Supplementary Table S9.xlsx]

## Sheet: Supplementary Table 9
Supplementary Table 9: Virulance genes identified across 20 V. cholerae genomes using Virulence Factor Database (VFDB).
IC1	IC2	IC3	IC4	IC5	IC6	IC7	IC8	IC9	IC10	VP1	VP2	VP3	VP4	VP5	VP6	VP7	VP8	VP9	VP10	Classification	Product
cap	cap	cap	cap	cap	cap	cap	cap	cap	cap	cap	cap	cap	cap	cap	cap	cap	cap	cap	cap	Intracellular survival and replication	Cyclic AMP receptor protein
carA	carA	carA	carA	carA	carA	carA	carA	carA	carA	carA	carA	carA	carA	carA	carA	carA	carA	carA	carA	Virulence	Carbamoyl-phosphate synthase small chain (EC 6.3.5.5)
carB	carB	carB	carB	carB	carB	carB	carB	carB	carB	carB	carB	carB	carB	carB	carB	carB	carB	carB	carB	Virulence	Carbamoyl-phosphate synthase large chain (EC 6.3.5.5)
clpB	clpB	clpB	clpB	clpB	clpB	clpB	clpB	clpB	clpB	clpB	clpB	clpB	clpB	clpB	clpB	clpB	clpB	clpB	clpB	Virulence	Chaperone protein ClpB (ATP-dependent unfoldase)
dksA	dksA	dksA	dksA	dksA	dksA	dksA	dksA	dksA	dksA	dksA	dksA	dksA	dksA	dksA	dksA	dksA	dksA	dksA	dksA	Cell-to-cell spread,Stress,Stress,Regulation of gene expression	RNA polymerase-binding transcription factor DksA
fur	fur	fur	fur	fur	fur	fur	fur	fur	fur	fur	fur	fur	fur	fur	fur	fur	fur	fur	fur	Virulence	Ferric uptake regulation protein FUR
gmhA	gmhA	gmhA	gmhA	gmhA	gmhA	gmhA	gmhA	gmhA	gmhA	gmhA	gmhA	gmhA	gmhA	gmhA	gmhA	gmhA	gmhA	gmhA	gmhA	Virulence	D-sedoheptulose 7-phosphate isomerase (EC 5.3.1.28)
grxD	grxD	grxD	grxD	grxD	grxD	grxD	grxD	grxD	grxD	grxD	grxD	grxD	grxD	grxD	grxD	grxD	grxD	grxD	grxD	Regulation of gene expression	Monothiol glutaredoxin GrxD
guaB	guaB	guaB	guaB	guaB	guaB	guaB	guaB	guaB	guaB	guaB	guaB	guaB	guaB	guaB	guaB	guaB	guaB	guaB	guaB	Cellular metabolism	Inosine-5'-monophosphate dehydrogenase (EC 1.1.1.205) / CBS domain
hfq	hfq	hfq	hfq	hfq	hfq	hfq	hfq	hfq	hfq	hfq	hfq	hfq	hfq	hfq	hfq	hfq	hfq	hfq	hfq	Regulation of gene expression	RNA-binding protein Hfq
ompR	ompR	ompR	ompR	ompR	ompR	ompR	ompR	ompR	ompR	ompR	ompR	ompR	ompR	ompR	ompR	ompR	ompR	ompR	ompR	Virulence	Two-component system response regulator OmpR
rpoS	rpoS	rpoS	rpoS	rpoS	rpoS	rpoS	rpoS	rpoS	rpoS	rpoS	rpoS	rpoS	rpoS	rpoS	rpoS	rpoS	rpoS	rpoS	rpoS	Virulence	RNA polymerase sigma factor RpoS
ruvB	ruvB	ruvB	ruvB	ruvB	ruvB	ruvB	ruvB	ruvB	ruvB	ruvB	ruvB	ruvB	ruvB	ruvB	ruvB	ruvB	ruvB	ruvB	ruvB	Intracellular survival and replication	Holliday junction ATP-dependent DNA helicase RuvB (EC 3.6.4.12)
trpB	trpB	trpB	trpB	trpB	trpB	trpB	trpB	trpB	trpB	trpB	trpB	trpB	trpB	trpB	trpB	trpB	trpB	trpB	trpB	Virulence	Tryptophan synthase beta chain (EC 4.2.1.20)
trxA	trxA	trxA	trxA	trxA	trxA	trxA	trxA	trxA	trxA	trxA	trxA	trxA	trxA	trxA	trxA	trxA	trxA	trxA	trxA	Modulate host immune response	Thioredoxin
									tktA											Virulence	Transketolase (EC 2.2.1.1)
