# Supplementary material for: Genome-wide investigation of outbreak-associated Vibrio cholerae in Gujarat, India identifies antimicrobial resistance genes, virulence determinants, and mobile genetic elements
Source: Front Microbiol. 2026 Jul 2;17:1851551. doi: 10.3389/fmicb.2026.1851551 (PMC13373057; doi:10.3389/fmicb.2026.1851551)
Supplement: Supplementary file 1 [file Data_Sheet_1.zip › Supplementary Table S10.xlsx]

## Sheet: Supplementary Table 10
Supplementary Table 10: Details of sequence typing of 20 V. cholerae genomes using cgMLST and PathogenWatch.
	cgMLST					PathogenWatch
Isolate	Exact Matches	MLST ST	cgMLST	cgMLST Mismatches	cgMLST Loci matched	ST	ST	Serogroup
IC1	2442	69	cgST-1308 and cgST-1309	13	2430/2443 (99.5%)	69	22faaf0f2f585eb85ab0d900fd46eaea6bf28dc3	O1
IC2	2445	69	cgST-1308 and cgST-1309	10	2433/2443 (99.6%)	69	22faaf0f2f585eb85ab0d900fd46eaea6bf28dc3
IC3	2446	69	cgST-1308 and cgST-1309	10	2433/2443 (99.6%)	69	22faaf0f2f585eb85ab0d900fd46eaea6bf28dc3	O1
IC4	2443	69	cgST-1308 and cgST-1309	12	2431/2443 (99.5%)	69	22faaf0f2f585eb85ab0d900fd46eaea6bf28dc3	O1
IC5	2444	69	cgST-1308 and cgST-1309	11	2432/2443 (99.5%)	69	22faaf0f2f585eb85ab0d900fd46eaea6bf28dc3	O1
IC6	2445	69	cgST-1308 and cgST-1309	10	2433/2443 (99.6%)	69	22faaf0f2f585eb85ab0d900fd46eaea6bf28dc3	O1
IC7	2443	69	cgST-1308 and cgST-1309	12	2431/2443 (99.5%)	69	22faaf0f2f585eb85ab0d900fd46eaea6bf28dc3	O1
IC8	2445	69	cgST-1308 and cgST-1309	10	2433/2443 (99.6%)	69	22faaf0f2f585eb85ab0d900fd46eaea6bf28dc3	O1
IC9	2445	69	cgST-1308 and cgST-1309	11	2432/2443 (99.5%)	69	22faaf0f2f585eb85ab0d900fd46eaea6bf28dc3	O1
IC10	2442	69	cgST-1308 and cgST-1309	12	2431/2443 (99.5%)	69	22faaf0f2f585eb85ab0d900fd46eaea6bf28dc3	O1
VP1	2382	69	cgST-1308	71	2372/2443 (97.1%)	69	22faaf0f2f585eb85ab0d900fd46eaea6bf28dc3
VP2	2435	69	cgST-1308	18	2425/2443 (99.3%)	69	22faaf0f2f585eb85ab0d900fd46eaea6bf28dc3	O1
VP3	2431	69	cgST-1308	23	2420/2443 (99.1%)	69	22faaf0f2f585eb85ab0d900fd46eaea6bf28dc3	O1
VP4	2438	69	cgST-1308 and cgST-1309	17	2426/2443 (99.3%)	69	22faaf0f2f585eb85ab0d900fd46eaea6bf28dc3	O1
VP5	2442	69	cgST-1308 and cgST-1309	13	2430/2443 (99.5%)	69	22faaf0f2f585eb85ab0d900fd46eaea6bf28dc3
VP6	2437	69	cgST-1308	17	2426/2443 (99.3%)	69	22faaf0f2f585eb85ab0d900fd46eaea6bf28dc3	O1
VP7	2434	69	cgST-1308	20	2423/2443 (99.2%)	69	22faaf0f2f585eb85ab0d900fd46eaea6bf28dc3
VP8	2413	69	cgST-1308	40	2403/2443 (98.4%)	69	22faaf0f2f585eb85ab0d900fd46eaea6bf28dc3
VP9	2440	69	cgST-1308	14	2429/2443 (99.4%)	69	22faaf0f2f585eb85ab0d900fd46eaea6bf28dc3	O1
VP10	2439	69	cgST-1308 and cgST-1309	16	2427/2443 (99.3%)	69	22faaf0f2f585eb85ab0d900fd46eaea6bf28dc3
