# Supplementary material for: Genome-wide investigation of outbreak-associated Vibrio cholerae in Gujarat, India identifies antimicrobial resistance genes, virulence determinants, and mobile genetic elements
Source: Front Microbiol. 2026 Jul 2;17:1851551. doi: 10.3389/fmicb.2026.1851551 (PMC13373057; doi:10.3389/fmicb.2026.1851551)
Supplement: Supplementary file 1 [file Data_Sheet_1.zip › Supplementary Table S11.xlsx]

## Sheet: Supplementary Table S11
Supplementary Table S11: Possible virulence determinants in 20 V. cholerae genomes, identified using Pathogenwatch.
Isolate	ace	hapA	hlyA	makA	nanH	ompU	rpoS	toxR	vasX	Lux Operon	MSHA Pilus	ctxA	ctxB	acfA	acfB	acfC	acfD	tagA	zot	TCP cluster	RTX Toxin Operon	chxA	stn
IC1	Present	Present	Present	Present	Present	Present	Present	Present	Present	Present	Present	Present	Present	Present	Present	Incomplete	Incomplete	Present	Present	Present	Incomplete	Not found	Not found
IC2	Present	Present	Present	Present	Present	Present	Present	Present	Present	Present	Present	Present	Present	Not found	Not found	Not found	Present	Not found	Present	Incomplete	Incomplete	Not found	Not found
IC3	Present	Present	Present	Present	Present	Present	Present	Present	Present	Present	Present	Present	Present	Present	Present	Incomplete	Present	Incomplete	Present	Incomplete	Incomplete	Not found	Not found
IC4	Present	Present	Present	Present	Present	Present	Present	Present	Present	Present	Present	Not found	Not found	Present	Present	Incomplete	Present	Present	Incomplete	Incomplete	Incomplete	Not found	Not found
IC5	Present	Present	Present	Present	Present	Present	Present	Present	Present	Present	Present	Present	Present	Present	Present	Incomplete	Present	Present	Present	Incomplete	Incomplete	Not found	Not found
IC6	Present	Present	Present	Present	Present	Present	Present	Present	Present	Present	Present	Present	Present	Present	Present	Incomplete	Present	Incomplete	Present	Incomplete	Incomplete	Not found	Not found
IC7	Present	Present	Present	Present	Present	Present	Present	Present	Present	Present	Present	Not found	Not found	Incomplete	Present	Incomplete	Present	Incomplete	Present	Incomplete	Incomplete	Not found	Not found
IC8	Present	Present	Present	Present	Present	Present	Present	Present	Present	Present	Present	Present	Present	Present	Present	Incomplete	Present	Present	Present	Present	Incomplete	Not found	Not found
IC9	Present	Present	Present	Present	Present	Present	Present	Present	Present	Present	Present	Not found	Not found	Not found	Incomplete	Not found	Incomplete	Not found	Present	Incomplete	Incomplete	Not found	Not found
IC10	Present	Present	Present	Present	Present	Present	Present	Present	Present	Incomplete	Present	Not found	Not found	Incomplete	Present	Incomplete	Present	Incomplete	Incomplete	Incomplete	Incomplete	Not found	Not found
Vp1	Present	Present	Present	Present	Present	Present	Present	Present	Present	Present	Present	Not found	Not found	Incomplete	Incomplete	Incomplete	Incomplete	Not found	Incomplete	Incomplete	Incomplete	Not found	Not found
Vp2	Present	Present	Present	Present	Present	Present	Present	Present	Present	Present	Present	Incomplete	Not found	Not found	Present	Incomplete	Incomplete	Incomplete	Present	Incomplete	Incomplete	Not found	Not found
Vp3	Present	Present	Present	Present	Present	Present	Present	Present	Present	Present	Present	Not found	Not found	Incomplete	Incomplete	Not found	Incomplete	Incomplete	Incomplete	Incomplete	Incomplete	Not found	Not found
Vp4	Present	Present	Present	Present	Present	Present	Present	Present	Present	Present	Present	Incomplete	Present	Not found	Incomplete	Not found	Incomplete	Incomplete	Present	Incomplete	Incomplete	Not found	Not found
Vp5	Present	Present	Present	Present	Present	Present	Present	Present	Present	Present	Present	Not found	Not found	Present	Present	Incomplete	Present	Incomplete	Incomplete	Incomplete	Incomplete	Not found	Not found
Vp6	Present	Present	Present	Present	Present	Present	Present	Present	Present	Present	Present	Present	Present	Incomplete	Present	Incomplete	Present	Incomplete	Present	Incomplete	Incomplete	Not found	Not found
Vp7	Present	Present	Present	Present	Present	Present	Present	Present	Present	Present	Present	Not found	Not found	Incomplete	Present	Incomplete	Incomplete	Incomplete	Incomplete	Incomplete	Incomplete	Not found	Not found
Vp8	Present	Present	Present	Present	Present	Present	Present	Present	Present	Present	Present	Not found	Not found	Not found	Present	Incomplete	Incomplete	Incomplete	Incomplete	Incomplete	Incomplete	Not found	Not found
Vp9	Present	Present	Present	Present	Present	Present	Present	Present	Present	Present	Present	Incomplete	Present	Incomplete	Present	Incomplete	Present	Incomplete	Present	Incomplete	Incomplete	Not found	Not found
Vp10	Present	Present	Present	Present	Present	Present	Present	Present	Present	Present	Present	Present	Present	Present	Present	Incomplete	Present	Incomplete	Present	Incomplete	Incomplete	Not found	Not found
