# Supplementary material for: Genome-wide investigation of outbreak-associated Vibrio cholerae in Gujarat, India identifies antimicrobial resistance genes, virulence determinants, and mobile genetic elements
Source: Front Microbiol. 2026 Jul 2;17:1851551. doi: 10.3389/fmicb.2026.1851551 (PMC13373057; doi:10.3389/fmicb.2026.1851551)
Supplement: Supplementary file 1 [file Data_Sheet_1.zip › Supplementary Table S12.xlsx]

## Sheet: IC1
Supplementary Table S12: The antibiotic resistance genes, virulence factors and ARGs containing MGEs screened through VRProfile2 is provided for each isolate in a separate sheet.
Species:	Vibrio cholerae
MLST Type:	ST69
Antibiotic Resistance Genes And Virluence Factors
Contig	Replicon	Description	ARGs&VFs
26	Plasmid	Phenicol	floR
26	Plasmid	Aminoglycoside	aph(6)-Id
26	Plasmid	Aminoglycoside	aph(3'')-Ib
26	Plasmid	Sulphonamide	sul2
29	Chromosome	Phenicol	catB9
10	Chromosome	Folate&pathway&antagonist	dfrA1
ARG-carrying MGEs
ARG	seq ID	Replicon	Vir	ARG associated MGE	MGE Detail	MGE Coords
dfrA1	10	Chromosome	-	Integron	-	69515..74987

## Sheet: IC2
Species:	Vibrio cholerae
MLST Type:	ST69
Antibiotic Resistance Genes And Virluence Factors
Contig	Replicon	Description	ARGs&VFs
30	Chromosome	Phenicol	catB9
36	Plasmid	Phenicol	floR
36	Plasmid	Aminoglycoside	aph(6)-Id
36	Plasmid	Aminoglycoside	aph(3'')-Ib
36	Plasmid	Sulphonamide	sul2
8	Chromosome	Folate&pathway&antagonist	dfrA1
ARG-carrying MGEs
ARG	seq ID	Replicon	Vir	ARG associated MGE	MGE Detail	MGE Coords
floR / aph(6)-Id / aph(3'')-Ib / sul2	36	Plasmid	-	IS/Tn	TnpA_ISShfr9	3..9398
dfrA1	8	Chromosome	-	Integron	-	59089..64561
catB9	30	Chromosome	-	Integron	-	6972..18378

## Sheet: IC3
Species:	Vibrio cholerae
MLST Type:	ST69
Antibiotic Resistance Genes And Virluence Factors
Contig	Replicon	Description	ARGs&VFs
21	Chromosome	Phenicol	catB9
24	Plasmid	Phenicol	floR
24	Plasmid	Aminoglycoside	aph(6)-Id
24	Plasmid	Aminoglycoside	aph(3'')-Ib
24	Plasmid	Sulphonamide	sul2
10	Chromosome	Folate&pathway&antagonist	dfrA1
ARG-carrying MGEs
ARG	seq ID	Replicon	Vir	ARG associated MGE	MGE Detail	MGE Coords
dfrA1	10	Chromosome	-	Integron	-	69647..75119

## Sheet: IC4
Species:	Vibrio cholerae
MLST Type:	ST69
Antibiotic Resistance Genes And Virluence Factors
Contig	Replicon	Description	ARGs&VFs
32	Plasmid	Sulphonamide	sul2
32	Plasmid	Aminoglycoside	aph(3'')-Ib
32	Plasmid	Aminoglycoside	aph(6)-Id
32	Plasmid	Phenicol	floR
36	Chromosome	Phenicol	catB9
9	Chromosome	Folate&pathway&antagonist	dfrA1
ARG-carrying MGEs
ARG	seq ID	Replicon	Vir	ARG associated MGE	MGE Detail	MGE Coords
dfrA1	9	Chromosome	-	GI	-	30749..64561
sul2 / aph(3'')-Ib / aph(6)-Id / floR	32	Plasmid	-	IS/Tn	TnpA_ISShfr9	330..9725
dfrA1	9	Chromosome	-	Integron	-	59089..64561

## Sheet: IC5
Species:	Vibrio cholerae
MLST Type:	ST69
Antibiotic Resistance Genes And Virluence Factors
Contig	Replicon	Description	ARGs&VFs
11	Chromosome	Folate&pathway&antagonist	dfrA1
28	Plasmid	Phenicol	floR
28	Plasmid	Aminoglycoside	aph(6)-Id
28	Plasmid	Aminoglycoside	aph(3'')-Ib
28	Plasmid	Sulphonamide	sul2
31	Chromosome	Phenicol	catB9
ARG-carrying MGEs
ARG	seq ID	Replicon	Vir	ARG associated MGE	MGE Detail	MGE Coords
floR / aph(6)-Id / aph(3'')-Ib / sul2	28	Plasmid	-	IS/Tn	TnpA_ISShfr9	3..9398
dfrA1	11	Chromosome	-	Integron	-	69515..74987
catB9	31	Chromosome	-	Integron	-	110..7913

## Sheet: IC6
Species:	Vibrio cholerae
MLST Type:	ST69
Antibiotic Resistance Genes And Virluence Factors
Contig	Replicon	Description	ARGs&VFs
11	Chromosome	Folate&pathway&antagonist	dfrA1
23	Plasmid	Phenicol	floR
23	Plasmid	Aminoglycoside	aph(6)-Id
23	Plasmid	Aminoglycoside	aph(3'')-Ib
23	Plasmid	Sulphonamide	sul2
27	Chromosome	Phenicol	catB9
ARG-carrying MGEs
ARG	seq ID	Replicon	Vir	ARG associated MGE	MGE Detail	MGE Coords
floR / aph(6)-Id / aph(3'')-Ib / sul2	23	Plasmid	-	IS/Tn	TnpA_ISShfr9	3..9398
dfrA1	11	Chromosome	-	Integron	-	69515..74987

## Sheet: IC7
Species:	Vibrio cholerae
MLST Type:	ST69
Antibiotic Resistance Genes And Virluence Factors
Contig	Replicon	Description	ARGs&VFs
11	Chromosome	Folate&pathway&antagonist	dfrA1
27	Chromosome	Phenicol	catB9
34	Plasmid	Phenicol	floR
34	Plasmid	Aminoglycoside	aph(6)-Id
34	Plasmid	Aminoglycoside	aph(3'')-Ib
34	Plasmid	Sulphonamide	sul2
ARG-carrying MGEs
ARG	seq ID	Replicon	Vir	ARG associated MGE	MGE Detail	MGE Coords
catB9	27	Chromosome	-	GI	-	606..18328
dfrA1	11	Chromosome	-	Integron	-	69647..75119
catB9	27	Chromosome	-	Integron	-	110..11516

## Sheet: IC8
Species:	Vibrio cholerae
MLST Type:	ST69
Antibiotic Resistance Genes And Virluence Factors
Contig	Replicon	Description	ARGs&VFs
25	Chromosome	Phenicol	catB9
29	Plasmid	Phenicol	floR
29	Plasmid	Aminoglycoside	aph(6)-Id
29	Plasmid	Aminoglycoside	aph(3'')-Ib
29	Plasmid	Sulphonamide	sul2
10	Chromosome	Folate&pathway&antagonist	dfrA1
ARG-carrying MGEs
ARG	seq ID	Replicon	Vir	ARG associated MGE	MGE Detail	MGE Coords
floR / aph(6)-Id / aph(3'')-Ib / sul2	29	Plasmid	-	IS/Tn	TnpA_ISShfr9	3..9398
dfrA1	10	Chromosome	-	Integron	-	69646..75118
catB9	25	Chromosome	-	Integron	-	6954..18360

## Sheet: IC9
Species:	Vibrio cholerae
MLST Type:	ST69
Antibiotic Resistance Genes And Virluence Factors
Contig	Replicon	Description	ARGs&VFs
11	Chromosome	Folate&pathway&antagonist	dfrA1
26	Chromosome	Phenicol	catB9
30	Plasmid	Phenicol	floR
30	Plasmid	Aminoglycoside	aph(6)-Id
30	Plasmid	Aminoglycoside	aph(3'')-Ib
30	Plasmid	Sulphonamide	sul2
ARG-carrying MGEs
ARG	seq ID	Replicon	Vir	ARG associated MGE	MGE Detail	MGE Coords
floR / aph(6)-Id / aph(3'')-Ib / sul2	30	Plasmid	-	IS/Tn	TnpA_ISShfr9	3..9398
dfrA1	11	Chromosome	-	Integron	-	59089..64561
catB9	26	Chromosome	-	Integron	-	6960..18366

## Sheet: IC10
Species:	Vibrio cholerae
MLST Type:	ST69
Antibiotic Resistance Genes And Virluence Factors
Contig	Replicon	Description	ARGs&VFs
43	Plasmid	Sulphonamide	sul2
43	Plasmid	Aminoglycoside	aph(3'')-Ib
43	Plasmid	Aminoglycoside	aph(6)-Id
43	Plasmid	Phenicol	floR
46	Chromosome	Phenicol	catB9
10	Chromosome	Folate&pathway&antagonist	dfrA1
ARG-carrying MGEs
ARG	seq ID	Replicon	Vir	ARG associated MGE	MGE Detail	MGE Coords
sul2 / aph(3'')-Ib / aph(6)-Id / floR	43	Plasmid	-	IS/Tn	TnpA_ISShfr9	330..9725
dfrA1	10	Chromosome	-	Integron	-	69635..75107
catB9	46	Chromosome	-	Integron	-	20..7823

[truncated: 10 more sheets: VP1, VP2, VP3, VP4, VP5, VP6, VP7, VP8, VP9, VP10]
