# Supplementary material for: Genome-wide investigation of outbreak-associated Vibrio cholerae in Gujarat, India identifies antimicrobial resistance genes, virulence determinants, and mobile genetic elements
Source: Front Microbiol. 2026 Jul 2;17:1851551. doi: 10.3389/fmicb.2026.1851551 (PMC13373057; doi:10.3389/fmicb.2026.1851551)
Supplement: Supplementary file 1 [file Data_Sheet_1.zip › Supplementary Table S13.xlsx]

## Sheet: sd
Supplementary Table 1. Vibrio choleare strains in this study
Strain	Year	Source	Serogroup	Serotype	Biotype	Reference
349/264	1983	stool	O1	Inaba	El Tor	In this study
476/167	1983	stool	O1	Ogawa	El Tor	In this study
510/77	1983	stool	O1	Inaba	El Tor	In this study
816 ct 634	1984	stool	O1	Inaba	El Tor	In this study
1130 W58	1984	water	non-O1/non-O139			In this study
501/771	1985	stool	O1	Inaba	El Tor	In this study
184/AD112	1985	stool	O1	Inaba	El Tor	In this study
305/AD1697	1985	stool	O1	Inaba	El Tor	In this study
1262 W278	1985	water	non-O1/non-O139			In this study
22135	1994	stool	O139			In this study
22136	1994	stool	O139			In this study
22137	1994	stool	O139			In this study
22138	1994	stool	O139			In this study
5697/3 (430)	1995	stool	O139			In this study
5114/3 (451)	1995	stool	O139			In this study
4610/3 (404)	1995	stool	O139			In this study
6668/3 (432)	1995	stool	O139			In this study
7307/3 (440)	1995	stool	O139			In this study
6225/3 (425)	1995	stool	O139			In this study
5000/3 (416)	1995	stool	O139			In this study
5457/3 (412)	1995	stool	O139			In this study
IPD 221/8 44B	1995	stool	non-O1/non-O139			In this study
VC O1_8	2000	stool	O1	Ogawa	Classical	In this study
VC O1_9	2000	stool	O1	Ogawa	El Tor	In this study
VC O1_10	2000	stool	O1	Inaba	Classical	In this study
1231/8 52B	2000	stool	non-O1/non-O139			In this study
VSH/2-22I	2000	shrimp	non-O1/non-O139			In this study
VHS/1-22I	2000	hand swab	non-O1/non-O139			In this study
22115	2004	stool	O1	Inaba	El Tor	In this study
22116	2004	stool	O1	Inaba	El Tor	In this study
22118	2004	stool	O1	Inaba	El Tor	In this study
22125	2005	RSC	O1	Ogawa	El Tor	In this study
22126	2005	RSC	O1	Ogawa	El Tor	In this study
22127	2005	RSC	O1	Ogawa	El Tor	In this study
22128	2005	RSC	O1	Ogawa	El Tor	In this study
TC 22	2006	oyster	O1	Ogawa	El Tor	In this study
TC 183	2006	frozen shrimp	O1	Ogawa	El Tor	In this study
TC151-1/2	2006	brackish water	non-O1/non-O139			In this study
TC8-1/1	2006	fish	non-O1/non-O139			In this study
TC183-1/1	2006	seafood	non-O1/non-O139			In this study
VID97-3/2	2006	seafood	non-O1/non-O139			In this study
IWSH488 TCY	2007	shrimp waste	non-O1/non-O139			In this study
P1	2010	stool	O1	Ogawa	El Tor	In this study
P8	2010	stool	O1	Ogawa	El Tor	In this study
P17	2010	stool	O1	Ogawa	El Tor	In this study
P25	2010	stool	O1	Ogawa	El Tor	In this study
P30	2010	stool	O1	Inaba	El Tor	In this study
P33	2010	stool	O1	Ogawa	El Tor	In this study
P34	2010	stool	O1	Inaba	El Tor	In this study
P35	2010	stool	O1	Inaba	El Tor	In this study
P36	2010	stool	O1	Ogawa	El Tor	In this study
P37	2010	stool	O1	Inaba	El Tor	In this study
P38	2010	stool	O1	Inaba	El Tor	In this study
P39	2010	stool	O1	Inaba	El Tor	In this study
P42	2010	stool	O1	Inaba	El Tor	In this study
P43	2010	stool	O1	Inaba	El Tor	In this study
P44	2010	stool	O1	Inaba	El Tor	In this study
P45	2010	stool	O1	Ogawa	El Tor	In this study
P46	2010	stool	O1	Inaba	El Tor	In this study
P47	2010	stool	O1	Ogawa	El Tor	In this study
P48	2010	stool	O1	Ogawa	El Tor	In this study
4053022989	2010	RSC	O1	Ogawa	El Tor	In this study
4053024303	2010	RSC	O1	Inaba	El Tor	In this study
4053023724	2010	stool	O1	Inaba	El Tor	In this study
4053024306	2010	RSC	O1	Inaba	El Tor	In this study
MK14	2011	water	O1	Inaba	El Tor	In this study
4T5	2011	water	O1	Ogawa	El Tor	In this study
DT7	2011	water	O139			In this study
DT8	2011	water	O139			In this study
WKB T9	2011	water	O139			In this study
PKN T5	2011	water	O139			In this study
D-SSH2/1-TY8	2013	shrimp	non-O1/non-O139			In this study
I-WASTE-SSH2-TY1	2013	shrimp waste	non-O1/non-O139			In this study
I-SSH2-TY6	2013	shrimp	non-O1/non-O139			In this study
I-WHSH1-TY4	2013	water	non-O1/non-O139			In this study
I-WASTE-HSH1-TY2	2013	shrimp waste	non-O1/non-O139			In this study
D-SSH2/1-TY2	2013	shrimp	non-O1/non-O139			In this study
VCR12	2013	water	non-O1/non-O139			In this study

## Sheet: Supplementary Table 13
Supplementary Table 13: Details of genes present in the genomic islands.
Pathogenicity islands (PAIs):
	Vibrio cholerae pathogenicity island 1 (VPI-1):	Gene
	aldehyde dehydrogenase	VC0819
	toxin co-regulated pilus biosynthesis protein H	VC0827
	accessory colonization factor AcfB	VC0840
	integrase, phage family	VC0847
	Vibrio cholerae pathogenicity island 2 (VPI-2):
	interase (int)	VC1758
	helicase	VC1760
	type I restriction enzyme HsdR	VC1765
	N-acetylneuraminate lyase	VC1776
	N-acetylglucosamine-6-phosphate deacetylase	VC1783
	transposase OrfAB subunit A	VC1790
	transcriptional regulator	VC1809
	Vibrio cholerae seventh pandemic island 1 (VSP-1):
	deoxycytidylate deaminase-related protein	VC0175
	patatin-related protein	VC0178
	conserved hypothetical protein	VC0180
	hypothetical protein	VC0183
	transposase	VC0185
	Vibrio cholerae seventh pandemic island 2 (VSP-2):
	conserved hypothetical protein	VC0490
	hypothetical protein	VC0493
	ribonuclease HI	VC0498
	type IV pilin	VC0502
	hypothetical protein	VC0504
	methyl-accepting chemotaxis protein	VC0512
	methyl-accepting chemotaxis protein	VC0514
	phage integrase	VC0516
