# Supplementary material for: Genome-wide investigation of outbreak-associated Vibrio cholerae in Gujarat, India identifies antimicrobial resistance genes, virulence determinants, and mobile genetic elements
Source: Front Microbiol. 2026 Jul 2;17:1851551. doi: 10.3389/fmicb.2026.1851551 (PMC13373057; doi:10.3389/fmicb.2026.1851551)
Supplement: Supplementary file 1 [file Data_Sheet_1.zip › Supplementary Table S14.xlsx]

## Sheet: Supplementary Table S14
Supplementary Table S14: Number of SNPs between each 20 genomes of V. cholerae. Analysis was performed using fIDBAC.
Isolate ID	IC1	IC2	IC3	IC4	IC5	IC6	IC7	IC8	IC9	IC10	VP1	VP2	VP3	VP4	VP5	VP6	VP7	VP8	VP9	VP10
IC1	0	45	42	31	11	61	50	31	43	39	201	20	50	64	52	53	68	61	37	43
IC2	45	0	39	58	38	60	51	30	44	44	206	59	61	65	61	52	81	62	40	42
IC3	42	39	0	55	35	57	18	27	11	41	203	56	58	62	58	49	76	59	37	39
IC4	31	58	55	0	24	74	63	44	56	54	218	45	71	79	73	66	81	74	52	56
IC5	11	38	35	24	0	54	43	24	36	38	198	25	51	59	53	46	61	54	32	36
IC6	61	60	57	74	54	0	67	32	60	62	222	75	77	81	77	68	97	56	56	58
IC7	50	51	18	63	43	67	0	37	15	53	208	64	66	72	66	59	86	67	45	49
IC8	31	30	27	44	24	32	37	0	30	32	192	45	47	51	47	38	67	40	26	28
IC9	43	44	11	56	36	60	15	30	0	46	204	57	59	65	59	52	79	60	38	42
IC10	39	44	41	54	38	62	53	32	46	0	208	59	55	67	57	54	77	64	42	44
VP1	201	206	203	218	198	222	208	192	204	208	0	213	207	217	211	201	241	214	186	196
VP2	20	59	56	45	25	75	64	45	57	59	213	0	70	78	72	67	82	75	51	57
VP3	50	61	58	71	51	77	66	47	59	55	207	70	0	74	60	57	96	69	47	51
VP4	64	65	62	79	59	81	72	51	65	67	217	78	74	0	74	65	102	75	51	55
VP5	52	61	58	73	53	77	66	47	59	57	211	72	60	74	0	61	96	69	47	49
VP6	53	52	49	66	46	68	59	38	52	54	201	67	57	65	61	0	89	62	40	42
VP7	68	81	76	81	61	97	86	67	79	77	241	82	96	102	96	89	0	97	75	75
VP8	61	62	59	74	54	56	67	40	60	64	214	75	69	75	69	62	97	0	48	52
VP9	37	40	37	52	32	56	45	26	38	42	186	51	47	51	47	40	75	48	0	30
VP10	43	42	39	56	36	58	49	28	42	44	196	57	51	55	49	42	75	52	30	0
