# Supplementary material for: Genome-wide investigation of outbreak-associated Vibrio cholerae in Gujarat, India identifies antimicrobial resistance genes, virulence determinants, and mobile genetic elements
Source: Front Microbiol. 2026 Jul 2;17:1851551. doi: 10.3389/fmicb.2026.1851551 (PMC13373057; doi:10.3389/fmicb.2026.1851551)
Supplement: Supplementary file 1 [file Data_Sheet_1.zip › Supplementary Table S15.xlsx]

## Sheet: Supplementary
Supplementary Table S15: A pangenome analysis among 20 V. cholerae isolates in the current isolates. The analysis was performed using the Roary available at Galaxy server. The analysis was performed with all default settings.
Annotation	No. isolates	No. sequences	IC10_gff	IC1_gff	IC2_gff	IC3_gff	IC4_gff	IC5_gff	IC6_gff	IC7_gff	IC8_gff	IC9_gff	Vp10_gff	Vp1_gff	Vp2_gff	Vp3_gff	Vp4_gff	Vp5_gff	Vp6_gff	Vp7_gff	Vp8_gff	Vp9_gff
Inner membrane protein YghB	20	20	OAAHGDBI_02331	FEFIEDHF_02662	HAMFIABP_03099	MAKBNDIO_02667	AMBJMKPA_02960	CBHFFFPB_02753	EMAKANNB_02909	KPMPNOMJ_02289	HHEGCMEO_03147	MIJFOHDP_02445	BMJOJCAN_02706	DHDLILLP_02516	CPOMKEDE_02727	HOANOIHF_03117	HPELOFBE_02614	JIDEKNFK_02790	NMFNJFGN_03123	FKBLDPGC_02892	MGCMLKMG_02403	BBOBKPCA_02754
1-deoxy-D-xylulose 5-phosphate reductoisomerase	20	20	OAAHGDBI_00451	FEFIEDHF_01050	HAMFIABP_00871	MAKBNDIO_01464	AMBJMKPA_00451	CBHFFFPB_00520	EMAKANNB_01495	KPMPNOMJ_00999	HHEGCMEO_00518	MIJFOHDP_00857	BMJOJCAN_00293	DHDLILLP_01034	CPOMKEDE_01919	HOANOIHF_00030	HPELOFBE_00391	JIDEKNFK_01324	NMFNJFGN_00030	FKBLDPGC_00030	MGCMLKMG_00596	BBOBKPCA_00030
UDP-N-acetylmuramoyl-L-alanyl-D-glutamate--2,6-diaminopimelate ligase	20	20	OAAHGDBI_00590	FEFIEDHF_02705	HAMFIABP_01930	MAKBNDIO_01822	AMBJMKPA_02204	CBHFFFPB_01695	EMAKANNB_01853	KPMPNOMJ_02732	HHEGCMEO_01717	MIJFOHDP_01482	BMJOJCAN_01347	DHDLILLP_01624	CPOMKEDE_01607	HOANOIHF_02519	HPELOFBE_02142	JIDEKNFK_01895	NMFNJFGN_02522	FKBLDPGC_01628	MGCMLKMG_01278	BBOBKPCA_02506
hypothetical protein	20	20	OAAHGDBI_02314	FEFIEDHF_02645	HAMFIABP_03082	MAKBNDIO_02684	AMBJMKPA_02943	CBHFFFPB_02736	EMAKANNB_02892	KPMPNOMJ_02306	HHEGCMEO_03164	MIJFOHDP_02462	BMJOJCAN_02723	DHDLILLP_03322	CPOMKEDE_02744	HOANOIHF_03103	HPELOFBE_02597	JIDEKNFK_02807	NMFNJFGN_03091	FKBLDPGC_02875	MGCMLKMG_02386	BBOBKPCA_02737
ATP synthase gamma chain	20	20	OAAHGDBI_02785	FEFIEDHF_03232	HAMFIABP_02975	MAKBNDIO_03203	AMBJMKPA_03383	CBHFFFPB_03208	EMAKANNB_03238	KPMPNOMJ_03027	HHEGCMEO_03034	MIJFOHDP_03149	BMJOJCAN_02673	DHDLILLP_00752	CPOMKEDE_02647	HOANOIHF_02314	HPELOFBE_02570	JIDEKNFK_02704	NMFNJFGN_03207	FKBLDPGC_03236	MGCMLKMG_03152	BBOBKPCA_03192
1,4-dihydroxy-2-naphthoyl-CoA synthase	20	20	OAAHGDBI_00172	FEFIEDHF_01328	HAMFIABP_00592	MAKBNDIO_01185	AMBJMKPA_00172	CBHFFFPB_00799	EMAKANNB_01216	KPMPNOMJ_01635	HHEGCMEO_00797	MIJFOHDP_00577	BMJOJCAN_00917	DHDLILLP_00971	CPOMKEDE_00204	HOANOIHF_00309	HPELOFBE_00112	JIDEKNFK_00104	NMFNJFGN_00844	FKBLDPGC_00865	MGCMLKMG_00871	BBOBKPCA_00742
hypothetical protein	20	20	OAAHGDBI_02507	FEFIEDHF_03085	HAMFIABP_02755	MAKBNDIO_03056	AMBJMKPA_02921	CBHFFFPB_03061	EMAKANNB_03144	KPMPNOMJ_03140	HHEGCMEO_02968	MIJFOHDP_02992	BMJOJCAN_02337	DHDLILLP_02953	CPOMKEDE_03041	HOANOIHF_03294	HPELOFBE_03344	JIDEKNFK_02409	NMFNJFGN_02732	FKBLDPGC_02255	MGCMLKMG_03262	BBOBKPCA_02145
hypothetical protein	20	20	OAAHGDBI_01123	FEFIEDHF_00836	HAMFIABP_01253	MAKBNDIO_00728	AMBJMKPA_01116	CBHFFFPB_01081	EMAKANNB_00759	KPMPNOMJ_00786	HHEGCMEO_01254	MIJFOHDP_01069	BMJOJCAN_01220	DHDLILLP_02173	CPOMKEDE_01036	HOANOIHF_01301	HPELOFBE_01309	JIDEKNFK_01545	NMFNJFGN_00314	FKBLDPGC_00946	MGCMLKMG_01932	BBOBKPCA_01431
hypothetical protein	20	20	OAAHGDBI_00340	FEFIEDHF_01160	HAMFIABP_00760	MAKBNDIO_01353	AMBJMKPA_00340	CBHFFFPB_00631	EMAKANNB_01384	KPMPNOMJ_01110	HHEGCMEO_00629	MIJFOHDP_00746	BMJOJCAN_00404	DHDLILLP_00524	CPOMKEDE_00036	HOANOIHF_00141	HPELOFBE_00280	JIDEKNFK_01213	NMFNJFGN_00140	FKBLDPGC_00141	MGCMLKMG_00707	BBOBKPCA_00140
Toluene efflux pump periplasmic linker protein TtgG	20	20	OAAHGDBI_02610	FEFIEDHF_01844	HAMFIABP_01450	MAKBNDIO_01984	AMBJMKPA_01523	CBHFFFPB_01857	EMAKANNB_02064	KPMPNOMJ_01776	HHEGCMEO_01855	MIJFOHDP_01669	BMJOJCAN_01009	DHDLILLP_01549	CPOMKEDE_02262	HOANOIHF_00510	HPELOFBE_01571	JIDEKNFK_00915	NMFNJFGN_01360	FKBLDPGC_01217	MGCMLKMG_00471	BBOBKPCA_01507
hypothetical protein	20	20	OAAHGDBI_03278	FEFIEDHF_00564	HAMFIABP_02214	MAKBNDIO_01000	AMBJMKPA_02754	CBHFFFPB_01353	EMAKANNB_01031	KPMPNOMJ_00514	HHEGCMEO_00982	MIJFOHDP_02812	BMJOJCAN_02007	DHDLILLP_02583	CPOMKEDE_02232	HOANOIHF_01596	HPELOFBE_02279	JIDEKNFK_02054	NMFNJFGN_02096	FKBLDPGC_03141	MGCMLKMG_00408	BBOBKPCA_01672
Zinc transporter ZitB	20	20	OAAHGDBI_02377	FEFIEDHF_00983	HAMFIABP_02715	MAKBNDIO_00583	AMBJMKPA_02802	CBHFFFPB_03021	EMAKANNB_00614	KPMPNOMJ_00932	HHEGCMEO_02849	MIJFOHDP_00924	BMJOJCAN_02218	DHDLILLP_01977	CPOMKEDE_02546	HOANOIHF_02015	HPELOFBE_02327	JIDEKNFK_02591	NMFNJFGN_01845	FKBLDPGC_02136	MGCMLKMG_01853	BBOBKPCA_02764
Cytochrome c-type protein TorC	20	20	OAAHGDBI_02592	FEFIEDHF_01826	HAMFIABP_01432	MAKBNDIO_02002	AMBJMKPA_01541	CBHFFFPB_01875	EMAKANNB_02046	KPMPNOMJ_01758	HHEGCMEO_01873	MIJFOHDP_01651	BMJOJCAN_01027	DHDLILLP_01567	CPOMKEDE_02244	HOANOIHF_00492	HPELOFBE_01553	JIDEKNFK_00933	NMFNJFGN_01342	FKBLDPGC_01235	MGCMLKMG_00489	BBOBKPCA_01525
hypothetical protein	20	20	OAAHGDBI_03085	FEFIEDHF_00529	HAMFIABP_03348	MAKBNDIO_00530	AMBJMKPA_03239	CBHFFFPB_00469	EMAKANNB_00555	KPMPNOMJ_02338	HHEGCMEO_00016	MIJFOHDP_03308	BMJOJCAN_02755	DHDLILLP_01942	CPOMKEDE_03098	HOANOIHF_03068	HPELOFBE_02935	JIDEKNFK_02839	NMFNJFGN_02711	FKBLDPGC_02917	MGCMLKMG_03026	BBOBKPCA_03029
sn-glycerol-3-phosphate transport system permease protein UgpA	20	20	OAAHGDBI_01688	FEFIEDHF_02268	HAMFIABP_01721	MAKBNDIO_02457	AMBJMKPA_01996	CBHFFFPB_02481	EMAKANNB_02635	KPMPNOMJ_02197	HHEGCMEO_02321	MIJFOHDP_02232	BMJOJCAN_01461	DHDLILLP_00657	CPOMKEDE_01283	HOANOIHF_00633	HPELOFBE_01399	JIDEKNFK_00793	NMFNJFGN_01642	FKBLDPGC_01128	MGCMLKMG_01608	BBOBKPCA_01751
hypothetical protein	20	20	OAAHGDBI_01177	FEFIEDHF_00782	HAMFIABP_01307	MAKBNDIO_00782	AMBJMKPA_01062	CBHFFFPB_01135	EMAKANNB_00813	KPMPNOMJ_00732	HHEGCMEO_01200	MIJFOHDP_01123	BMJOJCAN_02462	DHDLILLP_01145	CPOMKEDE_00914	HOANOIHF_03173	HPELOFBE_01255	JIDEKNFK_02682	NMFNJFGN_00368	FKBLDPGC_02454	MGCMLKMG_03187	BBOBKPCA_01377
Imidazole glycerol phosphate synthase subunit HisF	20	20	OAAHGDBI_01003	FEFIEDHF_00251	HAMFIABP_00191	MAKBNDIO_00251	AMBJMKPA_00727	CBHFFFPB_00191	EMAKANNB_00276	KPMPNOMJ_00252	HHEGCMEO_00295	MIJFOHDP_00191	BMJOJCAN_00128	DHDLILLP_02001	CPOMKEDE_00358	HOANOIHF_01082	HPELOFBE_02974	JIDEKNFK_00958	NMFNJFGN_03037	FKBLDPGC_00703	MGCMLKMG_02985	BBOBKPCA_00574
putative succinate transporter subunit YjjP	20	20	OAAHGDBI_02455	FEFIEDHF_02854	HAMFIABP_02065	MAKBNDIO_02801	AMBJMKPA_02353	CBHFFFPB_02839	EMAKANNB_02995	KPMPNOMJ_02650	HHEGCMEO_02560	MIJFOHDP_02593	BMJOJCAN_01947	DHDLILLP_01334	CPOMKEDE_01751	HOANOIHF_01658	HPELOFBE_01884	JIDEKNFK_01825	NMFNJFGN_01544	FKBLDPGC_01787	MGCMLKMG_01208	BBOBKPCA_02265
hypothetical protein	20	20	OAAHGDBI_01921	FEFIEDHF_00330	HAMFIABP_00270	MAKBNDIO_00330	AMBJMKPA_00648	CBHFFFPB_00270	EMAKANNB_00355	KPMPNOMJ_00332	HHEGCMEO_00216	MIJFOHDP_00270	BMJOJCAN_00049	DHDLILLP_00405	CPOMKEDE_01177	HOANOIHF_02151	HPELOFBE_00476	JIDEKNFK_00313	NMFNJFGN_00632	FKBLDPGC_02769	MGCMLKMG_02062	BBOBKPCA_00654
hypothetical protein	20	20	OAAHGDBI_01629	FEFIEDHF_02326	HAMFIABP_01663	MAKBNDIO_02515	AMBJMKPA_02054	CBHFFFPB_02539	EMAKANNB_02577	KPMPNOMJ_02255	HHEGCMEO_02263	MIJFOHDP_02174	BMJOJCAN_01519	DHDLILLP_02917	CPOMKEDE_01225	HOANOIHF_00691	HPELOFBE_01341	JIDEKNFK_00735	NMFNJFGN_01700	FKBLDPGC_01186	MGCMLKMG_01550	BBOBKPCA_01693
DNA polymerase III subunit tau	20	20	OAAHGDBI_00923	FEFIEDHF_00171	HAMFIABP_00111	MAKBNDIO_00171	AMBJMKPA_00807	CBHFFFPB_00111	EMAKANNB_00196	KPMPNOMJ_00172	HHEGCMEO_00375	MIJFOHDP_00111	BMJOJCAN_00208	DHDLILLP_02404	CPOMKEDE_00438	HOANOIHF_01002	HPELOFBE_00941	JIDEKNFK_01038	NMFNJFGN_01253	FKBLDPGC_00623	MGCMLKMG_01800	BBOBKPCA_01234
Chemotaxis protein CheV	20	20	OAAHGDBI_00203	FEFIEDHF_01297	HAMFIABP_00623	MAKBNDIO_01216	AMBJMKPA_00203	CBHFFFPB_00768	EMAKANNB_01247	KPMPNOMJ_01666	HHEGCMEO_00766	MIJFOHDP_00608	BMJOJCAN_00948	DHDLILLP_01002	CPOMKEDE_00173	HOANOIHF_00278	HPELOFBE_00143	JIDEKNFK_00073	NMFNJFGN_00875	FKBLDPGC_00896	MGCMLKMG_00902	BBOBKPCA_00711
hypothetical protein	20	20	OAAHGDBI_02409	FEFIEDHF_00951	HAMFIABP_02683	MAKBNDIO_00615	AMBJMKPA_02834	CBHFFFPB_02989	EMAKANNB_00646	KPMPNOMJ_00900	HHEGCMEO_02881	MIJFOHDP_00956	BMJOJCAN_02250	DHDLILLP_03386	CPOMKEDE_03484	HOANOIHF_03461	HPELOFBE_02359	JIDEKNFK_03338	NMFNJFGN_01877	FKBLDPGC_02168	MGCMLKMG_01821	BBOBKPCA_02478
Mannose-6-phosphate isomerase	20	20	OAAHGDBI_01446	FEFIEDHF_02159	HAMFIABP_03221	MAKBNDIO_02348	AMBJMKPA_01818	CBHFFFPB_02303	EMAKANNB_02376	KPMPNOMJ_01936	HHEGCMEO_01995	MIJFOHDP_03030	BMJOJCAN_02856	DHDLILLP_03003	CPOMKEDE_02497	HOANOIHF_02482	HPELOFBE_01677	JIDEKNFK_02940	NMFNJFGN_02401	FKBLDPGC_02715	MGCMLKMG_02420	BBOBKPCA_02384
RNA chaperone ProQ	20	20	OAAHGDBI_01637	FEFIEDHF_02319	HAMFIABP_01670	MAKBNDIO_02508	AMBJMKPA_02047	CBHFFFPB_02532	EMAKANNB_02584	KPMPNOMJ_02248	HHEGCMEO_02270	MIJFOHDP_02181	BMJOJCAN_01512	DHDLILLP_00605	CPOMKEDE_01232	HOANOIHF_00684	HPELOFBE_01348	JIDEKNFK_00742	NMFNJFGN_01693	FKBLDPGC_01179	MGCMLKMG_01557	BBOBKPCA_01700
hypothetical protein	20	20	OAAHGDBI_02639	FEFIEDHF_01873	HAMFIABP_01479	MAKBNDIO_01955	AMBJMKPA_01494	CBHFFFPB_01828	EMAKANNB_02093	KPMPNOMJ_01805	HHEGCMEO_01826	MIJFOHDP_01698	BMJOJCAN_00980	DHDLILLP_01428	CPOMKEDE_02291	HOANOIHF_00539	HPELOFBE_03021	JIDEKNFK_00886	NMFNJFGN_01939	FKBLDPGC_02988	MGCMLKMG_00442	BBOBKPCA_02819
Cadaverine/lysine antiporter	20	20	OAAHGDBI_01455	FEFIEDHF_02168	HAMFIABP_03212	MAKBNDIO_02357	AMBJMKPA_01809	CBHFFFPB_02294	EMAKANNB_02385	KPMPNOMJ_01945	HHEGCMEO_01986	MIJFOHDP_03039	BMJOJCAN_02865	DHDLILLP_01789	CPOMKEDE_02488	HOANOIHF_02473	HPELOFBE_01686	JIDEKNFK_02949	NMFNJFGN_02410	FKBLDPGC_02724	MGCMLKMG_02429	BBOBKPCA_02393
Petrobactin import ATP-binding protein YclP	20	20	OAAHGDBI_03123	FEFIEDHF_03326	HAMFIABP_02889	MAKBNDIO_03313	AMBJMKPA_03271	CBHFFFPB_03258	EMAKANNB_03340	KPMPNOMJ_03118	HHEGCMEO_03415	MIJFOHDP_03360	BMJOJCAN_03183	DHDLILLP_02632	CPOMKEDE_03175	HOANOIHF_03003	HPELOFBE_02813	JIDEKNFK_03177	NMFNJFGN_03076	FKBLDPGC_03110	MGCMLKMG_02677	BBOBKPCA_03152
KDP operon transcriptional regulatory protein KdpE	20	20	OAAHGDBI_02333	FEFIEDHF_02664	HAMFIABP_03101	MAKBNDIO_02665	AMBJMKPA_02962	CBHFFFPB_02755	EMAKANNB_02911	KPMPNOMJ_02287	HHEGCMEO_03145	MIJFOHDP_02443	BMJOJCAN_02704	DHDLILLP_02518	CPOMKEDE_02725	HOANOIHF_03115	HPELOFBE_02616	JIDEKNFK_02788	NMFNJFGN_03121	FKBLDPGC_02894	MGCMLKMG_02405	BBOBKPCA_02756
hypothetical protein	20	20	OAAHGDBI_01898	FEFIEDHF_00352	HAMFIABP_00293	MAKBNDIO_00353	AMBJMKPA_00626	CBHFFFPB_00292	EMAKANNB_00378	KPMPNOMJ_00355	HHEGCMEO_00193	MIJFOHDP_00293	BMJOJCAN_00026	DHDLILLP_00428	CPOMKEDE_01155	HOANOIHF_02174	HPELOFBE_00499	JIDEKNFK_00336	NMFNJFGN_00655	FKBLDPGC_02791	MGCMLKMG_02085	BBOBKPCA_00677
hypothetical protein	20	20	OAAHGDBI_00966	FEFIEDHF_00214	HAMFIABP_00154	MAKBNDIO_00214	AMBJMKPA_00764	CBHFFFPB_00154	EMAKANNB_00239	KPMPNOMJ_00215	HHEGCMEO_00332	MIJFOHDP_00154	BMJOJCAN_00165	DHDLILLP_01212	CPOMKEDE_00395	HOANOIHF_01045	HPELOFBE_00898	JIDEKNFK_00995	NMFNJFGN_02465	FKBLDPGC_00666	MGCMLKMG_02488	BBOBKPCA_00537
Met repressor	20	20	OAAHGDBI_00690	FEFIEDHF_01567	HAMFIABP_00968	MAKBNDIO_01561	AMBJMKPA_01295	CBHFFFPB_01542	EMAKANNB_01592	KPMPNOMJ_01415	HHEGCMEO_01540	MIJFOHDP_01197	BMJOJCAN_00696	DHDLILLP_00068	CPOMKEDE_00616	HOANOIHF_00877	HPELOFBE_00820	JIDEKNFK_00549	NMFNJFGN_00562	FKBLDPGC_00337	MGCMLKMG_00176	BBOBKPCA_00336
Threonine/homoserine exporter RhtA	20	20	OAAHGDBI_03179	FEFIEDHF_00414	HAMFIABP_00355	MAKBNDIO_00415	AMBJMKPA_00563	CBHFFFPB_00354	EMAKANNB_00440	KPMPNOMJ_00417	HHEGCMEO_00130	MIJFOHDP_00355	BMJOJCAN_01566	DHDLILLP_01269	CPOMKEDE_01092	HOANOIHF_02235	HPELOFBE_00561	JIDEKNFK_00398	NMFNJFGN_00717	FKBLDPGC_02512	MGCMLKMG_02352	BBOBKPCA_01086
hypothetical protein	20	20	OAAHGDBI_00942	FEFIEDHF_00190	HAMFIABP_00130	MAKBNDIO_00190	AMBJMKPA_00788	CBHFFFPB_00130	EMAKANNB_00215	KPMPNOMJ_00191	HHEGCMEO_00356	MIJFOHDP_00130	BMJOJCAN_00189	DHDLILLP_01236	CPOMKEDE_00419	HOANOIHF_01021	HPELOFBE_00922	JIDEKNFK_01019	NMFNJFGN_02441	FKBLDPGC_00642	MGCMLKMG_02512	BBOBKPCA_00513
Inner membrane protein YjiG	20	20	OAAHGDBI_01136	FEFIEDHF_00823	HAMFIABP_01266	MAKBNDIO_00741	AMBJMKPA_01103	CBHFFFPB_01094	EMAKANNB_00772	KPMPNOMJ_00773	HHEGCMEO_01241	MIJFOHDP_01082	BMJOJCAN_01233	DHDLILLP_02160	CPOMKEDE_01049	HOANOIHF_01288	HPELOFBE_01296	JIDEKNFK_01532	NMFNJFGN_00327	FKBLDPGC_00933	MGCMLKMG_01919	BBOBKPCA_01418
hypothetical protein	20	20	OAAHGDBI_02881	FEFIEDHF_01533	HAMFIABP_00934	MAKBNDIO_01527	AMBJMKPA_01261	CBHFFFPB_01576	EMAKANNB_01558	KPMPNOMJ_01449	HHEGCMEO_01574	MIJFOHDP_01163	BMJOJCAN_00730	DHDLILLP_00034	CPOMKEDE_00582	HOANOIHF_00911	HPELOFBE_00854	JIDEKNFK_00515	NMFNJFGN_02358	FKBLDPGC_00303	MGCMLKMG_00210	BBOBKPCA_00302
hypothetical protein	20	20	OAAHGDBI_02012	FEFIEDHF_03245	HAMFIABP_03180	MAKBNDIO_03412	AMBJMKPA_03041	CBHFFFPB_02017	EMAKANNB_02210	KPMPNOMJ_02491	HHEGCMEO_03239	MIJFOHDP_01918	BMJOJCAN_02789	DHDLILLP_02237	CPOMKEDE_02660	HOANOIHF_02383	HPELOFBE_02639	JIDEKNFK_02929	NMFNJFGN_02687	FKBLDPGC_02644	MGCMLKMG_02809	BBOBKPCA_02372
Ribosomal RNA large subunit methyltransferase I	20	20	OAAHGDBI_02832	FEFIEDHF_00453	HAMFIABP_00394	MAKBNDIO_00454	AMBJMKPA_00525	CBHFFFPB_00393	EMAKANNB_00479	KPMPNOMJ_00456	HHEGCMEO_00092	MIJFOHDP_00394	BMJOJCAN_01605	DHDLILLP_03190	CPOMKEDE_02414	HOANOIHF_02091	HPELOFBE_00600	JIDEKNFK_00437	NMFNJFGN_01971	FKBLDPGC_02378	MGCMLKMG_01989	BBOBKPCA_01048
hypothetical protein	20	20	OAAHGDBI_03314	FEFIEDHF_02793	HAMFIABP_02126	MAKBNDIO_02862	AMBJMKPA_02292	CBHFFFPB_02778	EMAKANNB_02934	KPMPNOMJ_02711	HHEGCMEO_02621	MIJFOHDP_02532	BMJOJCAN_01886	DHDLILLP_03348	CPOMKEDE_03458	HOANOIHF_03440	HPELOFBE_03453	JIDEKNFK_01764	NMFNJFGN_01605	FKBLDPGC_03325	MGCMLKMG_01147	BBOBKPCA_03453
hypothetical protein	20	20	OAAHGDBI_03544	FEFIEDHF_00549	HAMFIABP_03409	MAKBNDIO_03543	AMBJMKPA_03563	CBHFFFPB_00489	EMAKANNB_00575	KPMPNOMJ_03549	HHEGCMEO_03550	MIJFOHDP_03562	BMJOJCAN_03507	DHDLILLP_03450	CPOMKEDE_03512	HOANOIHF_03500	HPELOFBE_03519	JIDEKNFK_03526	NMFNJFGN_02691	FKBLDPGC_03522	MGCMLKMG_03484	BBOBKPCA_03514
hypothetical protein	20	20	OAAHGDBI_03546	FEFIEDHF_03577	HAMFIABP_03547	MAKBNDIO_03566	AMBJMKPA_03565	CBHFFFPB_03568	EMAKANNB_03519	KPMPNOMJ_03560	HHEGCMEO_03572	MIJFOHDP_03567	BMJOJCAN_03534	DHDLILLP_03430	CPOMKEDE_03528	HOANOIHF_03506	HPELOFBE_03526	JIDEKNFK_03524	NMFNJFGN_03545	FKBLDPGC_03516	MGCMLKMG_03478	BBOBKPCA_03526
Sensor histidine kinase VxrA	20	20	OAAHGDBI_02302	FEFIEDHF_02633	HAMFIABP_03070	MAKBNDIO_02696	AMBJMKPA_02931	CBHFFFPB_02724	EMAKANNB_02880	KPMPNOMJ_02318	HHEGCMEO_03176	MIJFOHDP_02474	BMJOJCAN_02735	DHDLILLP_02683	CPOMKEDE_02756	HOANOIHF_03091	HPELOFBE_02585	JIDEKNFK_02819	NMFNJFGN_03103	FKBLDPGC_02863	MGCMLKMG_02374	BBOBKPCA_02725
Putative manganese exporter	20	20	OAAHGDBI_02756	FEFIEDHF_03203	HAMFIABP_02946	MAKBNDIO_03174	AMBJMKPA_03189	CBHFFFPB_03179	EMAKANNB_03266	KPMPNOMJ_02998	HHEGCMEO_03005	MIJFOHDP_03178	BMJOJCAN_02644	DHDLILLP_00781	CPOMKEDE_02618	HOANOIHF_02285	HPELOFBE_02541	JIDEKNFK_02733	NMFNJFGN_02625	FKBLDPGC_02840	MGCMLKMG_02733	BBOBKPCA_02702
hypothetical protein	20	20	OAAHGDBI_02671	FEFIEDHF_00725	HAMFIABP_02603	MAKBNDIO_00839	AMBJMKPA_01005	CBHFFFPB_01192	EMAKANNB_00870	KPMPNOMJ_00675	HHEGCMEO_01143	MIJFOHDP_01809	BMJOJCAN_02405	DHDLILLP_00547	CPOMKEDE_00857	HOANOIHF_01927	HPELOFBE_03290	JIDEKNFK_02330	NMFNJFGN_01066	FKBLDPGC_01650	MGCMLKMG_00247	BBOBKPCA_02051
hypothetical protein	20	20	OAAHGDBI_01413	FEFIEDHF_02126	HAMFIABP_02434	MAKBNDIO_02315	AMBJMKPA_01851	CBHFFFPB_02336	EMAKANNB_02343	KPMPNOMJ_01903	HHEGCMEO_02028	MIJFOHDP_02997	BMJOJCAN_03255	DHDLILLP_02714	CPOMKEDE_03125	HOANOIHF_02972	HPELOFBE_01644	JIDEKNFK_03314	NMFNJFGN_03234	FKBLDPGC_01945	MGCMLKMG_01465	BBOBKPCA_03219
hypothetical protein	20	20	OAAHGDBI_02421	FEFIEDHF_02820	HAMFIABP_02099	MAKBNDIO_02835	AMBJMKPA_02319	CBHFFFPB_02805	EMAKANNB_02961	KPMPNOMJ_02684	HHEGCMEO_02594	MIJFOHDP_02559	BMJOJCAN_01913	DHDLILLP_01300	CPOMKEDE_01717	HOANOIHF_01692	HPELOFBE_01918	JIDEKNFK_01791	NMFNJFGN_01578	FKBLDPGC_01821	MGCMLKMG_01174	BBOBKPCA_02231
2Fe-2S ferredoxin	20	20	OAAHGDBI_02187	FEFIEDHF_02424	HAMFIABP_02351	MAKBNDIO_02900	AMBJMKPA_02466	CBHFFFPB_02951	EMAKANNB_03107	KPMPNOMJ_02843	HHEGCMEO_02686	MIJFOHDP_02704	BMJOJCAN_03036	DHDLILLP_02086	CPOMKEDE_02350	HOANOIHF_01840	HPELOFBE_02398	JIDEKNFK_02533	NMFNJFGN_01746	FKBLDPGC_02293	MGCMLKMG_02847	BBOBKPCA_02109
NAD(P)H-flavin reductase	20	20	OAAHGDBI_01484	FEFIEDHF_02197	HAMFIABP_03183	MAKBNDIO_02386	AMBJMKPA_01780	CBHFFFPB_02265	EMAKANNB_02414	KPMPNOMJ_01974	HHEGCMEO_01957	MIJFOHDP_03068	BMJOJCAN_02894	DHDLILLP_01818	CPOMKEDE_02459	HOANOIHF_02444	HPELOFBE_01715	JIDEKNFK_02978	NMFNJFGN_02439	FKBLDPGC_02753	MGCMLKMG_02458	BBOBKPCA_02422
hypothetical protein	20	20	OAAHGDBI_03061	FEFIEDHF_03035	HAMFIABP_02556	MAKBNDIO_03010	AMBJMKPA_02633	CBHFFFPB_02062	EMAKANNB_02164	KPMPNOMJ_03085	HHEGCMEO_02764	MIJFOHDP_01963	BMJOJCAN_02133	DHDLILLP_02376	CPOMKEDE_02115	HOANOIHF_02396	HPELOFBE_02078	JIDEKNFK_02283	NMFNJFGN_02328	FKBLDPGC_01881	MGCMLKMG_01677	BBOBKPCA_01831
Fumarate hydratase class II 2	20	20	OAAHGDBI_01708	FEFIEDHF_02248	HAMFIABP_01741	MAKBNDIO_02437	AMBJMKPA_01976	CBHFFFPB_02461	EMAKANNB_02655	KPMPNOMJ_02177	HHEGCMEO_02341	MIJFOHDP_02252	BMJOJCAN_01441	DHDLILLP_03013	CPOMKEDE_01303	HOANOIHF_00613	HPELOFBE_01419	JIDEKNFK_00813	NMFNJFGN_01622	FKBLDPGC_01108	MGCMLKMG_01628	BBOBKPCA_01771
Sigma-E factor regulatory protein RseB	20	20	OAAHGDBI_00647	FEFIEDHF_02762	HAMFIABP_01987	MAKBNDIO_01765	AMBJMKPA_02261	CBHFFFPB_01638	EMAKANNB_01796	KPMPNOMJ_02789	HHEGCMEO_01774	MIJFOHDP_01539	BMJOJCAN_01290	DHDLILLP_01104	CPOMKEDE_01664	HOANOIHF_02619	HPELOFBE_02199	JIDEKNFK_01952	NMFNJFGN_02561	FKBLDPGC_01571	MGCMLKMG_01335	BBOBKPCA_02590
Cell division protein FtsL	20	20	OAAHGDBI_00592	FEFIEDHF_02707	HAMFIABP_01932	MAKBNDIO_01820	AMBJMKPA_02206	CBHFFFPB_01693	EMAKANNB_01851	KPMPNOMJ_02734	HHEGCMEO_01719	MIJFOHDP_01484	BMJOJCAN_01345	DHDLILLP_01626	CPOMKEDE_01609	HOANOIHF_02517	HPELOFBE_02144	JIDEKNFK_01897	NMFNJFGN_02520	FKBLDPGC_01626	MGCMLKMG_01280	BBOBKPCA_02504
Alpha-D-glucose 1-phosphate phosphatase YihX	20	20	OAAHGDBI_02638	FEFIEDHF_01872	HAMFIABP_01478	MAKBNDIO_01956	AMBJMKPA_01495	CBHFFFPB_01829	EMAKANNB_02092	KPMPNOMJ_01804	HHEGCMEO_01827	MIJFOHDP_01697	BMJOJCAN_00981	DHDLILLP_01427	CPOMKEDE_02290	HOANOIHF_00538	HPELOFBE_03022	JIDEKNFK_00887	NMFNJFGN_01940	FKBLDPGC_02987	MGCMLKMG_00443	BBOBKPCA_02820
hypothetical protein	20	20	OAAHGDBI_01810	FEFIEDHF_02510	HAMFIABP_01859	MAKBNDIO_02577	AMBJMKPA_02132	CBHFFFPB_02601	EMAKANNB_02757	KPMPNOMJ_02421	HHEGCMEO_02443	MIJFOHDP_02370	BMJOJCAN_01701	DHDLILLP_00878	CPOMKEDE_01421	HOANOIHF_01461	HPELOFBE_01783	JIDEKNFK_01710	NMFNJFGN_01432	FKBLDPGC_01386	MGCMLKMG_00962	BBOBKPCA_01303
hypothetical protein	20	20	OAAHGDBI_02813	FEFIEDHF_00434	HAMFIABP_00375	MAKBNDIO_00435	AMBJMKPA_00543	CBHFFFPB_00374	EMAKANNB_00460	KPMPNOMJ_00437	HHEGCMEO_00110	MIJFOHDP_00375	BMJOJCAN_01586	DHDLILLP_03391	CPOMKEDE_02395	HOANOIHF_02109	HPELOFBE_00581	JIDEKNFK_00418	NMFNJFGN_01952	FKBLDPGC_02396	MGCMLKMG_01970	BBOBKPCA_01066
Fimbrial assembly protein PilQ	20	20	OAAHGDBI_00736	FEFIEDHF_01613	HAMFIABP_01014	MAKBNDIO_01607	AMBJMKPA_01341	CBHFFFPB_01496	EMAKANNB_01638	KPMPNOMJ_01369	HHEGCMEO_01494	MIJFOHDP_01243	BMJOJCAN_00650	DHDLILLP_02325	CPOMKEDE_00662	HOANOIHF_00831	HPELOFBE_00774	JIDEKNFK_00595	NMFNJFGN_00516	FKBLDPGC_00383	MGCMLKMG_00130	BBOBKPCA_00382
DNA helicase IV	20	20	OAAHGDBI_01987	FEFIEDHF_03014	HAMFIABP_02577	MAKBNDIO_03031	AMBJMKPA_02612	CBHFFFPB_02041	EMAKANNB_02185	KPMPNOMJ_03293	HHEGCMEO_02743	MIJFOHDP_01942	BMJOJCAN_02112	DHDLILLP_01646	CPOMKEDE_02136	HOANOIHF_02825	HPELOFBE_02099	JIDEKNFK_02304	NMFNJFGN_02967	FKBLDPGC_01860	MGCMLKMG_01656	BBOBKPCA_02934
Multidrug resistance protein MdtA	20	20	OAAHGDBI_01344	FEFIEDHF_02057	HAMFIABP_02503	MAKBNDIO_02246	AMBJMKPA_01920	CBHFFFPB_02405	EMAKANNB_02274	KPMPNOMJ_01834	HHEGCMEO_02097	MIJFOHDP_03133	BMJOJCAN_02479	DHDLILLP_03103	CPOMKEDE_02860	HOANOIHF_03193	HPELOFBE_03273	JIDEKNFK_03214	NMFNJFGN_02021	FKBLDPGC_02014	MGCMLKMG_01534	BBOBKPCA_03239
hypothetical protein	20	20	OAAHGDBI_00702	FEFIEDHF_01579	HAMFIABP_00980	MAKBNDIO_01573	AMBJMKPA_01307	CBHFFFPB_01530	EMAKANNB_01604	KPMPNOMJ_01403	HHEGCMEO_01528	MIJFOHDP_01209	BMJOJCAN_00684	DHDLILLP_00080	CPOMKEDE_00628	HOANOIHF_00865	HPELOFBE_00808	JIDEKNFK_00561	NMFNJFGN_00550	FKBLDPGC_00349	MGCMLKMG_00164	BBOBKPCA_00348
hypothetical protein	20	20	OAAHGDBI_03561	FEFIEDHF_03558	HAMFIABP_03555	MAKBNDIO_03581	AMBJMKPA_03543	CBHFFFPB_03545	EMAKANNB_03569	KPMPNOMJ_03569	HHEGCMEO_03565	MIJFOHDP_03581	BMJOJCAN_03549	DHDLILLP_03481	CPOMKEDE_03501	HOANOIHF_03517	HPELOFBE_03555	JIDEKNFK_03544	NMFNJFGN_03554	FKBLDPGC_03527	MGCMLKMG_03501	BBOBKPCA_03536
hypothetical protein	20	20	OAAHGDBI_02811	FEFIEDHF_00432	HAMFIABP_00373	MAKBNDIO_00433	AMBJMKPA_00545	CBHFFFPB_00372	EMAKANNB_00458	KPMPNOMJ_00435	HHEGCMEO_00112	MIJFOHDP_00373	BMJOJCAN_01584	DHDLILLP_03389	CPOMKEDE_02393	HOANOIHF_02111	HPELOFBE_00579	JIDEKNFK_00416	NMFNJFGN_01950	FKBLDPGC_02398	MGCMLKMG_01968	BBOBKPCA_01068
Phosphoheptose isomerase	20	20	OAAHGDBI_00428	FEFIEDHF_01073	HAMFIABP_00848	MAKBNDIO_01441	AMBJMKPA_00428	CBHFFFPB_00543	EMAKANNB_01472	KPMPNOMJ_01022	HHEGCMEO_00541	MIJFOHDP_00834	BMJOJCAN_00316	DHDLILLP_01057	CPOMKEDE_01942	HOANOIHF_00053	HPELOFBE_00368	JIDEKNFK_01301	NMFNJFGN_00053	FKBLDPGC_00053	MGCMLKMG_00619	BBOBKPCA_00053
Chaperonin GroEL	20	20	OAAHGDBI_02364	FEFIEDHF_00996	HAMFIABP_02728	MAKBNDIO_00570	AMBJMKPA_02789	CBHFFFPB_03034	EMAKANNB_00601	KPMPNOMJ_00945	HHEGCMEO_02836	MIJFOHDP_00911	BMJOJCAN_02205	DHDLILLP_01593	CPOMKEDE_02559	HOANOIHF_02002	HPELOFBE_02314	JIDEKNFK_02604	NMFNJFGN_01832	FKBLDPGC_02123	MGCMLKMG_01866	BBOBKPCA_02888
Acetoin catabolism regulatory protein	20	20	OAAHGDBI_00026	FEFIEDHF_01474	HAMFIABP_00446	MAKBNDIO_01039	AMBJMKPA_00026	CBHFFFPB_00945	EMAKANNB_01070	KPMPNOMJ_01489	HHEGCMEO_00943	MIJFOHDP_03390	BMJOJCAN_00771	DHDLILLP_01744	CPOMKEDE_03078	HOANOIHF_02853	HPELOFBE_03128	JIDEKNFK_00250	NMFNJFGN_02832	FKBLDPGC_03341	MGCMLKMG_03282	BBOBKPCA_03330
L-methionine/branched-chain amino acid exporter YjeH	20	20	OAAHGDBI_02386	FEFIEDHF_00974	HAMFIABP_02706	MAKBNDIO_00592	AMBJMKPA_02811	CBHFFFPB_03012	EMAKANNB_00623	KPMPNOMJ_00923	HHEGCMEO_02858	MIJFOHDP_00933	BMJOJCAN_02227	DHDLILLP_01968	CPOMKEDE_02537	HOANOIHF_02024	HPELOFBE_02336	JIDEKNFK_02582	NMFNJFGN_01854	FKBLDPGC_02145	MGCMLKMG_01844	BBOBKPCA_02773
Siroheme synthase	20	20	OAAHGDBI_02840	FEFIEDHF_00461	HAMFIABP_00402	MAKBNDIO_00462	AMBJMKPA_00517	CBHFFFPB_00401	EMAKANNB_00487	KPMPNOMJ_00464	HHEGCMEO_00084	MIJFOHDP_00402	BMJOJCAN_01613	DHDLILLP_01451	CPOMKEDE_02422	HOANOIHF_02083	HPELOFBE_00608	JIDEKNFK_00445	NMFNJFGN_01979	FKBLDPGC_02370	MGCMLKMG_01997	BBOBKPCA_01040
hypothetical protein	20	20	OAAHGDBI_03214	FEFIEDHF_00501	HAMFIABP_03376	MAKBNDIO_00502	AMBJMKPA_03211	CBHFFFPB_00441	EMAKANNB_00527	KPMPNOMJ_02366	HHEGCMEO_00044	MIJFOHDP_03336	BMJOJCAN_02783	DHDLILLP_03067	CPOMKEDE_03354	HOANOIHF_03313	HPELOFBE_02907	JIDEKNFK_02867	NMFNJFGN_03254	FKBLDPGC_03269	MGCMLKMG_03197	BBOBKPCA_03258
Galactokinase	20	20	OAAHGDBI_01730	FEFIEDHF_02226	HAMFIABP_01763	MAKBNDIO_02415	AMBJMKPA_01954	CBHFFFPB_02439	EMAKANNB_02677	KPMPNOMJ_02155	HHEGCMEO_02363	MIJFOHDP_02274	BMJOJCAN_01419	DHDLILLP_01760	CPOMKEDE_01325	HOANOIHF_00591	HPELOFBE_01441	JIDEKNFK_00835	NMFNJFGN_01888	FKBLDPGC_01086	MGCMLKMG_02928	BBOBKPCA_02973
Adaptive-response sensory-kinase SasA	20	20	OAAHGDBI_02797	FEFIEDHF_00418	HAMFIABP_00359	MAKBNDIO_00419	AMBJMKPA_00559	CBHFFFPB_00358	EMAKANNB_00444	KPMPNOMJ_00421	HHEGCMEO_00126	MIJFOHDP_00359	BMJOJCAN_01570	DHDLILLP_01273	CPOMKEDE_01088	HOANOIHF_02239	HPELOFBE_00565	JIDEKNFK_00402	NMFNJFGN_00721	FKBLDPGC_02516	MGCMLKMG_02356	BBOBKPCA_01082
putative protein YciH	20	20	OAAHGDBI_02297	FEFIEDHF_02628	HAMFIABP_03335	MAKBNDIO_02701	AMBJMKPA_03154	CBHFFFPB_02719	EMAKANNB_02875	KPMPNOMJ_02600	HHEGCMEO_03345	MIJFOHDP_02479	BMJOJCAN_02951	DHDLILLP_02678	CPOMKEDE_02761	HOANOIHF_03086	HPELOFBE_02753	JIDEKNFK_03453	NMFNJFGN_03108	FKBLDPGC_03460	MGCMLKMG_02617	BBOBKPCA_03442
Sensor histidine kinase RcsC	20	20	OAAHGDBI_03094	FEFIEDHF_00538	HAMFIABP_03339	MAKBNDIO_00539	AMBJMKPA_03248	CBHFFFPB_00478	EMAKANNB_00564	KPMPNOMJ_02329	HHEGCMEO_00007	MIJFOHDP_03299	BMJOJCAN_02746	DHDLILLP_01951	CPOMKEDE_03089	HOANOIHF_03077	HPELOFBE_02944	JIDEKNFK_02830	NMFNJFGN_02702	FKBLDPGC_02908	MGCMLKMG_03035	BBOBKPCA_03038
Putative polysaccharide export protein Wza	20	20	OAAHGDBI_03011	FEFIEDHF_00063	HAMFIABP_00003	MAKBNDIO_00063	AMBJMKPA_00915	CBHFFFPB_00003	EMAKANNB_00088	KPMPNOMJ_00064	HHEGCMEO_00483	MIJFOHDP_00003	BMJOJCAN_03381	DHDLILLP_01821	CPOMKEDE_00546	HOANOIHF_03245	HPELOFBE_01049	JIDEKNFK_01146	NMFNJFGN_01145	FKBLDPGC_00515	MGCMLKMG_02945	BBOBKPCA_01126
hypothetical protein	20	20	OAAHGDBI_01487	FEFIEDHF_00584	HAMFIABP_02194	MAKBNDIO_00980	AMBJMKPA_02734	CBHFFFPB_01333	EMAKANNB_01011	KPMPNOMJ_00534	HHEGCMEO_01002	MIJFOHDP_02792	BMJOJCAN_02027	DHDLILLP_03415	CPOMKEDE_02212	HOANOIHF_01576	HPELOFBE_02259	JIDEKNFK_02034	NMFNJFGN_02116	FKBLDPGC_02580	MGCMLKMG_00388	BBOBKPCA_01652
Cytochrome c4	20	20	OAAHGDBI_02545	FEFIEDHF_03123	HAMFIABP_02793	MAKBNDIO_03094	AMBJMKPA_02883	CBHFFFPB_03099	EMAKANNB_03182	KPMPNOMJ_03178	HHEGCMEO_02930	MIJFOHDP_02954	BMJOJCAN_02299	DHDLILLP_02364	CPOMKEDE_03003	HOANOIHF_03025	HPELOFBE_03225	JIDEKNFK_02447	NMFNJFGN_02770	FKBLDPGC_02217	MGCMLKMG_02156	BBOBKPCA_02183
Protein UmuC	20	20	OAAHGDBI_03534	FEFIEDHF_02577	HAMFIABP_01792	MAKBNDIO_02644	AMBJMKPA_02065	CBHFFFPB_02668	EMAKANNB_02824	KPMPNOMJ_02488	HHEGCMEO_02510	MIJFOHDP_02303	BMJOJCAN_01768	DHDLILLP_03394	CPOMKEDE_01354	HOANOIHF_03470	HPELOFBE_01716	JIDEKNFK_01643	NMFNJFGN_03520	FKBLDPGC_01319	MGCMLKMG_01029	BBOBKPCA_01370
hypothetical protein	20	20	OAAHGDBI_03401	FEFIEDHF_03450	HAMFIABP_03062	MAKBNDIO_03290	AMBJMKPA_03428	CBHFFFPB_03412	EMAKANNB_03414	KPMPNOMJ_03401	HHEGCMEO_03048	MIJFOHDP_03289	BMJOJCAN_03334	DHDLILLP_02867	CPOMKEDE_03310	HOANOIHF_03233	HPELOFBE_03316	JIDEKNFK_03268	NMFNJFGN_03294	FKBLDPGC_03307	MGCMLKMG_03224	BBOBKPCA_03302
Type II secretion system protein J	20	20	OAAHGDBI_02871	FEFIEDHF_01523	HAMFIABP_00924	MAKBNDIO_01517	AMBJMKPA_01251	CBHFFFPB_01586	EMAKANNB_01548	KPMPNOMJ_01459	HHEGCMEO_01584	MIJFOHDP_01153	BMJOJCAN_00740	DHDLILLP_00024	CPOMKEDE_00572	HOANOIHF_00921	HPELOFBE_00864	JIDEKNFK_00505	NMFNJFGN_02368	FKBLDPGC_00293	MGCMLKMG_00220	BBOBKPCA_00292
Methyl-accepting chemotaxis protein TlpQ	20	20	OAAHGDBI_00065	FEFIEDHF_01435	HAMFIABP_00485	MAKBNDIO_01078	AMBJMKPA_00065	CBHFFFPB_00906	EMAKANNB_01109	KPMPNOMJ_01528	HHEGCMEO_00904	MIJFOHDP_00470	BMJOJCAN_00810	DHDLILLP_03227	CPOMKEDE_00311	HOANOIHF_03340	HPELOFBE_00005	JIDEKNFK_00211	NMFNJFGN_00737	FKBLDPGC_00758	MGCMLKMG_03310	BBOBKPCA_00849
hypothetical protein	20	20	OAAHGDBI_01587	FEFIEDHF_00684	HAMFIABP_02644	MAKBNDIO_00880	AMBJMKPA_00964	CBHFFFPB_01233	EMAKANNB_00911	KPMPNOMJ_00634	HHEGCMEO_01102	MIJFOHDP_01768	BMJOJCAN_02364	DHDLILLP_00588	CPOMKEDE_00816	HOANOIHF_02575	HPELOFBE_02471	JIDEKNFK_02371	NMFNJFGN_01107	FKBLDPGC_01691	MGCMLKMG_00288	BBOBKPCA_02010
Small ribosomal subunit protein uS2	20	20	OAAHGDBI_00457	FEFIEDHF_01044	HAMFIABP_00877	MAKBNDIO_01470	AMBJMKPA_00457	CBHFFFPB_00514	EMAKANNB_01501	KPMPNOMJ_00993	HHEGCMEO_00512	MIJFOHDP_00863	BMJOJCAN_00287	DHDLILLP_01028	CPOMKEDE_01913	HOANOIHF_00024	HPELOFBE_00397	JIDEKNFK_01330	NMFNJFGN_00024	FKBLDPGC_00024	MGCMLKMG_00590	BBOBKPCA_00024
3',5'-cyclic adenosine monophosphate phosphodiesterase CpdA	20	20	OAAHGDBI_00615	FEFIEDHF_02730	HAMFIABP_01955	MAKBNDIO_01797	AMBJMKPA_02229	CBHFFFPB_01670	EMAKANNB_01828	KPMPNOMJ_02757	HHEGCMEO_01742	MIJFOHDP_01507	BMJOJCAN_01322	DHDLILLP_02968	CPOMKEDE_01632	HOANOIHF_02494	HPELOFBE_02167	JIDEKNFK_01920	NMFNJFGN_02497	FKBLDPGC_01603	MGCMLKMG_01303	BBOBKPCA_02481
Inducible ornithine decarboxylase	20	20	OAAHGDBI_01183	FEFIEDHF_00776	HAMFIABP_01313	MAKBNDIO_00788	AMBJMKPA_01056	CBHFFFPB_01141	EMAKANNB_00819	KPMPNOMJ_00726	HHEGCMEO_01194	MIJFOHDP_01129	BMJOJCAN_02456	DHDLILLP_01151	CPOMKEDE_00908	HOANOIHF_03179	HPELOFBE_01249	JIDEKNFK_02676	NMFNJFGN_00374	FKBLDPGC_02448	MGCMLKMG_03193	BBOBKPCA_01371
UDP-N-acetylmuramoyl-tripeptide--D-alanyl-D-alanine ligase	20	20	OAAHGDBI_00589	FEFIEDHF_02704	HAMFIABP_01929	MAKBNDIO_01823	AMBJMKPA_02203	CBHFFFPB_01696	EMAKANNB_01854	KPMPNOMJ_02731	HHEGCMEO_01716	MIJFOHDP_01481	BMJOJCAN_01348	DHDLILLP_01623	CPOMKEDE_01606	HOANOIHF_02520	HPELOFBE_02141	JIDEKNFK_01894	NMFNJFGN_02523	FKBLDPGC_01629	MGCMLKMG_01277	BBOBKPCA_02507
Bifunctional aldehyde-alcohol dehydrogenase AdhE	20	20	OAAHGDBI_00230	FEFIEDHF_01270	HAMFIABP_00650	MAKBNDIO_01243	AMBJMKPA_00230	CBHFFFPB_00741	EMAKANNB_01274	KPMPNOMJ_01221	HHEGCMEO_00739	MIJFOHDP_00635	BMJOJCAN_00514	DHDLILLP_01505	CPOMKEDE_00146	HOANOIHF_00251	HPELOFBE_00170	JIDEKNFK_00046	NMFNJFGN_02235	FKBLDPGC_00251	MGCMLKMG_02270	BBOBKPCA_00250
Aspartate kinase Ask_Ect	20	20	OAAHGDBI_02366	FEFIEDHF_00994	HAMFIABP_02726	MAKBNDIO_00572	AMBJMKPA_02791	CBHFFFPB_03032	EMAKANNB_00603	KPMPNOMJ_00943	HHEGCMEO_02838	MIJFOHDP_00913	BMJOJCAN_02207	DHDLILLP_01595	CPOMKEDE_02557	HOANOIHF_02004	HPELOFBE_02316	JIDEKNFK_02602	NMFNJFGN_01834	FKBLDPGC_02125	MGCMLKMG_01864	BBOBKPCA_02886
Guanidinium exporter	20	20	OAAHGDBI_03200	FEFIEDHF_00487	HAMFIABP_00428	MAKBNDIO_00488	AMBJMKPA_00491	CBHFFFPB_00427	EMAKANNB_00513	KPMPNOMJ_00490	HHEGCMEO_00058	MIJFOHDP_00428	BMJOJCAN_01639	DHDLILLP_01477	CPOMKEDE_02448	HOANOIHF_02057	HPELOFBE_00634	JIDEKNFK_00471	NMFNJFGN_02005	FKBLDPGC_02344	MGCMLKMG_02023	BBOBKPCA_01014
Leucine efflux protein	20	20	OAAHGDBI_02385	FEFIEDHF_00975	HAMFIABP_02707	MAKBNDIO_00591	AMBJMKPA_02810	CBHFFFPB_03013	EMAKANNB_00622	KPMPNOMJ_00924	HHEGCMEO_02857	MIJFOHDP_00932	BMJOJCAN_02226	DHDLILLP_01969	CPOMKEDE_02538	HOANOIHF_02023	HPELOFBE_02335	JIDEKNFK_02583	NMFNJFGN_01853	FKBLDPGC_02144	MGCMLKMG_01845	BBOBKPCA_02772
hypothetical protein	20	20	OAAHGDBI_02901	FEFIEDHF_00060	HAMFIABP_03525	MAKBNDIO_00060	AMBJMKPA_03103	CBHFFFPB_03387	EMAKANNB_00085	KPMPNOMJ_00061	HHEGCMEO_00486	MIJFOHDP_02908	BMJOJCAN_03478	DHDLILLP_03368	CPOMKEDE_03452	HOANOIHF_03248	HPELOFBE_03447	JIDEKNFK_03464	NMFNJFGN_03467	FKBLDPGC_02706	MGCMLKMG_03405	BBOBKPCA_03467
Dipeptide transport system permease protein DppC	20	20	OAAHGDBI_01356	FEFIEDHF_02069	HAMFIABP_02491	MAKBNDIO_02258	AMBJMKPA_01908	CBHFFFPB_02393	EMAKANNB_02286	KPMPNOMJ_01846	HHEGCMEO_02085	MIJFOHDP_03121	BMJOJCAN_02491	DHDLILLP_03316	CPOMKEDE_02848	HOANOIHF_03181	HPELOFBE_03285	JIDEKNFK_03226	NMFNJFGN_02033	FKBLDPGC_02002	MGCMLKMG_01522	BBOBKPCA_03251
hypothetical protein	20	20	OAAHGDBI_00507	FEFIEDHF_02930	HAMFIABP_02254	MAKBNDIO_01905	AMBJMKPA_02564	CBHFFFPB_01778	EMAKANNB_01936	KPMPNOMJ_02937	HHEGCMEO_01634	MIJFOHDP_01399	BMJOJCAN_02583	DHDLILLP_00702	CPOMKEDE_01827	HOANOIHF_01743	HPELOFBE_02004	JIDEKNFK_02092	NMFNJFGN_02177	FKBLDPGC_02046	MGCMLKMG_01416	BBOBKPCA_01948
DNA-binding transcriptional repressor Mlc	20	20	OAAHGDBI_00204	FEFIEDHF_01296	HAMFIABP_00624	MAKBNDIO_01217	AMBJMKPA_00204	CBHFFFPB_00767	EMAKANNB_01248	KPMPNOMJ_01667	HHEGCMEO_00765	MIJFOHDP_00609	BMJOJCAN_00949	DHDLILLP_01003	CPOMKEDE_00172	HOANOIHF_00277	HPELOFBE_00144	JIDEKNFK_00072	NMFNJFGN_00876	FKBLDPGC_00897	MGCMLKMG_00903	BBOBKPCA_00710
Adenine phosphoribosyltransferase	20	20	OAAHGDBI_00922	FEFIEDHF_00170	HAMFIABP_00110	MAKBNDIO_00170	AMBJMKPA_00808	CBHFFFPB_00110	EMAKANNB_00195	KPMPNOMJ_00171	HHEGCMEO_00376	MIJFOHDP_00110	BMJOJCAN_00209	DHDLILLP_02403	CPOMKEDE_00439	HOANOIHF_01001	HPELOFBE_00942	JIDEKNFK_01039	NMFNJFGN_01252	FKBLDPGC_00622	MGCMLKMG_01799	BBOBKPCA_01233
hypothetical protein	20	20	OAAHGDBI_00479	FEFIEDHF_01022	HAMFIABP_00899	MAKBNDIO_01492	AMBJMKPA_00479	CBHFFFPB_00492	EMAKANNB_01523	KPMPNOMJ_00971	HHEGCMEO_00490	MIJFOHDP_00885	BMJOJCAN_00265	DHDLILLP_03335	CPOMKEDE_01891	HOANOIHF_00002	HPELOFBE_00419	JIDEKNFK_01352	NMFNJFGN_00002	FKBLDPGC_00002	MGCMLKMG_03401	BBOBKPCA_00002
N5-carboxyaminoimidazole ribonucleotide mutase	20	20	OAAHGDBI_02727	FEFIEDHF_03174	HAMFIABP_02917	MAKBNDIO_03145	AMBJMKPA_03160	CBHFFFPB_03150	EMAKANNB_03295	KPMPNOMJ_02969	HHEGCMEO_02976	MIJFOHDP_03207	BMJOJCAN_02615	DHDLILLP_00810	CPOMKEDE_02589	HOANOIHF_02256	HPELOFBE_02512	JIDEKNFK_02762	NMFNJFGN_02596	FKBLDPGC_02811	MGCMLKMG_02762	BBOBKPCA_02673
Ubiquinone biosynthesis accessory factor UbiK	20	20	OAAHGDBI_01342	FEFIEDHF_02055	HAMFIABP_02505	MAKBNDIO_02244	AMBJMKPA_01922	CBHFFFPB_02407	EMAKANNB_02272	KPMPNOMJ_01832	HHEGCMEO_02099	MIJFOHDP_03135	BMJOJCAN_02477	DHDLILLP_03105	CPOMKEDE_02862	HOANOIHF_03195	HPELOFBE_03271	JIDEKNFK_03212	NMFNJFGN_02019	FKBLDPGC_02016	MGCMLKMG_01536	BBOBKPCA_03237
Universal stress protein F	20	20	OAAHGDBI_02466	FEFIEDHF_02865	HAMFIABP_02054	MAKBNDIO_02790	AMBJMKPA_02364	CBHFFFPB_02850	EMAKANNB_03006	KPMPNOMJ_02639	HHEGCMEO_02549	MIJFOHDP_02604	BMJOJCAN_01958	DHDLILLP_03266	CPOMKEDE_01762	HOANOIHF_01647	HPELOFBE_01873	JIDEKNFK_01836	NMFNJFGN_01533	FKBLDPGC_01776	MGCMLKMG_01219	BBOBKPCA_02276
hypothetical protein	20	20	OAAHGDBI_03015	FEFIEDHF_03081	HAMFIABP_02510	MAKBNDIO_02964	AMBJMKPA_02679	CBHFFFPB_02108	EMAKANNB_02118	KPMPNOMJ_03039	HHEGCMEO_02810	MIJFOHDP_02009	BMJOJCAN_02179	DHDLILLP_02040	CPOMKEDE_02069	HOANOIHF_02442	HPELOFBE_02032	JIDEKNFK_02237	NMFNJFGN_02282	FKBLDPGC_01927	MGCMLKMG_01723	BBOBKPCA_01785
Phosphatidylglycerophosphatase A	20	20	OAAHGDBI_00461	FEFIEDHF_01040	HAMFIABP_00881	MAKBNDIO_01474	AMBJMKPA_00461	CBHFFFPB_00510	EMAKANNB_01505	KPMPNOMJ_00989	HHEGCMEO_00508	MIJFOHDP_00867	BMJOJCAN_00283	DHDLILLP_01024	CPOMKEDE_01909	HOANOIHF_00020	HPELOFBE_00401	JIDEKNFK_01334	NMFNJFGN_00020	FKBLDPGC_00020	MGCMLKMG_00586	BBOBKPCA_00020
Protein nucleotidyltransferase YdiU	20	20	OAAHGDBI_00133	FEFIEDHF_01367	HAMFIABP_00553	MAKBNDIO_01146	AMBJMKPA_00133	CBHFFFPB_00838	EMAKANNB_01177	KPMPNOMJ_01596	HHEGCMEO_00836	MIJFOHDP_00538	BMJOJCAN_00878	DHDLILLP_00316	CPOMKEDE_00243	HOANOIHF_00348	HPELOFBE_00073	JIDEKNFK_00143	NMFNJFGN_00805	FKBLDPGC_00826	MGCMLKMG_00832	BBOBKPCA_00781
hypothetical protein	20	20	OAAHGDBI_03466	FEFIEDHF_03499	HAMFIABP_03421	MAKBNDIO_03446	AMBJMKPA_03471	CBHFFFPB_03497	EMAKANNB_03493	KPMPNOMJ_03373	HHEGCMEO_03464	MIJFOHDP_03454	BMJOJCAN_03423	DHDLILLP_03044	CPOMKEDE_03419	HOANOIHF_03396	HPELOFBE_03413	JIDEKNFK_03415	NMFNJFGN_03417	FKBLDPGC_03426	MGCMLKMG_03329	BBOBKPCA_03384
D-alanyl-D-alanine carboxypeptidase DacB	20	20	OAAHGDBI_01302	FEFIEDHF_01933	HAMFIABP_01539	MAKBNDIO_02204	AMBJMKPA_01661	CBHFFFPB_02146	EMAKANNB_02530	KPMPNOMJ_02011	HHEGCMEO_02139	MIJFOHDP_02047	BMJOJCAN_01770	DHDLILLP_00220	CPOMKEDE_01550	HOANOIHF_01160	HPELOFBE_01088	JIDEKNFK_01390	NMFNJFGN_00997	FKBLDPGC_01439	MGCMLKMG_01143	BBOBKPCA_00967
Disulfide-bond oxidoreductase YfcG	20	20	OAAHGDBI_02284	FEFIEDHF_02615	HAMFIABP_03322	MAKBNDIO_02714	AMBJMKPA_03141	CBHFFFPB_02706	EMAKANNB_02862	KPMPNOMJ_02587	HHEGCMEO_03358	MIJFOHDP_02492	BMJOJCAN_02964	DHDLILLP_03033	CPOMKEDE_02902	HOANOIHF_02674	HPELOFBE_02766	JIDEKNFK_03064	NMFNJFGN_02812	FKBLDPGC_02943	MGCMLKMG_02630	BBOBKPCA_01879
Glutathione reductase	20	20	OAAHGDBI_01371	FEFIEDHF_02084	HAMFIABP_02476	MAKBNDIO_02273	AMBJMKPA_01893	CBHFFFPB_02378	EMAKANNB_02301	KPMPNOMJ_01861	HHEGCMEO_02070	MIJFOHDP_03106	BMJOJCAN_02506	DHDLILLP_02104	CPOMKEDE_02833	HOANOIHF_02909	HPELOFBE_01602	JIDEKNFK_03016	NMFNJFGN_02048	FKBLDPGC_01987	MGCMLKMG_01507	BBOBKPCA_02657
Putative glucose-6-phosphate 1-epimerase	20	20	OAAHGDBI_00198	FEFIEDHF_01302	HAMFIABP_00618	MAKBNDIO_01211	AMBJMKPA_00198	CBHFFFPB_00773	EMAKANNB_01242	KPMPNOMJ_01661	HHEGCMEO_00771	MIJFOHDP_00603	BMJOJCAN_00943	DHDLILLP_00997	CPOMKEDE_00178	HOANOIHF_00283	HPELOFBE_00138	JIDEKNFK_00078	NMFNJFGN_00870	FKBLDPGC_00891	MGCMLKMG_00897	BBOBKPCA_00716
Putative nucleoside permease NupX	20	20	OAAHGDBI_00154	FEFIEDHF_01346	HAMFIABP_00574	MAKBNDIO_01167	AMBJMKPA_00154	CBHFFFPB_00817	EMAKANNB_01198	KPMPNOMJ_01617	HHEGCMEO_00815	MIJFOHDP_00559	BMJOJCAN_00899	DHDLILLP_00953	CPOMKEDE_00222	HOANOIHF_00327	HPELOFBE_00094	JIDEKNFK_00122	NMFNJFGN_00826	FKBLDPGC_00847	MGCMLKMG_00853	BBOBKPCA_00760
Outer membrane protein assembly factor BamE	20	20	OAAHGDBI_03332	FEFIEDHF_03400	HAMFIABP_03395	MAKBNDIO_03420	AMBJMKPA_03357	CBHFFFPB_03393	EMAKANNB_00009	KPMPNOMJ_03341	HHEGCMEO_03273	MIJFOHDP_02832	BMJOJCAN_03266	DHDLILLP_02986	CPOMKEDE_03236	HOANOIHF_03133	HPELOFBE_03242	JIDEKNFK_03203	NMFNJFGN_03168	FKBLDPGC_03200	MGCMLKMG_03136	BBOBKPCA_03069
hypothetical protein	20	20	OAAHGDBI_01160	FEFIEDHF_00799	HAMFIABP_01290	MAKBNDIO_00765	AMBJMKPA_01079	CBHFFFPB_01118	EMAKANNB_00796	KPMPNOMJ_00749	HHEGCMEO_01217	MIJFOHDP_01106	BMJOJCAN_01257	DHDLILLP_02243	CPOMKEDE_01073	HOANOIHF_03270	HPELOFBE_01272	JIDEKNFK_01508	NMFNJFGN_00351	FKBLDPGC_00909	MGCMLKMG_01895	BBOBKPCA_01394
hypothetical protein	20	20	OAAHGDBI_03007	FEFIEDHF_00067	HAMFIABP_00007	MAKBNDIO_00067	AMBJMKPA_00911	CBHFFFPB_00007	EMAKANNB_00092	KPMPNOMJ_00068	HHEGCMEO_00479	MIJFOHDP_00007	BMJOJCAN_03385	DHDLILLP_01825	CPOMKEDE_00542	HOANOIHF_03241	HPELOFBE_01045	JIDEKNFK_01142	NMFNJFGN_01149	FKBLDPGC_00519	MGCMLKMG_02949	BBOBKPCA_01130
Octanoyltransferase	20	20	OAAHGDBI_03003	FEFIEDHF_00071	HAMFIABP_00011	MAKBNDIO_00071	AMBJMKPA_00907	CBHFFFPB_00011	EMAKANNB_00096	KPMPNOMJ_00072	HHEGCMEO_00475	MIJFOHDP_00011	BMJOJCAN_03389	DHDLILLP_01829	CPOMKEDE_00538	HOANOIHF_03237	HPELOFBE_01041	JIDEKNFK_01138	NMFNJFGN_01153	FKBLDPGC_00523	MGCMLKMG_02953	BBOBKPCA_01134
HTH-type transcriptional regulator HdfR	20	20	OAAHGDBI_03461	FEFIEDHF_03494	HAMFIABP_03501	MAKBNDIO_03496	AMBJMKPA_03466	CBHFFFPB_03492	EMAKANNB_03488	KPMPNOMJ_03485	HHEGCMEO_03526	MIJFOHDP_03519	BMJOJCAN_03418	DHDLILLP_03184	CPOMKEDE_03414	HOANOIHF_03391	HPELOFBE_03513	JIDEKNFK_03400	NMFNJFGN_03402	FKBLDPGC_03411	MGCMLKMG_03453	BBOBKPCA_03373
Cell division protein FtsX	20	20	OAAHGDBI_02514	FEFIEDHF_03092	HAMFIABP_02762	MAKBNDIO_03063	AMBJMKPA_02914	CBHFFFPB_03068	EMAKANNB_03151	KPMPNOMJ_03147	HHEGCMEO_02961	MIJFOHDP_02985	BMJOJCAN_02330	DHDLILLP_02960	CPOMKEDE_03034	HOANOIHF_03301	HPELOFBE_03337	JIDEKNFK_02416	NMFNJFGN_02739	FKBLDPGC_02248	MGCMLKMG_03269	BBOBKPCA_02152
3-aminoacrylate deaminase RutC	20	20	OAAHGDBI_01694	FEFIEDHF_02262	HAMFIABP_01727	MAKBNDIO_02451	AMBJMKPA_01990	CBHFFFPB_02475	EMAKANNB_02641	KPMPNOMJ_02191	HHEGCMEO_02327	MIJFOHDP_02238	BMJOJCAN_01455	DHDLILLP_00663	CPOMKEDE_01289	HOANOIHF_00627	HPELOFBE_01405	JIDEKNFK_00799	NMFNJFGN_01636	FKBLDPGC_01122	MGCMLKMG_01614	BBOBKPCA_01757
hypothetical protein	20	20	OAAHGDBI_01232	FEFIEDHF_02003	HAMFIABP_01609	MAKBNDIO_02134	AMBJMKPA_01731	CBHFFFPB_02216	EMAKANNB_02460	KPMPNOMJ_02081	HHEGCMEO_02209	MIJFOHDP_02117	BMJOJCAN_01840	DHDLILLP_00291	CPOMKEDE_01480	HOANOIHF_01230	HPELOFBE_01158	JIDEKNFK_01460	NMFNJFGN_00927	FKBLDPGC_01509	MGCMLKMG_01073	BBOBKPCA_00897
hypothetical protein	20	20	OAAHGDBI_00744	FEFIEDHF_01621	HAMFIABP_01022	MAKBNDIO_01615	AMBJMKPA_01349	CBHFFFPB_01488	EMAKANNB_01646	KPMPNOMJ_01361	HHEGCMEO_01486	MIJFOHDP_01251	BMJOJCAN_00642	DHDLILLP_02317	CPOMKEDE_00670	HOANOIHF_00823	HPELOFBE_00766	JIDEKNFK_00603	NMFNJFGN_00508	FKBLDPGC_00391	MGCMLKMG_00122	BBOBKPCA_00390
Magnesium transporter MgtE	20	20	OAAHGDBI_02362	FEFIEDHF_00998	HAMFIABP_02730	MAKBNDIO_00568	AMBJMKPA_02787	CBHFFFPB_03036	EMAKANNB_00599	KPMPNOMJ_00947	HHEGCMEO_02834	MIJFOHDP_00909	BMJOJCAN_02203	DHDLILLP_01591	CPOMKEDE_02561	HOANOIHF_02000	HPELOFBE_02312	JIDEKNFK_02606	NMFNJFGN_01830	FKBLDPGC_02121	MGCMLKMG_01868	BBOBKPCA_02890
hypothetical protein	20	20	OAAHGDBI_03463	FEFIEDHF_03492	HAMFIABP_03499	MAKBNDIO_03494	AMBJMKPA_03468	CBHFFFPB_03490	EMAKANNB_03486	KPMPNOMJ_03483	HHEGCMEO_03524	MIJFOHDP_03517	BMJOJCAN_03416	DHDLILLP_03182	CPOMKEDE_03412	HOANOIHF_03393	HPELOFBE_03515	JIDEKNFK_03402	NMFNJFGN_03400	FKBLDPGC_03409	MGCMLKMG_03455	BBOBKPCA_03375
Sensor histidine kinase BtsS	20	20	OAAHGDBI_01774	FEFIEDHF_02474	HAMFIABP_01895	MAKBNDIO_02541	AMBJMKPA_02168	CBHFFFPB_02565	EMAKANNB_02721	KPMPNOMJ_02385	HHEGCMEO_02407	MIJFOHDP_02406	BMJOJCAN_01665	DHDLILLP_02038	CPOMKEDE_01457	HOANOIHF_01497	HPELOFBE_01819	JIDEKNFK_01746	NMFNJFGN_01396	FKBLDPGC_01422	MGCMLKMG_00926	BBOBKPCA_01267
hypothetical protein	20	20	OAAHGDBI_00499	FEFIEDHF_02922	HAMFIABP_02246	MAKBNDIO_01913	AMBJMKPA_02572	CBHFFFPB_01786	EMAKANNB_01944	KPMPNOMJ_02945	HHEGCMEO_01626	MIJFOHDP_01391	BMJOJCAN_02591	DHDLILLP_00694	CPOMKEDE_01819	HOANOIHF_01735	HPELOFBE_02012	JIDEKNFK_02084	NMFNJFGN_02169	FKBLDPGC_02038	MGCMLKMG_01424	BBOBKPCA_01956
RecBCD enzyme subunit RecD	20	20	OAAHGDBI_00510	FEFIEDHF_02933	HAMFIABP_02257	MAKBNDIO_01902	AMBJMKPA_02561	CBHFFFPB_01775	EMAKANNB_01933	KPMPNOMJ_02934	HHEGCMEO_01637	MIJFOHDP_01402	BMJOJCAN_02580	DHDLILLP_00705	CPOMKEDE_01830	HOANOIHF_01746	HPELOFBE_02001	JIDEKNFK_02095	NMFNJFGN_02180	FKBLDPGC_02049	MGCMLKMG_01413	BBOBKPCA_01945
HTH-type transcriptional regulator CysL	20	20	OAAHGDBI_03044	FEFIEDHF_03052	HAMFIABP_02539	MAKBNDIO_02993	AMBJMKPA_02650	CBHFFFPB_02079	EMAKANNB_02147	KPMPNOMJ_03068	HHEGCMEO_02781	MIJFOHDP_01980	BMJOJCAN_02150	DHDLILLP_02069	CPOMKEDE_02098	HOANOIHF_02413	HPELOFBE_02061	JIDEKNFK_02266	NMFNJFGN_02311	FKBLDPGC_01898	MGCMLKMG_01694	BBOBKPCA_01814
hypothetical protein	20	20	OAAHGDBI_01668	FEFIEDHF_02288	HAMFIABP_01701	MAKBNDIO_02477	AMBJMKPA_02016	CBHFFFPB_02501	EMAKANNB_02615	KPMPNOMJ_02217	HHEGCMEO_02301	MIJFOHDP_02212	BMJOJCAN_01481	DHDLILLP_00636	CPOMKEDE_01263	HOANOIHF_00653	HPELOFBE_01379	JIDEKNFK_00773	NMFNJFGN_01662	FKBLDPGC_01148	MGCMLKMG_01588	BBOBKPCA_01731
Putative arginine/ornithine antiporter	20	20	OAAHGDBI_02461	FEFIEDHF_02860	HAMFIABP_02059	MAKBNDIO_02795	AMBJMKPA_02359	CBHFFFPB_02845	EMAKANNB_03001	KPMPNOMJ_02644	HHEGCMEO_02554	MIJFOHDP_02599	BMJOJCAN_01953	DHDLILLP_01340	CPOMKEDE_01757	HOANOIHF_01652	HPELOFBE_01878	JIDEKNFK_01831	NMFNJFGN_01538	FKBLDPGC_01781	MGCMLKMG_01214	BBOBKPCA_02271
DNA-binding protein HU-beta	20	20	OAAHGDBI_00123	FEFIEDHF_01377	HAMFIABP_00543	MAKBNDIO_01136	AMBJMKPA_00123	CBHFFFPB_00848	EMAKANNB_01167	KPMPNOMJ_01586	HHEGCMEO_00846	MIJFOHDP_00528	BMJOJCAN_00868	DHDLILLP_00326	CPOMKEDE_00253	HOANOIHF_00358	HPELOFBE_00063	JIDEKNFK_00153	NMFNJFGN_00795	FKBLDPGC_00816	MGCMLKMG_00822	BBOBKPCA_00791
Regulator of sigma-E protease RseP	20	20	OAAHGDBI_00450	FEFIEDHF_01051	HAMFIABP_00870	MAKBNDIO_01463	AMBJMKPA_00450	CBHFFFPB_00521	EMAKANNB_01494	KPMPNOMJ_01000	HHEGCMEO_00519	MIJFOHDP_00856	BMJOJCAN_00294	DHDLILLP_01035	CPOMKEDE_01920	HOANOIHF_00031	HPELOFBE_00390	JIDEKNFK_01323	NMFNJFGN_00031	FKBLDPGC_00031	MGCMLKMG_00597	BBOBKPCA_00031
Sensor protein QseC	20	20	OAAHGDBI_02685	FEFIEDHF_00739	HAMFIABP_01350	MAKBNDIO_00825	AMBJMKPA_01019	CBHFFFPB_01178	EMAKANNB_00856	KPMPNOMJ_00689	HHEGCMEO_01157	MIJFOHDP_01823	BMJOJCAN_02419	DHDLILLP_02812	CPOMKEDE_00871	HOANOIHF_01941	HPELOFBE_01212	JIDEKNFK_02639	NMFNJFGN_01052	FKBLDPGC_02411	MGCMLKMG_02550	BBOBKPCA_02561
GTP pyrophosphokinase	20	20	OAAHGDBI_00633	FEFIEDHF_02748	HAMFIABP_01973	MAKBNDIO_01779	AMBJMKPA_02247	CBHFFFPB_01652	EMAKANNB_01810	KPMPNOMJ_02775	HHEGCMEO_01760	MIJFOHDP_01525	BMJOJCAN_01304	DHDLILLP_01090	CPOMKEDE_01650	HOANOIHF_02605	HPELOFBE_02185	JIDEKNFK_01938	NMFNJFGN_02575	FKBLDPGC_01585	MGCMLKMG_01321	BBOBKPCA_02604
Hercynine oxygenase	20	20	OAAHGDBI_02712	FEFIEDHF_00766	HAMFIABP_01323	MAKBNDIO_00798	AMBJMKPA_01046	CBHFFFPB_01151	EMAKANNB_00829	KPMPNOMJ_00716	HHEGCMEO_01184	MIJFOHDP_01850	BMJOJCAN_02446	DHDLILLP_01161	CPOMKEDE_00898	HOANOIHF_01968	HPELOFBE_01239	JIDEKNFK_02666	NMFNJFGN_00384	FKBLDPGC_02438	MGCMLKMG_02523	BBOBKPCA_02534
C4-dicarboxylate TRAP transporter large permease protein DctM	20	20	OAAHGDBI_03145	FEFIEDHF_00380	HAMFIABP_00321	MAKBNDIO_00381	AMBJMKPA_00598	CBHFFFPB_00320	EMAKANNB_00406	KPMPNOMJ_00383	HHEGCMEO_00165	MIJFOHDP_00321	BMJOJCAN_01532	DHDLILLP_00456	CPOMKEDE_01127	HOANOIHF_02201	HPELOFBE_00527	JIDEKNFK_00364	NMFNJFGN_00683	FKBLDPGC_02478	MGCMLKMG_02318	BBOBKPCA_01121
GMP reductase	20	20	OAAHGDBI_03269	FEFIEDHF_00555	HAMFIABP_02223	MAKBNDIO_01009	AMBJMKPA_02763	CBHFFFPB_01362	EMAKANNB_01040	KPMPNOMJ_00505	HHEGCMEO_00973	MIJFOHDP_02821	BMJOJCAN_01998	DHDLILLP_03344	CPOMKEDE_02241	HOANOIHF_01605	HPELOFBE_02288	JIDEKNFK_02063	NMFNJFGN_02087	FKBLDPGC_03132	MGCMLKMG_00417	BBOBKPCA_01681
Beta-barrel assembly-enhancing protease	20	20	OAAHGDBI_02287	FEFIEDHF_02618	HAMFIABP_03325	MAKBNDIO_02711	AMBJMKPA_03144	CBHFFFPB_02709	EMAKANNB_02865	KPMPNOMJ_02590	HHEGCMEO_03355	MIJFOHDP_02489	BMJOJCAN_02961	DHDLILLP_03030	CPOMKEDE_02905	HOANOIHF_02677	HPELOFBE_02763	JIDEKNFK_03067	NMFNJFGN_02815	FKBLDPGC_02940	MGCMLKMG_02627	BBOBKPCA_01882
hypothetical protein	20	20	OAAHGDBI_03093	FEFIEDHF_00537	HAMFIABP_03340	MAKBNDIO_00538	AMBJMKPA_03247	CBHFFFPB_00477	EMAKANNB_00563	KPMPNOMJ_02330	HHEGCMEO_00008	MIJFOHDP_03300	BMJOJCAN_02747	DHDLILLP_01950	CPOMKEDE_03090	HOANOIHF_03076	HPELOFBE_02943	JIDEKNFK_02831	NMFNJFGN_02703	FKBLDPGC_02909	MGCMLKMG_03034	BBOBKPCA_03037
putative Fe(2+)-trafficking protein	20	20	OAAHGDBI_02434	FEFIEDHF_02833	HAMFIABP_02086	MAKBNDIO_02822	AMBJMKPA_02332	CBHFFFPB_02818	EMAKANNB_02974	KPMPNOMJ_02671	HHEGCMEO_02581	MIJFOHDP_02572	BMJOJCAN_01926	DHDLILLP_01313	CPOMKEDE_01730	HOANOIHF_01679	HPELOFBE_01905	JIDEKNFK_01804	NMFNJFGN_01565	FKBLDPGC_01808	MGCMLKMG_01187	BBOBKPCA_02244
hypothetical protein	20	20	OAAHGDBI_02500	FEFIEDHF_02899	HAMFIABP_02020	MAKBNDIO_02756	AMBJMKPA_02398	CBHFFFPB_02884	EMAKANNB_03040	KPMPNOMJ_02605	HHEGCMEO_02515	MIJFOHDP_02638	BMJOJCAN_01992	DHDLILLP_01371	CPOMKEDE_01796	HOANOIHF_01613	HPELOFBE_01839	JIDEKNFK_01870	NMFNJFGN_01499	FKBLDPGC_01742	MGCMLKMG_01253	BBOBKPCA_02310
hypothetical protein	20	20	OAAHGDBI_00333	FEFIEDHF_01167	HAMFIABP_00753	MAKBNDIO_01346	AMBJMKPA_00333	CBHFFFPB_00638	EMAKANNB_01377	KPMPNOMJ_01117	HHEGCMEO_00636	MIJFOHDP_00739	BMJOJCAN_00411	DHDLILLP_00517	CPOMKEDE_00043	HOANOIHF_00148	HPELOFBE_00273	JIDEKNFK_01206	NMFNJFGN_00147	FKBLDPGC_00148	MGCMLKMG_00714	BBOBKPCA_00147
Di/tripeptide transport system permease protein DppB	20	20	OAAHGDBI_01355	FEFIEDHF_02068	HAMFIABP_02492	MAKBNDIO_02257	AMBJMKPA_01909	CBHFFFPB_02394	EMAKANNB_02285	KPMPNOMJ_01845	HHEGCMEO_02086	MIJFOHDP_03122	BMJOJCAN_02490	DHDLILLP_03315	CPOMKEDE_02849	HOANOIHF_03182	HPELOFBE_03284	JIDEKNFK_03225	NMFNJFGN_02032	FKBLDPGC_02003	MGCMLKMG_01523	BBOBKPCA_03250
hypothetical protein	20	20	OAAHGDBI_02234	FEFIEDHF_02377	HAMFIABP_02398	MAKBNDIO_02947	AMBJMKPA_02419	CBHFFFPB_02904	EMAKANNB_03060	KPMPNOMJ_02890	HHEGCMEO_02639	MIJFOHDP_02657	BMJOJCAN_03288	DHDLILLP_03088	CPOMKEDE_03256	HOANOIHF_01887	HPELOFBE_03254	JIDEKNFK_03236	NMFNJFGN_01793	FKBLDPGC_03219	MGCMLKMG_02864	BBOBKPCA_02062
Small ribosomal subunit protein uS19	20	20	OAAHGDBI_00773	FEFIEDHF_01650	HAMFIABP_01051	MAKBNDIO_01644	AMBJMKPA_01378	CBHFFFPB_01459	EMAKANNB_01675	KPMPNOMJ_01332	HHEGCMEO_01457	MIJFOHDP_01280	BMJOJCAN_00613	DHDLILLP_00193	CPOMKEDE_00699	HOANOIHF_00794	HPELOFBE_00737	JIDEKNFK_00632	NMFNJFGN_00479	FKBLDPGC_00420	MGCMLKMG_00093	BBOBKPCA_00419
ECF RNA polymerase sigma-E factor	20	20	OAAHGDBI_00649	FEFIEDHF_02764	HAMFIABP_01989	MAKBNDIO_01763	AMBJMKPA_02263	CBHFFFPB_01636	EMAKANNB_01794	KPMPNOMJ_02791	HHEGCMEO_01776	MIJFOHDP_01541	BMJOJCAN_01288	DHDLILLP_01106	CPOMKEDE_01666	HOANOIHF_02621	HPELOFBE_02201	JIDEKNFK_01954	NMFNJFGN_02559	FKBLDPGC_01569	MGCMLKMG_01337	BBOBKPCA_02588
hypothetical protein	20	20	OAAHGDBI_00059	FEFIEDHF_01441	HAMFIABP_00479	MAKBNDIO_01072	AMBJMKPA_00059	CBHFFFPB_00912	EMAKANNB_01103	KPMPNOMJ_01522	HHEGCMEO_00910	MIJFOHDP_00464	BMJOJCAN_00804	DHDLILLP_01711	CPOMKEDE_03045	HOANOIHF_02886	HPELOFBE_03161	JIDEKNFK_00217	NMFNJFGN_02865	FKBLDPGC_00752	MGCMLKMG_03119	BBOBKPCA_03131
hypothetical protein	20	20	OAAHGDBI_03393	FEFIEDHF_03442	HAMFIABP_03054	MAKBNDIO_03282	AMBJMKPA_03420	CBHFFFPB_03420	EMAKANNB_03422	KPMPNOMJ_03393	HHEGCMEO_03056	MIJFOHDP_03281	BMJOJCAN_03326	DHDLILLP_02859	CPOMKEDE_03302	HOANOIHF_03225	HPELOFBE_03308	JIDEKNFK_03276	NMFNJFGN_03286	FKBLDPGC_03299	MGCMLKMG_03216	BBOBKPCA_03294
HTH-type transcriptional regulator GntR	20	20	OAAHGDBI_01465	FEFIEDHF_02178	HAMFIABP_03202	MAKBNDIO_02367	AMBJMKPA_01799	CBHFFFPB_02284	EMAKANNB_02395	KPMPNOMJ_01955	HHEGCMEO_01976	MIJFOHDP_03049	BMJOJCAN_02875	DHDLILLP_01799	CPOMKEDE_02478	HOANOIHF_02463	HPELOFBE_01696	JIDEKNFK_02959	NMFNJFGN_02420	FKBLDPGC_02734	MGCMLKMG_02439	BBOBKPCA_02403
Leukotoxin export ATP-binding protein LtxB	20	20	OAAHGDBI_03097	FEFIEDHF_00541	HAMFIABP_03336	MAKBNDIO_00542	AMBJMKPA_03251	CBHFFFPB_00481	EMAKANNB_00567	KPMPNOMJ_02326	HHEGCMEO_00004	MIJFOHDP_03296	BMJOJCAN_02743	DHDLILLP_01954	CPOMKEDE_03086	HOANOIHF_03080	HPELOFBE_02947	JIDEKNFK_02827	NMFNJFGN_02699	FKBLDPGC_02905	MGCMLKMG_03038	BBOBKPCA_03041
hypothetical protein	20	20	OAAHGDBI_01509	FEFIEDHF_00606	HAMFIABP_02171	MAKBNDIO_00958	AMBJMKPA_02712	CBHFFFPB_01311	EMAKANNB_00989	KPMPNOMJ_00556	HHEGCMEO_01024	MIJFOHDP_02770	BMJOJCAN_02049	DHDLILLP_02903	CPOMKEDE_02190	HOANOIHF_01554	HPELOFBE_02237	JIDEKNFK_02012	NMFNJFGN_02138	FKBLDPGC_02558	MGCMLKMG_00366	BBOBKPCA_01630
Diaminopimelate decarboxylase	20	20	OAAHGDBI_02534	FEFIEDHF_03112	HAMFIABP_02782	MAKBNDIO_03083	AMBJMKPA_02894	CBHFFFPB_03088	EMAKANNB_03171	KPMPNOMJ_03167	HHEGCMEO_02941	MIJFOHDP_02965	BMJOJCAN_02310	DHDLILLP_02353	CPOMKEDE_03014	HOANOIHF_03036	HPELOFBE_03214	JIDEKNFK_02436	NMFNJFGN_02759	FKBLDPGC_02228	MGCMLKMG_02167	BBOBKPCA_02172
Iron-binding protein IscA	20	20	OAAHGDBI_02184	FEFIEDHF_02427	HAMFIABP_02348	MAKBNDIO_02897	AMBJMKPA_02469	CBHFFFPB_02954	EMAKANNB_03110	KPMPNOMJ_02840	HHEGCMEO_02689	MIJFOHDP_02707	BMJOJCAN_03033	DHDLILLP_02083	CPOMKEDE_02347	HOANOIHF_01837	HPELOFBE_02395	JIDEKNFK_02536	NMFNJFGN_01743	FKBLDPGC_02290	MGCMLKMG_02844	BBOBKPCA_02112
Iron(3+)-hydroxamate import ATP-binding protein FhuC	20	20	OAAHGDBI_01384	FEFIEDHF_02097	HAMFIABP_02463	MAKBNDIO_02286	AMBJMKPA_01880	CBHFFFPB_02365	EMAKANNB_02314	KPMPNOMJ_01874	HHEGCMEO_02057	MIJFOHDP_03093	BMJOJCAN_02519	DHDLILLP_02117	CPOMKEDE_03154	HOANOIHF_02896	HPELOFBE_01615	JIDEKNFK_03003	NMFNJFGN_02061	FKBLDPGC_01974	MGCMLKMG_01494	BBOBKPCA_02644
Psp operon transcriptional activator	20	20	OAAHGDBI_02605	FEFIEDHF_01839	HAMFIABP_01445	MAKBNDIO_01989	AMBJMKPA_01528	CBHFFFPB_01862	EMAKANNB_02059	KPMPNOMJ_01771	HHEGCMEO_01860	MIJFOHDP_01664	BMJOJCAN_01014	DHDLILLP_01554	CPOMKEDE_02257	HOANOIHF_00505	HPELOFBE_01566	JIDEKNFK_00920	NMFNJFGN_01355	FKBLDPGC_01222	MGCMLKMG_00476	BBOBKPCA_01512
2-succinylbenzoate--CoA ligase	20	20	OAAHGDBI_00170	FEFIEDHF_01330	HAMFIABP_00590	MAKBNDIO_01183	AMBJMKPA_00170	CBHFFFPB_00801	EMAKANNB_01214	KPMPNOMJ_01633	HHEGCMEO_00799	MIJFOHDP_00575	BMJOJCAN_00915	DHDLILLP_00969	CPOMKEDE_00206	HOANOIHF_00311	HPELOFBE_00110	JIDEKNFK_00106	NMFNJFGN_00842	FKBLDPGC_00863	MGCMLKMG_00869	BBOBKPCA_00744
3'3'-cGAMP-specific phosphodiesterase 1	20	20	OAAHGDBI_02020	FEFIEDHF_03253	HAMFIABP_03172	MAKBNDIO_03404	AMBJMKPA_03033	CBHFFFPB_02009	EMAKANNB_02218	KPMPNOMJ_02499	HHEGCMEO_03231	MIJFOHDP_01910	BMJOJCAN_02797	DHDLILLP_02229	CPOMKEDE_02668	HOANOIHF_02375	HPELOFBE_02647	JIDEKNFK_02921	NMFNJFGN_02679	FKBLDPGC_02636	MGCMLKMG_02801	BBOBKPCA_02364
Coniferyl aldehyde dehydrogenase	20	20	OAAHGDBI_02721	FEFIEDHF_00775	HAMFIABP_01314	MAKBNDIO_00789	AMBJMKPA_01055	CBHFFFPB_01142	EMAKANNB_00820	KPMPNOMJ_00725	HHEGCMEO_01193	MIJFOHDP_01859	BMJOJCAN_02455	DHDLILLP_01152	CPOMKEDE_00907	HOANOIHF_01977	HPELOFBE_01248	JIDEKNFK_02675	NMFNJFGN_00375	FKBLDPGC_02447	MGCMLKMG_02514	BBOBKPCA_02525
Methyl-accepting chemotaxis protein Aer	20	20	OAAHGDBI_01115	FEFIEDHF_00844	HAMFIABP_01245	MAKBNDIO_00720	AMBJMKPA_01124	CBHFFFPB_01073	EMAKANNB_00751	KPMPNOMJ_00794	HHEGCMEO_01262	MIJFOHDP_01061	BMJOJCAN_01212	DHDLILLP_02181	CPOMKEDE_01028	HOANOIHF_01309	HPELOFBE_01317	JIDEKNFK_01553	NMFNJFGN_00306	FKBLDPGC_00954	MGCMLKMG_01940	BBOBKPCA_01439
Prophage integrase IntA	20	20	OAAHGDBI_03337	FEFIEDHF_03395	HAMFIABP_03400	MAKBNDIO_03415	AMBJMKPA_03362	CBHFFFPB_03388	EMAKANNB_00004	KPMPNOMJ_03346	HHEGCMEO_03268	MIJFOHDP_02827	BMJOJCAN_03261	DHDLILLP_02981	CPOMKEDE_03241	HOANOIHF_03508	HPELOFBE_03247	JIDEKNFK_03208	NMFNJFGN_03173	FKBLDPGC_03205	MGCMLKMG_03141	BBOBKPCA_03064
Sensor histidine kinase RcsC	20	20	OAAHGDBI_03107	FEFIEDHF_03310	HAMFIABP_02905	MAKBNDIO_03329	AMBJMKPA_03287	CBHFFFPB_03274	EMAKANNB_03356	KPMPNOMJ_03102	HHEGCMEO_03479	MIJFOHDP_03376	BMJOJCAN_03355	DHDLILLP_03288	CPOMKEDE_03319	HOANOIHF_03286	HPELOFBE_03325	JIDEKNFK_03323	NMFNJFGN_03304	FKBLDPGC_03316	MGCMLKMG_03254	BBOBKPCA_03311
Lon protease	20	20	OAAHGDBI_01622	FEFIEDHF_02333	HAMFIABP_01656	MAKBNDIO_02522	AMBJMKPA_02061	CBHFFFPB_02546	EMAKANNB_02570	KPMPNOMJ_02262	HHEGCMEO_02256	MIJFOHDP_02167	BMJOJCAN_01526	DHDLILLP_02910	CPOMKEDE_01218	HOANOIHF_00698	HPELOFBE_01334	JIDEKNFK_00728	NMFNJFGN_01707	FKBLDPGC_01193	MGCMLKMG_01543	BBOBKPCA_01686
Anhydromuropeptide permease	20	20	OAAHGDBI_00496	FEFIEDHF_02919	HAMFIABP_02243	MAKBNDIO_01916	AMBJMKPA_02575	CBHFFFPB_01789	EMAKANNB_01947	KPMPNOMJ_02948	HHEGCMEO_01623	MIJFOHDP_01388	BMJOJCAN_02594	DHDLILLP_00691	CPOMKEDE_01816	HOANOIHF_01732	HPELOFBE_02015	JIDEKNFK_02081	NMFNJFGN_02166	FKBLDPGC_02035	MGCMLKMG_01427	BBOBKPCA_01959
Ribosomal RNA small subunit methyltransferase F	20	20	OAAHGDBI_01642	FEFIEDHF_02314	HAMFIABP_01675	MAKBNDIO_02503	AMBJMKPA_02042	CBHFFFPB_02527	EMAKANNB_02589	KPMPNOMJ_02243	HHEGCMEO_02275	MIJFOHDP_02186	BMJOJCAN_01507	DHDLILLP_00610	CPOMKEDE_01237	HOANOIHF_00679	HPELOFBE_01353	JIDEKNFK_00747	NMFNJFGN_01688	FKBLDPGC_01174	MGCMLKMG_01562	BBOBKPCA_01705
Chaperone protein ClpB	20	20	OAAHGDBI_01759	FEFIEDHF_02459	HAMFIABP_01910	MAKBNDIO_02526	AMBJMKPA_02183	CBHFFFPB_02550	EMAKANNB_02706	KPMPNOMJ_02370	HHEGCMEO_02392	MIJFOHDP_02421	BMJOJCAN_01650	DHDLILLP_02832	CPOMKEDE_01472	HOANOIHF_01512	HPELOFBE_01834	JIDEKNFK_01761	NMFNJFGN_01381	FKBLDPGC_01437	MGCMLKMG_00911	BBOBKPCA_01252
Large ribosomal subunit protein uL22	20	20	OAAHGDBI_00774	FEFIEDHF_01651	HAMFIABP_01052	MAKBNDIO_01645	AMBJMKPA_01379	CBHFFFPB_01458	EMAKANNB_01676	KPMPNOMJ_01331	HHEGCMEO_01456	MIJFOHDP_01281	BMJOJCAN_00612	DHDLILLP_00192	CPOMKEDE_00700	HOANOIHF_00793	HPELOFBE_00736	JIDEKNFK_00633	NMFNJFGN_00478	FKBLDPGC_00421	MGCMLKMG_00092	BBOBKPCA_00420
6-phospho-beta-glucosidase BglA	20	20	OAAHGDBI_01696	FEFIEDHF_02260	HAMFIABP_01729	MAKBNDIO_02449	AMBJMKPA_01988	CBHFFFPB_02473	EMAKANNB_02643	KPMPNOMJ_02189	HHEGCMEO_02329	MIJFOHDP_02240	BMJOJCAN_01453	DHDLILLP_00665	CPOMKEDE_01291	HOANOIHF_00625	HPELOFBE_01407	JIDEKNFK_00801	NMFNJFGN_01634	FKBLDPGC_01120	MGCMLKMG_01616	BBOBKPCA_01759
putative 6-phospho-beta-glucosidase	20	20	OAAHGDBI_03154	FEFIEDHF_00389	HAMFIABP_00330	MAKBNDIO_00390	AMBJMKPA_00589	CBHFFFPB_00329	EMAKANNB_00415	KPMPNOMJ_00392	HHEGCMEO_00156	MIJFOHDP_00330	BMJOJCAN_01541	DHDLILLP_01243	CPOMKEDE_01118	HOANOIHF_02210	HPELOFBE_00536	JIDEKNFK_00373	NMFNJFGN_00692	FKBLDPGC_02487	MGCMLKMG_02327	BBOBKPCA_01112
Acid stress protein IbaG	20	20	OAAHGDBI_00847	FEFIEDHF_01724	HAMFIABP_01125	MAKBNDIO_01718	AMBJMKPA_01452	CBHFFFPB_01385	EMAKANNB_01749	KPMPNOMJ_01258	HHEGCMEO_01383	MIJFOHDP_01354	BMJOJCAN_00539	DHDLILLP_00119	CPOMKEDE_00773	HOANOIHF_00720	HPELOFBE_00663	JIDEKNFK_00706	NMFNJFGN_00405	FKBLDPGC_00494	MGCMLKMG_00019	BBOBKPCA_00493
Peptide chain release factor RF1	20	20	OAAHGDBI_00364	FEFIEDHF_01136	HAMFIABP_00784	MAKBNDIO_01377	AMBJMKPA_00364	CBHFFFPB_00607	EMAKANNB_01408	KPMPNOMJ_01086	HHEGCMEO_00605	MIJFOHDP_00770	BMJOJCAN_00380	DHDLILLP_03202	CPOMKEDE_00012	HOANOIHF_00117	HPELOFBE_00304	JIDEKNFK_01237	NMFNJFGN_00116	FKBLDPGC_00117	MGCMLKMG_00683	BBOBKPCA_00116
Inner membrane protein YhaI	20	20	OAAHGDBI_01060	FEFIEDHF_00900	HAMFIABP_01190	MAKBNDIO_00665	AMBJMKPA_01180	CBHFFFPB_01018	EMAKANNB_00696	KPMPNOMJ_00850	HHEGCMEO_01318	MIJFOHDP_01006	BMJOJCAN_01157	DHDLILLP_02426	CPOMKEDE_00973	HOANOIHF_01365	HPELOFBE_02857	JIDEKNFK_01609	NMFNJFGN_00251	FKBLDPGC_01010	MGCMLKMG_02205	BBOBKPCA_02428
Multidrug resistance protein D	20	20	OAAHGDBI_03110	FEFIEDHF_03313	HAMFIABP_02902	MAKBNDIO_03326	AMBJMKPA_03284	CBHFFFPB_03271	EMAKANNB_03353	KPMPNOMJ_03105	HHEGCMEO_03476	MIJFOHDP_03373	BMJOJCAN_03352	DHDLILLP_03408	CPOMKEDE_03316	HOANOIHF_03289	HPELOFBE_03322	JIDEKNFK_03326	NMFNJFGN_03307	FKBLDPGC_03313	MGCMLKMG_03257	BBOBKPCA_03308
hypothetical protein	20	20	OAAHGDBI_02615	FEFIEDHF_01849	HAMFIABP_01455	MAKBNDIO_01979	AMBJMKPA_01518	CBHFFFPB_01852	EMAKANNB_02069	KPMPNOMJ_01781	HHEGCMEO_01850	MIJFOHDP_01674	BMJOJCAN_01004	DHDLILLP_01544	CPOMKEDE_02267	HOANOIHF_00515	HPELOFBE_01576	JIDEKNFK_00910	NMFNJFGN_01365	FKBLDPGC_01212	MGCMLKMG_00466	BBOBKPCA_01502
ATP-binding protein Uup	20	20	OAAHGDBI_01626	FEFIEDHF_02329	HAMFIABP_01660	MAKBNDIO_02518	AMBJMKPA_02057	CBHFFFPB_02542	EMAKANNB_02574	KPMPNOMJ_02258	HHEGCMEO_02260	MIJFOHDP_02171	BMJOJCAN_01522	DHDLILLP_02914	CPOMKEDE_01222	HOANOIHF_00694	HPELOFBE_01338	JIDEKNFK_00732	NMFNJFGN_01703	FKBLDPGC_01189	MGCMLKMG_01547	BBOBKPCA_01690
hypothetical protein	20	20	OAAHGDBI_00003	FEFIEDHF_01497	HAMFIABP_03445	MAKBNDIO_01016	AMBJMKPA_00003	CBHFFFPB_00968	EMAKANNB_01047	KPMPNOMJ_03444	HHEGCMEO_00966	MIJFOHDP_03413	BMJOJCAN_03376	DHDLILLP_03279	CPOMKEDE_03362	HOANOIHF_03321	HPELOFBE_03364	JIDEKNFK_03356	NMFNJFGN_03427	FKBLDPGC_03381	MGCMLKMG_03342	BBOBKPCA_03340
Replication restart protein PriC	20	20	OAAHGDBI_00063	FEFIEDHF_01437	HAMFIABP_00483	MAKBNDIO_01076	AMBJMKPA_00063	CBHFFFPB_00908	EMAKANNB_01107	KPMPNOMJ_01526	HHEGCMEO_00906	MIJFOHDP_00468	BMJOJCAN_00808	DHDLILLP_03229	CPOMKEDE_00313	HOANOIHF_03338	HPELOFBE_00003	JIDEKNFK_00213	NMFNJFGN_00735	FKBLDPGC_00756	MGCMLKMG_03312	BBOBKPCA_00851
Aromatic-amino-acid aminotransferase	20	20	OAAHGDBI_03347	FEFIEDHF_02681	HAMFIABP_03118	MAKBNDIO_02648	AMBJMKPA_02979	CBHFFFPB_02772	EMAKANNB_02928	KPMPNOMJ_02269	HHEGCMEO_03128	MIJFOHDP_02425	BMJOJCAN_02687	DHDLILLP_02738	CPOMKEDE_03266	HOANOIHF_03158	HPELOFBE_02633	JIDEKNFK_02771	NMFNJFGN_03247	FKBLDPGC_03256	MGCMLKMG_03172	BBOBKPCA_03206
hypothetical protein	20	20	OAAHGDBI_03028	FEFIEDHF_03068	HAMFIABP_02523	MAKBNDIO_02977	AMBJMKPA_02666	CBHFFFPB_02095	EMAKANNB_02131	KPMPNOMJ_03052	HHEGCMEO_02797	MIJFOHDP_01996	BMJOJCAN_02166	DHDLILLP_02053	CPOMKEDE_02082	HOANOIHF_02429	HPELOFBE_02045	JIDEKNFK_02250	NMFNJFGN_02295	FKBLDPGC_01914	MGCMLKMG_01710	BBOBKPCA_01798
Molybdenum cofactor biosynthesis protein B	20	20	OAAHGDBI_00896	FEFIEDHF_00144	HAMFIABP_00084	MAKBNDIO_00144	AMBJMKPA_00834	CBHFFFPB_00084	EMAKANNB_00169	KPMPNOMJ_00145	HHEGCMEO_00402	MIJFOHDP_00084	BMJOJCAN_00235	DHDLILLP_00900	CPOMKEDE_00465	HOANOIHF_00975	HPELOFBE_00968	JIDEKNFK_01065	NMFNJFGN_01226	FKBLDPGC_00596	MGCMLKMG_01773	BBOBKPCA_01207
Type II methyltransferase M.DdeI	20	20	OAAHGDBI_03268	FEFIEDHF_00554	HAMFIABP_02224	MAKBNDIO_01010	AMBJMKPA_02764	CBHFFFPB_01363	EMAKANNB_01041	KPMPNOMJ_00504	HHEGCMEO_00972	MIJFOHDP_02822	BMJOJCAN_01997	DHDLILLP_03343	CPOMKEDE_02242	HOANOIHF_01606	HPELOFBE_02289	JIDEKNFK_02064	NMFNJFGN_02086	FKBLDPGC_03131	MGCMLKMG_00418	BBOBKPCA_01682
hypothetical protein	20	20	OAAHGDBI_03587	FEFIEDHF_03603	HAMFIABP_03580	MAKBNDIO_03603	AMBJMKPA_03600	CBHFFFPB_03598	EMAKANNB_03604	KPMPNOMJ_03592	HHEGCMEO_03603	MIJFOHDP_03600	BMJOJCAN_03579	DHDLILLP_03512	CPOMKEDE_03564	HOANOIHF_03552	HPELOFBE_03582	JIDEKNFK_03569	NMFNJFGN_03580	FKBLDPGC_03568	MGCMLKMG_03531	BBOBKPCA_03574
Thioredoxin 1	20	20	OAAHGDBI_01479	FEFIEDHF_02192	HAMFIABP_03188	MAKBNDIO_02381	AMBJMKPA_01785	CBHFFFPB_02270	EMAKANNB_02409	KPMPNOMJ_01969	HHEGCMEO_01962	MIJFOHDP_03063	BMJOJCAN_02889	DHDLILLP_01813	CPOMKEDE_02464	HOANOIHF_02449	HPELOFBE_01710	JIDEKNFK_02973	NMFNJFGN_02434	FKBLDPGC_02748	MGCMLKMG_02453	BBOBKPCA_02417
Thermostable carboxypeptidase 1	20	20	OAAHGDBI_03219	FEFIEDHF_00506	HAMFIABP_03371	MAKBNDIO_00507	AMBJMKPA_03216	CBHFFFPB_00446	EMAKANNB_00532	KPMPNOMJ_02361	HHEGCMEO_00039	MIJFOHDP_03331	BMJOJCAN_02778	DHDLILLP_03072	CPOMKEDE_03359	HOANOIHF_03318	HPELOFBE_02912	JIDEKNFK_02862	NMFNJFGN_03259	FKBLDPGC_03264	MGCMLKMG_03202	BBOBKPCA_03263
Endoribonuclease YbeY	20	20	OAAHGDBI_02989	FEFIEDHF_00085	HAMFIABP_00025	MAKBNDIO_00085	AMBJMKPA_00893	CBHFFFPB_00025	EMAKANNB_00110	KPMPNOMJ_00086	HHEGCMEO_00461	MIJFOHDP_00025	BMJOJCAN_03060	DHDLILLP_01843	CPOMKEDE_00524	HOANOIHF_02695	HPELOFBE_01027	JIDEKNFK_01124	NMFNJFGN_01167	FKBLDPGC_00537	MGCMLKMG_02967	BBOBKPCA_01148
Ribosomal protein uS12 methylthiotransferase RimO	20	20	OAAHGDBI_00746	FEFIEDHF_01623	HAMFIABP_01024	MAKBNDIO_01617	AMBJMKPA_01351	CBHFFFPB_01486	EMAKANNB_01648	KPMPNOMJ_01359	HHEGCMEO_01484	MIJFOHDP_01253	BMJOJCAN_00640	DHDLILLP_02315	CPOMKEDE_00672	HOANOIHF_00821	HPELOFBE_00764	JIDEKNFK_00605	NMFNJFGN_00506	FKBLDPGC_00393	MGCMLKMG_00120	BBOBKPCA_00392
Flagellar hook protein FlgE	20	20	OAAHGDBI_00396	FEFIEDHF_01104	HAMFIABP_00816	MAKBNDIO_01409	AMBJMKPA_00396	CBHFFFPB_00575	EMAKANNB_01440	KPMPNOMJ_01054	HHEGCMEO_00573	MIJFOHDP_00802	BMJOJCAN_00348	DHDLILLP_02621	CPOMKEDE_01974	HOANOIHF_00085	HPELOFBE_00336	JIDEKNFK_01269	NMFNJFGN_00084	FKBLDPGC_00085	MGCMLKMG_00651	BBOBKPCA_00084
Peptidase T	20	20	OAAHGDBI_03284	FEFIEDHF_00570	HAMFIABP_02208	MAKBNDIO_00994	AMBJMKPA_02748	CBHFFFPB_01347	EMAKANNB_01025	KPMPNOMJ_00520	HHEGCMEO_00988	MIJFOHDP_02806	BMJOJCAN_02013	DHDLILLP_02577	CPOMKEDE_02226	HOANOIHF_01590	HPELOFBE_02273	JIDEKNFK_02048	NMFNJFGN_02102	FKBLDPGC_03147	MGCMLKMG_00402	BBOBKPCA_01666
4-alpha-glucanotransferase	20	20	OAAHGDBI_02664	FEFIEDHF_00718	HAMFIABP_02610	MAKBNDIO_00846	AMBJMKPA_00998	CBHFFFPB_01199	EMAKANNB_00877	KPMPNOMJ_00668	HHEGCMEO_01136	MIJFOHDP_01802	BMJOJCAN_02398	DHDLILLP_00554	CPOMKEDE_00850	HOANOIHF_01920	HPELOFBE_03297	JIDEKNFK_02337	NMFNJFGN_01073	FKBLDPGC_01657	MGCMLKMG_00254	BBOBKPCA_02044
Pyoverdine export membrane fusion protein PvdR	20	20	OAAHGDBI_01700	FEFIEDHF_02256	HAMFIABP_01733	MAKBNDIO_02445	AMBJMKPA_01984	CBHFFFPB_02469	EMAKANNB_02647	KPMPNOMJ_02185	HHEGCMEO_02333	MIJFOHDP_02244	BMJOJCAN_01449	DHDLILLP_00669	CPOMKEDE_01295	HOANOIHF_00621	HPELOFBE_01411	JIDEKNFK_00805	NMFNJFGN_01630	FKBLDPGC_01116	MGCMLKMG_01620	BBOBKPCA_01763
Co-chaperone protein HscB	20	20	OAAHGDBI_02185	FEFIEDHF_02426	HAMFIABP_02349	MAKBNDIO_02898	AMBJMKPA_02468	CBHFFFPB_02953	EMAKANNB_03109	KPMPNOMJ_02841	HHEGCMEO_02688	MIJFOHDP_02706	BMJOJCAN_03034	DHDLILLP_02084	CPOMKEDE_02348	HOANOIHF_01838	HPELOFBE_02396	JIDEKNFK_02535	NMFNJFGN_01744	FKBLDPGC_02291	MGCMLKMG_02845	BBOBKPCA_02111
Hydroxymethylpyrimidine/phosphomethylpyrimidine kinase	20	20	OAAHGDBI_03164	FEFIEDHF_00399	HAMFIABP_00340	MAKBNDIO_00400	AMBJMKPA_00578	CBHFFFPB_00339	EMAKANNB_00425	KPMPNOMJ_00402	HHEGCMEO_00145	MIJFOHDP_00340	BMJOJCAN_01551	DHDLILLP_01254	CPOMKEDE_01107	HOANOIHF_02220	HPELOFBE_00546	JIDEKNFK_00383	NMFNJFGN_00702	FKBLDPGC_02497	MGCMLKMG_02337	BBOBKPCA_01101
hypothetical protein	20	20	OAAHGDBI_00573	FEFIEDHF_02688	HAMFIABP_01913	MAKBNDIO_01839	AMBJMKPA_02187	CBHFFFPB_01712	EMAKANNB_01870	KPMPNOMJ_02715	HHEGCMEO_01700	MIJFOHDP_01465	BMJOJCAN_01364	DHDLILLP_01607	CPOMKEDE_01590	HOANOIHF_02536	HPELOFBE_02125	JIDEKNFK_01878	NMFNJFGN_02539	FKBLDPGC_01645	MGCMLKMG_01261	BBOBKPCA_02523
hypothetical protein	20	20	OAAHGDBI_00900	FEFIEDHF_00148	HAMFIABP_00088	MAKBNDIO_00148	AMBJMKPA_00830	CBHFFFPB_00088	EMAKANNB_00173	KPMPNOMJ_00149	HHEGCMEO_00398	MIJFOHDP_00088	BMJOJCAN_00231	DHDLILLP_00896	CPOMKEDE_00461	HOANOIHF_00979	HPELOFBE_00964	JIDEKNFK_01061	NMFNJFGN_01230	FKBLDPGC_00600	MGCMLKMG_01777	BBOBKPCA_01211
Dihydrofolate reductase type 3	20	20	OAAHGDBI_02453	FEFIEDHF_02852	HAMFIABP_02067	MAKBNDIO_02803	AMBJMKPA_02351	CBHFFFPB_02837	EMAKANNB_02993	KPMPNOMJ_02652	HHEGCMEO_02562	MIJFOHDP_02591	BMJOJCAN_01945	DHDLILLP_01332	CPOMKEDE_01749	HOANOIHF_01660	HPELOFBE_01886	JIDEKNFK_01823	NMFNJFGN_01546	FKBLDPGC_01789	MGCMLKMG_01206	BBOBKPCA_02263
hypothetical protein	20	20	OAAHGDBI_01101	FEFIEDHF_00858	HAMFIABP_01231	MAKBNDIO_00706	AMBJMKPA_01138	CBHFFFPB_01059	EMAKANNB_00737	KPMPNOMJ_00808	HHEGCMEO_01276	MIJFOHDP_01047	BMJOJCAN_01198	DHDLILLP_03128	CPOMKEDE_01014	HOANOIHF_01323	HPELOFBE_03199	JIDEKNFK_01567	NMFNJFGN_00292	FKBLDPGC_00968	MGCMLKMG_01954	BBOBKPCA_01453
hypothetical protein	20	20	OAAHGDBI_03333	FEFIEDHF_03399	HAMFIABP_03396	MAKBNDIO_03419	AMBJMKPA_03358	CBHFFFPB_03392	EMAKANNB_00008	KPMPNOMJ_03342	HHEGCMEO_03272	MIJFOHDP_02831	BMJOJCAN_03265	DHDLILLP_02985	CPOMKEDE_03237	HOANOIHF_03132	HPELOFBE_03243	JIDEKNFK_03204	NMFNJFGN_03169	FKBLDPGC_03201	MGCMLKMG_03137	BBOBKPCA_03068
Di/tripeptide transport ATP-binding protein DppF	20	20	OAAHGDBI_01287	FEFIEDHF_01948	HAMFIABP_01554	MAKBNDIO_02189	AMBJMKPA_01676	CBHFFFPB_02161	EMAKANNB_02515	KPMPNOMJ_02026	HHEGCMEO_02154	MIJFOHDP_02062	BMJOJCAN_01785	DHDLILLP_00235	CPOMKEDE_01535	HOANOIHF_01175	HPELOFBE_01103	JIDEKNFK_01405	NMFNJFGN_00982	FKBLDPGC_01454	MGCMLKMG_01128	BBOBKPCA_00952
Protease 2	20	20	OAAHGDBI_01579	FEFIEDHF_00676	HAMFIABP_02652	MAKBNDIO_00888	AMBJMKPA_00956	CBHFFFPB_01241	EMAKANNB_00919	KPMPNOMJ_00626	HHEGCMEO_01094	MIJFOHDP_01760	BMJOJCAN_02356	DHDLILLP_00596	CPOMKEDE_00808	HOANOIHF_02567	HPELOFBE_02479	JIDEKNFK_02379	NMFNJFGN_01115	FKBLDPGC_01699	MGCMLKMG_00296	BBOBKPCA_02002
Spermidine/putrescine transport system permease protein PotB	20	20	OAAHGDBI_03076	FEFIEDHF_00520	HAMFIABP_03357	MAKBNDIO_00521	AMBJMKPA_03230	CBHFFFPB_00460	EMAKANNB_00546	KPMPNOMJ_02347	HHEGCMEO_00025	MIJFOHDP_03317	BMJOJCAN_02764	DHDLILLP_01933	CPOMKEDE_03107	HOANOIHF_03059	HPELOFBE_02926	JIDEKNFK_02848	NMFNJFGN_02720	FKBLDPGC_02926	MGCMLKMG_03017	BBOBKPCA_03020
Large ribosomal subunit protein uL18	20	20	OAAHGDBI_00785	FEFIEDHF_01662	HAMFIABP_01063	MAKBNDIO_01656	AMBJMKPA_01390	CBHFFFPB_01447	EMAKANNB_01687	KPMPNOMJ_01320	HHEGCMEO_01445	MIJFOHDP_01292	BMJOJCAN_00601	DHDLILLP_00181	CPOMKEDE_00711	HOANOIHF_00782	HPELOFBE_00725	JIDEKNFK_00644	NMFNJFGN_00467	FKBLDPGC_00432	MGCMLKMG_00081	BBOBKPCA_00431
hypothetical protein	20	20	OAAHGDBI_01808	FEFIEDHF_02508	HAMFIABP_01861	MAKBNDIO_02575	AMBJMKPA_02134	CBHFFFPB_02599	EMAKANNB_02755	KPMPNOMJ_02419	HHEGCMEO_02441	MIJFOHDP_02372	BMJOJCAN_01699	DHDLILLP_00880	CPOMKEDE_01423	HOANOIHF_01463	HPELOFBE_01785	JIDEKNFK_01712	NMFNJFGN_01430	FKBLDPGC_01388	MGCMLKMG_00960	BBOBKPCA_01301
hypothetical protein	20	20	OAAHGDBI_02051	FEFIEDHF_03285	HAMFIABP_03140	MAKBNDIO_03372	AMBJMKPA_03001	CBHFFFPB_01977	EMAKANNB_02250	KPMPNOMJ_02531	HHEGCMEO_03199	MIJFOHDP_01878	BMJOJCAN_02829	DHDLILLP_02143	CPOMKEDE_02700	HOANOIHF_02343	HPELOFBE_02679	JIDEKNFK_02889	NMFNJFGN_02647	FKBLDPGC_02604	MGCMLKMG_02770	BBOBKPCA_02333
Sensor protein KdpD	20	20	OAAHGDBI_02334	FEFIEDHF_02665	HAMFIABP_03102	MAKBNDIO_02664	AMBJMKPA_02963	CBHFFFPB_02756	EMAKANNB_02912	KPMPNOMJ_02286	HHEGCMEO_03144	MIJFOHDP_02442	BMJOJCAN_02703	DHDLILLP_02519	CPOMKEDE_02724	HOANOIHF_03114	HPELOFBE_02617	JIDEKNFK_02787	NMFNJFGN_03120	FKBLDPGC_02895	MGCMLKMG_02406	BBOBKPCA_02757
D-erythrose-4-phosphate dehydrogenase	20	20	OAAHGDBI_03299	FEFIEDHF_02808	HAMFIABP_02111	MAKBNDIO_02847	AMBJMKPA_02307	CBHFFFPB_02793	EMAKANNB_02949	KPMPNOMJ_02696	HHEGCMEO_02606	MIJFOHDP_02547	BMJOJCAN_01901	DHDLILLP_01288	CPOMKEDE_01705	HOANOIHF_01704	HPELOFBE_01930	JIDEKNFK_01779	NMFNJFGN_01590	FKBLDPGC_01833	MGCMLKMG_01162	BBOBKPCA_03093
hypothetical protein	20	20	OAAHGDBI_01088	FEFIEDHF_00871	HAMFIABP_01218	MAKBNDIO_00693	AMBJMKPA_01151	CBHFFFPB_01046	EMAKANNB_00724	KPMPNOMJ_00821	HHEGCMEO_01289	MIJFOHDP_01034	BMJOJCAN_01185	DHDLILLP_03300	CPOMKEDE_01001	HOANOIHF_01336	HPELOFBE_03186	JIDEKNFK_01580	NMFNJFGN_00279	FKBLDPGC_00981	MGCMLKMG_03390	BBOBKPCA_01466
putative succinate transporter subunit YjjB	20	20	OAAHGDBI_02454	FEFIEDHF_02853	HAMFIABP_02066	MAKBNDIO_02802	AMBJMKPA_02352	CBHFFFPB_02838	EMAKANNB_02994	KPMPNOMJ_02651	HHEGCMEO_02561	MIJFOHDP_02592	BMJOJCAN_01946	DHDLILLP_01333	CPOMKEDE_01750	HOANOIHF_01659	HPELOFBE_01885	JIDEKNFK_01824	NMFNJFGN_01545	FKBLDPGC_01788	MGCMLKMG_01207	BBOBKPCA_02264
HTH-type transcriptional regulator SgrR	20	20	OAAHGDBI_02290	FEFIEDHF_02621	HAMFIABP_03328	MAKBNDIO_02708	AMBJMKPA_03147	CBHFFFPB_02712	EMAKANNB_02868	KPMPNOMJ_02593	HHEGCMEO_03352	MIJFOHDP_02486	BMJOJCAN_02958	DHDLILLP_03027	CPOMKEDE_02908	HOANOIHF_02680	HPELOFBE_02760	JIDEKNFK_03070	NMFNJFGN_02818	FKBLDPGC_02937	MGCMLKMG_02624	BBOBKPCA_01885
hypothetical protein	20	20	OAAHGDBI_01502	FEFIEDHF_00599	HAMFIABP_02178	MAKBNDIO_00965	AMBJMKPA_02719	CBHFFFPB_01318	EMAKANNB_00996	KPMPNOMJ_00549	HHEGCMEO_01017	MIJFOHDP_02777	BMJOJCAN_02042	DHDLILLP_02938	CPOMKEDE_02197	HOANOIHF_01561	HPELOFBE_02244	JIDEKNFK_02019	NMFNJFGN_02131	FKBLDPGC_02565	MGCMLKMG_00373	BBOBKPCA_01637
hypothetical protein	20	20	OAAHGDBI_03383	FEFIEDHF_03432	HAMFIABP_02866	MAKBNDIO_03353	AMBJMKPA_03410	CBHFFFPB_03235	EMAKANNB_03317	KPMPNOMJ_03347	HHEGCMEO_03426	MIJFOHDP_03443	BMJOJCAN_03300	DHDLILLP_02833	CPOMKEDE_03276	HOANOIHF_03215	HPELOFBE_02835	JIDEKNFK_03264	NMFNJFGN_03190	FKBLDPGC_03273	MGCMLKMG_02699	BBOBKPCA_03268
2-isopropylmalate synthase	20	20	OAAHGDBI_00669	FEFIEDHF_02784	HAMFIABP_02009	MAKBNDIO_01743	AMBJMKPA_02283	CBHFFFPB_01616	EMAKANNB_01774	KPMPNOMJ_03492	HHEGCMEO_01796	MIJFOHDP_01561	BMJOJCAN_01268	DHDLILLP_01126	CPOMKEDE_01686	HOANOIHF_03409	HPELOFBE_03420	JIDEKNFK_03433	NMFNJFGN_03432	FKBLDPGC_03433	MGCMLKMG_03365	BBOBKPCA_03408
hypothetical protein	20	20	OAAHGDBI_00943	FEFIEDHF_00191	HAMFIABP_00131	MAKBNDIO_00191	AMBJMKPA_00787	CBHFFFPB_00131	EMAKANNB_00216	KPMPNOMJ_00192	HHEGCMEO_00355	MIJFOHDP_00131	BMJOJCAN_00188	DHDLILLP_01235	CPOMKEDE_00418	HOANOIHF_01022	HPELOFBE_00921	JIDEKNFK_01018	NMFNJFGN_02442	FKBLDPGC_00643	MGCMLKMG_02511	BBOBKPCA_00514
Sporulation initiation inhibitor protein Soj	20	20	OAAHGDBI_02777	FEFIEDHF_03224	HAMFIABP_02967	MAKBNDIO_03195	AMBJMKPA_03375	CBHFFFPB_03200	EMAKANNB_03246	KPMPNOMJ_03019	HHEGCMEO_03026	MIJFOHDP_03157	BMJOJCAN_02665	DHDLILLP_00760	CPOMKEDE_02639	HOANOIHF_02306	HPELOFBE_02562	JIDEKNFK_02712	NMFNJFGN_03215	FKBLDPGC_03244	MGCMLKMG_03160	BBOBKPCA_03184
hypothetical protein	20	20	OAAHGDBI_01153	FEFIEDHF_00806	HAMFIABP_01283	MAKBNDIO_00758	AMBJMKPA_01086	CBHFFFPB_01111	EMAKANNB_00789	KPMPNOMJ_00756	HHEGCMEO_01224	MIJFOHDP_01099	BMJOJCAN_01250	DHDLILLP_02250	CPOMKEDE_01066	HOANOIHF_03277	HPELOFBE_01279	JIDEKNFK_01515	NMFNJFGN_00344	FKBLDPGC_00916	MGCMLKMG_01902	BBOBKPCA_01401
hypothetical protein	20	20	OAAHGDBI_01834	FEFIEDHF_02534	HAMFIABP_01835	MAKBNDIO_02601	AMBJMKPA_02108	CBHFFFPB_02625	EMAKANNB_02781	KPMPNOMJ_02445	HHEGCMEO_02467	MIJFOHDP_02346	BMJOJCAN_01725	DHDLILLP_00854	CPOMKEDE_01397	HOANOIHF_01437	HPELOFBE_01759	JIDEKNFK_01686	NMFNJFGN_01456	FKBLDPGC_01362	MGCMLKMG_00986	BBOBKPCA_01327
HTH-type transcriptional regulator ArgP	20	20	OAAHGDBI_03304	FEFIEDHF_02803	HAMFIABP_02116	MAKBNDIO_02852	AMBJMKPA_02302	CBHFFFPB_02788	EMAKANNB_02944	KPMPNOMJ_02701	HHEGCMEO_02611	MIJFOHDP_02542	BMJOJCAN_01896	DHDLILLP_03214	CPOMKEDE_01700	HOANOIHF_01709	HPELOFBE_01935	JIDEKNFK_01774	NMFNJFGN_01595	FKBLDPGC_01838	MGCMLKMG_01157	BBOBKPCA_03098
Large ribosomal subunit protein uL29	20	20	OAAHGDBI_00777	FEFIEDHF_01654	HAMFIABP_01055	MAKBNDIO_01648	AMBJMKPA_01382	CBHFFFPB_01455	EMAKANNB_01679	KPMPNOMJ_01328	HHEGCMEO_01453	MIJFOHDP_01284	BMJOJCAN_00609	DHDLILLP_00189	CPOMKEDE_00703	HOANOIHF_00790	HPELOFBE_00733	JIDEKNFK_00636	NMFNJFGN_00475	FKBLDPGC_00424	MGCMLKMG_00089	BBOBKPCA_00423
5-oxoprolinase subunit B	20	20	OAAHGDBI_03025	FEFIEDHF_03071	HAMFIABP_02520	MAKBNDIO_02974	AMBJMKPA_02669	CBHFFFPB_02098	EMAKANNB_02128	KPMPNOMJ_03049	HHEGCMEO_02800	MIJFOHDP_01999	BMJOJCAN_02169	DHDLILLP_02050	CPOMKEDE_02079	HOANOIHF_02432	HPELOFBE_02042	JIDEKNFK_02247	NMFNJFGN_02292	FKBLDPGC_01917	MGCMLKMG_01713	BBOBKPCA_01795
hypothetical protein	20	20	OAAHGDBI_02739	FEFIEDHF_03186	HAMFIABP_02929	MAKBNDIO_03157	AMBJMKPA_03172	CBHFFFPB_03162	EMAKANNB_03283	KPMPNOMJ_02981	HHEGCMEO_02988	MIJFOHDP_03195	BMJOJCAN_02627	DHDLILLP_00798	CPOMKEDE_02601	HOANOIHF_02268	HPELOFBE_02524	JIDEKNFK_02750	NMFNJFGN_02608	FKBLDPGC_02823	MGCMLKMG_02750	BBOBKPCA_02685
putative ABC transporter ATP-binding protein	20	20	OAAHGDBI_02653	FEFIEDHF_01887	HAMFIABP_01493	MAKBNDIO_01941	AMBJMKPA_01480	CBHFFFPB_01814	EMAKANNB_02107	KPMPNOMJ_01819	HHEGCMEO_01812	MIJFOHDP_01712	BMJOJCAN_00966	DHDLILLP_01442	CPOMKEDE_02305	HOANOIHF_00553	HPELOFBE_03007	JIDEKNFK_00872	NMFNJFGN_01925	FKBLDPGC_03002	MGCMLKMG_00428	BBOBKPCA_02805
Glycerol-3-phosphate transporter	20	20	OAAHGDBI_01510	FEFIEDHF_00607	HAMFIABP_02170	MAKBNDIO_00957	AMBJMKPA_02711	CBHFFFPB_01310	EMAKANNB_00988	KPMPNOMJ_00557	HHEGCMEO_01025	MIJFOHDP_02769	BMJOJCAN_02050	DHDLILLP_02902	CPOMKEDE_02189	HOANOIHF_01553	HPELOFBE_02236	JIDEKNFK_02011	NMFNJFGN_02139	FKBLDPGC_02557	MGCMLKMG_00365	BBOBKPCA_01629
Ribosomal large subunit pseudouridine synthase C	20	20	OAAHGDBI_00226	FEFIEDHF_01274	HAMFIABP_00646	MAKBNDIO_01239	AMBJMKPA_00226	CBHFFFPB_00745	EMAKANNB_01270	KPMPNOMJ_01225	HHEGCMEO_00743	MIJFOHDP_00631	BMJOJCAN_00518	DHDLILLP_01501	CPOMKEDE_00150	HOANOIHF_00255	HPELOFBE_00166	JIDEKNFK_00050	NMFNJFGN_02231	FKBLDPGC_00255	MGCMLKMG_02266	BBOBKPCA_00254
Ribosome biogenesis GTPase A	20	20	OAAHGDBI_02337	FEFIEDHF_02668	HAMFIABP_03105	MAKBNDIO_02661	AMBJMKPA_02966	CBHFFFPB_02759	EMAKANNB_02915	KPMPNOMJ_02283	HHEGCMEO_03141	MIJFOHDP_02439	BMJOJCAN_02700	DHDLILLP_02522	CPOMKEDE_02721	HOANOIHF_03111	HPELOFBE_02620	JIDEKNFK_02784	NMFNJFGN_03117	FKBLDPGC_02898	MGCMLKMG_02409	BBOBKPCA_02760
Phosphohistidine phosphatase SixA	20	20	OAAHGDBI_00268	FEFIEDHF_01232	HAMFIABP_00688	MAKBNDIO_01281	AMBJMKPA_00268	CBHFFFPB_00703	EMAKANNB_01312	KPMPNOMJ_01183	HHEGCMEO_00701	MIJFOHDP_00673	BMJOJCAN_00476	DHDLILLP_02659	CPOMKEDE_00108	HOANOIHF_00213	HPELOFBE_00208	JIDEKNFK_00008	NMFNJFGN_02273	FKBLDPGC_00213	MGCMLKMG_02308	BBOBKPCA_00212
Homoserine/homoserine lactone efflux protein	20	20	OAAHGDBI_02524	FEFIEDHF_03102	HAMFIABP_02772	MAKBNDIO_03073	AMBJMKPA_02904	CBHFFFPB_03078	EMAKANNB_03161	KPMPNOMJ_03157	HHEGCMEO_02951	MIJFOHDP_02975	BMJOJCAN_02320	DHDLILLP_02343	CPOMKEDE_03024	HOANOIHF_03046	HPELOFBE_03204	JIDEKNFK_02426	NMFNJFGN_02749	FKBLDPGC_02238	MGCMLKMG_02177	BBOBKPCA_02162
hypothetical protein	20	20	OAAHGDBI_00058	FEFIEDHF_01442	HAMFIABP_00478	MAKBNDIO_01071	AMBJMKPA_00058	CBHFFFPB_00913	EMAKANNB_01102	KPMPNOMJ_01521	HHEGCMEO_00911	MIJFOHDP_00463	BMJOJCAN_00803	DHDLILLP_01712	CPOMKEDE_03046	HOANOIHF_02885	HPELOFBE_03160	JIDEKNFK_00218	NMFNJFGN_02864	FKBLDPGC_00751	MGCMLKMG_03118	BBOBKPCA_03130
hypothetical protein	20	20	OAAHGDBI_02718	FEFIEDHF_00772	HAMFIABP_01317	MAKBNDIO_00792	AMBJMKPA_01052	CBHFFFPB_01145	EMAKANNB_00823	KPMPNOMJ_00722	HHEGCMEO_01190	MIJFOHDP_01856	BMJOJCAN_02452	DHDLILLP_01155	CPOMKEDE_00904	HOANOIHF_01974	HPELOFBE_01245	JIDEKNFK_02672	NMFNJFGN_00378	FKBLDPGC_02444	MGCMLKMG_02517	BBOBKPCA_02528
hypothetical protein	20	20	OAAHGDBI_00317	FEFIEDHF_01183	HAMFIABP_00737	MAKBNDIO_01330	AMBJMKPA_00317	CBHFFFPB_00654	EMAKANNB_01361	KPMPNOMJ_01133	HHEGCMEO_00652	MIJFOHDP_00723	BMJOJCAN_00427	DHDLILLP_00501	CPOMKEDE_00059	HOANOIHF_00164	HPELOFBE_00257	JIDEKNFK_01190	NMFNJFGN_00163	FKBLDPGC_00164	MGCMLKMG_00730	BBOBKPCA_00163
hypothetical protein	20	20	OAAHGDBI_00704	FEFIEDHF_01581	HAMFIABP_00982	MAKBNDIO_01575	AMBJMKPA_01309	CBHFFFPB_01528	EMAKANNB_01606	KPMPNOMJ_01401	HHEGCMEO_01526	MIJFOHDP_01211	BMJOJCAN_00682	DHDLILLP_00082	CPOMKEDE_00630	HOANOIHF_00863	HPELOFBE_00806	JIDEKNFK_00563	NMFNJFGN_00548	FKBLDPGC_00351	MGCMLKMG_00162	BBOBKPCA_00350
GTPase Era	20	20	OAAHGDBI_00642	FEFIEDHF_02757	HAMFIABP_01982	MAKBNDIO_01770	AMBJMKPA_02256	CBHFFFPB_01643	EMAKANNB_01801	KPMPNOMJ_02784	HHEGCMEO_01769	MIJFOHDP_01534	BMJOJCAN_01295	DHDLILLP_01099	CPOMKEDE_01659	HOANOIHF_02614	HPELOFBE_02194	JIDEKNFK_01947	NMFNJFGN_02566	FKBLDPGC_01576	MGCMLKMG_01330	BBOBKPCA_02595
UvrABC system protein C	20	20	OAAHGDBI_01928	FEFIEDHF_00323	HAMFIABP_00263	MAKBNDIO_00323	AMBJMKPA_00655	CBHFFFPB_00263	EMAKANNB_00348	KPMPNOMJ_00325	HHEGCMEO_00223	MIJFOHDP_00263	BMJOJCAN_00056	DHDLILLP_00398	CPOMKEDE_01184	HOANOIHF_02144	HPELOFBE_00469	JIDEKNFK_00306	NMFNJFGN_00625	FKBLDPGC_02762	MGCMLKMG_02055	BBOBKPCA_00647
PTS system N-acetylmuramic acid-specific EIIBC component	20	20	OAAHGDBI_01389	FEFIEDHF_02102	HAMFIABP_02458	MAKBNDIO_02291	AMBJMKPA_01875	CBHFFFPB_02360	EMAKANNB_02319	KPMPNOMJ_01879	HHEGCMEO_02052	MIJFOHDP_03088	BMJOJCAN_02524	DHDLILLP_02122	CPOMKEDE_03149	HOANOIHF_02891	HPELOFBE_01620	JIDEKNFK_02998	NMFNJFGN_02066	FKBLDPGC_01969	MGCMLKMG_01489	BBOBKPCA_02639
ATP-dependent lipid A-core flippase	20	20	OAAHGDBI_00085	FEFIEDHF_01415	HAMFIABP_00505	MAKBNDIO_01098	AMBJMKPA_00085	CBHFFFPB_00886	EMAKANNB_01129	KPMPNOMJ_01548	HHEGCMEO_00884	MIJFOHDP_00490	BMJOJCAN_00830	DHDLILLP_00364	CPOMKEDE_00291	HOANOIHF_00396	HPELOFBE_00025	JIDEKNFK_00191	NMFNJFGN_00757	FKBLDPGC_00778	MGCMLKMG_00784	BBOBKPCA_00829
tRNA-acetylating toxin	20	20	OAAHGDBI_03580	FEFIEDHF_03594	HAMFIABP_03573	MAKBNDIO_03594	AMBJMKPA_03592	CBHFFFPB_03590	EMAKANNB_03596	KPMPNOMJ_03586	HHEGCMEO_03595	MIJFOHDP_03593	BMJOJCAN_03570	DHDLILLP_03119	CPOMKEDE_03555	HOANOIHF_03543	HPELOFBE_03574	JIDEKNFK_03562	NMFNJFGN_03572	FKBLDPGC_03560	MGCMLKMG_03522	BBOBKPCA_03565
Cell division protein FtsQ	20	20	OAAHGDBI_00583	FEFIEDHF_02698	HAMFIABP_01923	MAKBNDIO_01829	AMBJMKPA_02197	CBHFFFPB_01702	EMAKANNB_01860	KPMPNOMJ_02725	HHEGCMEO_01710	MIJFOHDP_01475	BMJOJCAN_01354	DHDLILLP_01617	CPOMKEDE_01600	HOANOIHF_02526	HPELOFBE_02135	JIDEKNFK_01888	NMFNJFGN_02529	FKBLDPGC_01635	MGCMLKMG_01271	BBOBKPCA_02513
Nucleoid-associated protein YbaB	20	20	OAAHGDBI_00924	FEFIEDHF_00172	HAMFIABP_00112	MAKBNDIO_00172	AMBJMKPA_00806	CBHFFFPB_00112	EMAKANNB_00197	KPMPNOMJ_00173	HHEGCMEO_00374	MIJFOHDP_00112	BMJOJCAN_00207	DHDLILLP_02405	CPOMKEDE_00437	HOANOIHF_01003	HPELOFBE_00940	JIDEKNFK_01037	NMFNJFGN_01254	FKBLDPGC_00624	MGCMLKMG_01801	BBOBKPCA_01235
hypothetical protein	20	20	OAAHGDBI_03354	FEFIEDHF_02358	HAMFIABP_03476	MAKBNDIO_03538	AMBJMKPA_03444	CBHFFFPB_03442	EMAKANNB_03457	KPMPNOMJ_03430	HHEGCMEO_03245	MIJFOHDP_03548	BMJOJCAN_03407	DHDLILLP_03459	CPOMKEDE_03492	HOANOIHF_03509	HPELOFBE_03488	JIDEKNFK_03389	NMFNJFGN_03512	FKBLDPGC_03495	MGCMLKMG_03430	BBOBKPCA_03530
Methyl-accepting chemotaxis protein McpP	20	20	OAAHGDBI_01896	FEFIEDHF_00354	HAMFIABP_00295	MAKBNDIO_00355	AMBJMKPA_00624	CBHFFFPB_00294	EMAKANNB_00380	KPMPNOMJ_00357	HHEGCMEO_00191	MIJFOHDP_00295	BMJOJCAN_00024	DHDLILLP_00430	CPOMKEDE_01153	HOANOIHF_02176	HPELOFBE_00501	JIDEKNFK_00338	NMFNJFGN_00657	FKBLDPGC_02793	MGCMLKMG_02087	BBOBKPCA_00679
Type IV pilus assembly ATPase PilB	20	20	OAAHGDBI_02488	FEFIEDHF_02887	HAMFIABP_02032	MAKBNDIO_02768	AMBJMKPA_02386	CBHFFFPB_02872	EMAKANNB_03028	KPMPNOMJ_02617	HHEGCMEO_02527	MIJFOHDP_02626	BMJOJCAN_01980	DHDLILLP_01359	CPOMKEDE_01784	HOANOIHF_01625	HPELOFBE_01851	JIDEKNFK_01858	NMFNJFGN_01511	FKBLDPGC_01754	MGCMLKMG_01241	BBOBKPCA_02298
hypothetical protein	20	20	OAAHGDBI_01005	FEFIEDHF_00253	HAMFIABP_00193	MAKBNDIO_00253	AMBJMKPA_00725	CBHFFFPB_00193	EMAKANNB_00278	KPMPNOMJ_00254	HHEGCMEO_00293	MIJFOHDP_00193	BMJOJCAN_00126	DHDLILLP_01999	CPOMKEDE_00356	HOANOIHF_01084	HPELOFBE_02976	JIDEKNFK_00956	NMFNJFGN_03039	FKBLDPGC_00705	MGCMLKMG_02987	BBOBKPCA_00576
Sec-independent protein translocase protein TatB	20	20	OAAHGDBI_02563	FEFIEDHF_03141	HAMFIABP_02811	MAKBNDIO_03112	AMBJMKPA_02865	CBHFFFPB_03117	EMAKANNB_03200	KPMPNOMJ_03256	HHEGCMEO_02912	MIJFOHDP_02936	BMJOJCAN_02281	DHDLILLP_01392	CPOMKEDE_02937	HOANOIHF_02799	HPELOFBE_03046	JIDEKNFK_02465	NMFNJFGN_03017	FKBLDPGC_02199	MGCMLKMG_02138	BBOBKPCA_02201
Cbb3-type cytochrome c oxidase subunit CcoN1	20	20	OAAHGDBI_03091	FEFIEDHF_00535	HAMFIABP_03342	MAKBNDIO_00536	AMBJMKPA_03245	CBHFFFPB_00475	EMAKANNB_00561	KPMPNOMJ_02332	HHEGCMEO_00010	MIJFOHDP_03302	BMJOJCAN_02749	DHDLILLP_01948	CPOMKEDE_03092	HOANOIHF_03074	HPELOFBE_02941	JIDEKNFK_02833	NMFNJFGN_02705	FKBLDPGC_02911	MGCMLKMG_03032	BBOBKPCA_03035
D-aminoacyl-tRNA deacylase	20	20	OAAHGDBI_02858	FEFIEDHF_01510	HAMFIABP_00911	MAKBNDIO_01504	AMBJMKPA_01238	CBHFFFPB_01599	EMAKANNB_01535	KPMPNOMJ_01472	HHEGCMEO_01597	MIJFOHDP_01140	BMJOJCAN_00753	DHDLILLP_00011	CPOMKEDE_00559	HOANOIHF_00934	HPELOFBE_00877	JIDEKNFK_00492	NMFNJFGN_02381	FKBLDPGC_00280	MGCMLKMG_00233	BBOBKPCA_00279
Chemotaxis protein methyltransferase 1	20	20	OAAHGDBI_00400	FEFIEDHF_01100	HAMFIABP_00820	MAKBNDIO_01413	AMBJMKPA_00400	CBHFFFPB_00571	EMAKANNB_01444	KPMPNOMJ_01050	HHEGCMEO_00569	MIJFOHDP_00806	BMJOJCAN_00344	DHDLILLP_02617	CPOMKEDE_01970	HOANOIHF_00081	HPELOFBE_00340	JIDEKNFK_01273	NMFNJFGN_00080	FKBLDPGC_00081	MGCMLKMG_00647	BBOBKPCA_00080
hypothetical protein	20	20	OAAHGDBI_01845	FEFIEDHF_02545	HAMFIABP_01824	MAKBNDIO_02612	AMBJMKPA_02097	CBHFFFPB_02636	EMAKANNB_02792	KPMPNOMJ_02456	HHEGCMEO_02478	MIJFOHDP_02335	BMJOJCAN_01736	DHDLILLP_00843	CPOMKEDE_01386	HOANOIHF_01426	HPELOFBE_01748	JIDEKNFK_01675	NMFNJFGN_01467	FKBLDPGC_01351	MGCMLKMG_00997	BBOBKPCA_01338
hypothetical protein	20	20	OAAHGDBI_02857	FEFIEDHF_01509	HAMFIABP_00910	MAKBNDIO_01503	AMBJMKPA_01237	CBHFFFPB_01600	EMAKANNB_01534	KPMPNOMJ_01473	HHEGCMEO_01598	MIJFOHDP_01139	BMJOJCAN_00754	DHDLILLP_00010	CPOMKEDE_00558	HOANOIHF_00935	HPELOFBE_00878	JIDEKNFK_00491	NMFNJFGN_02382	FKBLDPGC_00279	MGCMLKMG_00234	BBOBKPCA_00278
Cytochrome bd-I ubiquinol oxidase subunit 1	20	20	OAAHGDBI_00049	FEFIEDHF_01451	HAMFIABP_00469	MAKBNDIO_01062	AMBJMKPA_00049	CBHFFFPB_00922	EMAKANNB_01093	KPMPNOMJ_01512	HHEGCMEO_00920	MIJFOHDP_00454	BMJOJCAN_00794	DHDLILLP_01721	CPOMKEDE_03055	HOANOIHF_02876	HPELOFBE_03151	JIDEKNFK_00227	NMFNJFGN_02855	FKBLDPGC_00742	MGCMLKMG_03109	BBOBKPCA_03121
hypothetical protein	20	20	OAAHGDBI_02150	FEFIEDHF_01744	HAMFIABP_03441	MAKBNDIO_02084	AMBJMKPA_01623	CBHFFFPB_01957	EMAKANNB_01964	KPMPNOMJ_01676	HHEGCMEO_01955	MIJFOHDP_01569	BMJOJCAN_01109	DHDLILLP_03290	CPOMKEDE_01987	HOANOIHF_00410	HPELOFBE_01471	JIDEKNFK_02155	NMFNJFGN_03349	FKBLDPGC_01317	MGCMLKMG_00571	BBOBKPCA_03061
HTH-type transcriptional activator RhaR	20	20	OAAHGDBI_01059	FEFIEDHF_00901	HAMFIABP_01189	MAKBNDIO_00664	AMBJMKPA_01181	CBHFFFPB_01017	EMAKANNB_00695	KPMPNOMJ_00851	HHEGCMEO_01319	MIJFOHDP_01005	BMJOJCAN_01156	DHDLILLP_02425	CPOMKEDE_00972	HOANOIHF_01366	HPELOFBE_02858	JIDEKNFK_01610	NMFNJFGN_00250	FKBLDPGC_01011	MGCMLKMG_02206	BBOBKPCA_02429
hypothetical protein	20	20	OAAHGDBI_02480	FEFIEDHF_02879	HAMFIABP_02040	MAKBNDIO_02776	AMBJMKPA_02378	CBHFFFPB_02864	EMAKANNB_03020	KPMPNOMJ_02625	HHEGCMEO_02535	MIJFOHDP_02618	BMJOJCAN_01972	DHDLILLP_01351	CPOMKEDE_01776	HOANOIHF_01633	HPELOFBE_01859	JIDEKNFK_01850	NMFNJFGN_01519	FKBLDPGC_01762	MGCMLKMG_01233	BBOBKPCA_02290
Dual-action ribosomal maturation protein DarP	20	20	OAAHGDBI_00828	FEFIEDHF_01705	HAMFIABP_01106	MAKBNDIO_01699	AMBJMKPA_01433	CBHFFFPB_01404	EMAKANNB_01730	KPMPNOMJ_01277	HHEGCMEO_01402	MIJFOHDP_01335	BMJOJCAN_00558	DHDLILLP_00138	CPOMKEDE_00754	HOANOIHF_00739	HPELOFBE_00682	JIDEKNFK_00687	NMFNJFGN_00424	FKBLDPGC_00475	MGCMLKMG_00038	BBOBKPCA_00474
Acetyl-coenzyme A carboxylase carboxyl transferase subunit beta	20	20	OAAHGDBI_00873	FEFIEDHF_00121	HAMFIABP_00061	MAKBNDIO_00121	AMBJMKPA_00857	CBHFFFPB_00061	EMAKANNB_00146	KPMPNOMJ_00122	HHEGCMEO_00425	MIJFOHDP_00061	BMJOJCAN_00258	DHDLILLP_00923	CPOMKEDE_00488	HOANOIHF_00952	HPELOFBE_00991	JIDEKNFK_01088	NMFNJFGN_01203	FKBLDPGC_00573	MGCMLKMG_01750	BBOBKPCA_01184
Type II secretion system protein C	20	20	OAAHGDBI_02864	FEFIEDHF_01516	HAMFIABP_00917	MAKBNDIO_01510	AMBJMKPA_01244	CBHFFFPB_01593	EMAKANNB_01541	KPMPNOMJ_01466	HHEGCMEO_01591	MIJFOHDP_01146	BMJOJCAN_00747	DHDLILLP_00017	CPOMKEDE_00565	HOANOIHF_00928	HPELOFBE_00871	JIDEKNFK_00498	NMFNJFGN_02375	FKBLDPGC_00286	MGCMLKMG_00227	BBOBKPCA_00285
hypothetical protein	20	20	OAAHGDBI_02308	FEFIEDHF_02639	HAMFIABP_03076	MAKBNDIO_02690	AMBJMKPA_02937	CBHFFFPB_02730	EMAKANNB_02886	KPMPNOMJ_02312	HHEGCMEO_03170	MIJFOHDP_02468	BMJOJCAN_02729	DHDLILLP_02689	CPOMKEDE_02750	HOANOIHF_03097	HPELOFBE_02591	JIDEKNFK_02813	NMFNJFGN_03097	FKBLDPGC_02869	MGCMLKMG_02380	BBOBKPCA_02731
hypothetical protein	20	20	OAAHGDBI_01052	FEFIEDHF_00908	HAMFIABP_01182	MAKBNDIO_00657	AMBJMKPA_01188	CBHFFFPB_01010	EMAKANNB_00688	KPMPNOMJ_00858	HHEGCMEO_01326	MIJFOHDP_00998	BMJOJCAN_01149	DHDLILLP_01672	CPOMKEDE_00965	HOANOIHF_01373	HPELOFBE_02865	JIDEKNFK_01617	NMFNJFGN_00243	FKBLDPGC_01018	MGCMLKMG_02213	BBOBKPCA_02436
Triosephosphate isomerase	20	20	OAAHGDBI_00701	FEFIEDHF_01578	HAMFIABP_00979	MAKBNDIO_01572	AMBJMKPA_01306	CBHFFFPB_01531	EMAKANNB_01603	KPMPNOMJ_01404	HHEGCMEO_01529	MIJFOHDP_01208	BMJOJCAN_00685	DHDLILLP_00079	CPOMKEDE_00627	HOANOIHF_00866	HPELOFBE_00809	JIDEKNFK_00560	NMFNJFGN_00551	FKBLDPGC_00348	MGCMLKMG_00165	BBOBKPCA_00347
Ribonuclease HII	20	20	OAAHGDBI_00443	FEFIEDHF_01058	HAMFIABP_00863	MAKBNDIO_01456	AMBJMKPA_00443	CBHFFFPB_00528	EMAKANNB_01487	KPMPNOMJ_01007	HHEGCMEO_00526	MIJFOHDP_00849	BMJOJCAN_00301	DHDLILLP_01042	CPOMKEDE_01927	HOANOIHF_00038	HPELOFBE_00383	JIDEKNFK_01316	NMFNJFGN_00038	FKBLDPGC_00038	MGCMLKMG_00604	BBOBKPCA_00038
Toxin coregulated pilus biosynthesis protein B	20	20	OAAHGDBI_03358	FEFIEDHF_02354	HAMFIABP_03480	MAKBNDIO_03520	AMBJMKPA_03440	CBHFFFPB_03438	EMAKANNB_03461	KPMPNOMJ_03434	HHEGCMEO_03249	MIJFOHDP_03497	BMJOJCAN_03411	DHDLILLP_03422	CPOMKEDE_03471	HOANOIHF_03482	HPELOFBE_03466	JIDEKNFK_03393	NMFNJFGN_03470	FKBLDPGC_03486	MGCMLKMG_03409	BBOBKPCA_03545
hypothetical protein	20	20	OAAHGDBI_00189	FEFIEDHF_01311	HAMFIABP_00609	MAKBNDIO_01202	AMBJMKPA_00189	CBHFFFPB_00782	EMAKANNB_01233	KPMPNOMJ_01652	HHEGCMEO_00780	MIJFOHDP_00594	BMJOJCAN_00934	DHDLILLP_00988	CPOMKEDE_00187	HOANOIHF_00292	HPELOFBE_00129	JIDEKNFK_00087	NMFNJFGN_00861	FKBLDPGC_00882	MGCMLKMG_00888	BBOBKPCA_00725
Sensor protein TorS	20	20	OAAHGDBI_01994	FEFIEDHF_03007	HAMFIABP_02584	MAKBNDIO_03038	AMBJMKPA_02605	CBHFFFPB_02034	EMAKANNB_02192	KPMPNOMJ_03286	HHEGCMEO_02736	MIJFOHDP_01935	BMJOJCAN_02105	DHDLILLP_01653	CPOMKEDE_02143	HOANOIHF_02832	HPELOFBE_02106	JIDEKNFK_02311	NMFNJFGN_02974	FKBLDPGC_01853	MGCMLKMG_01649	BBOBKPCA_02927
hypothetical protein	20	20	OAAHGDBI_02238	FEFIEDHF_02373	HAMFIABP_02402	MAKBNDIO_02951	AMBJMKPA_02415	CBHFFFPB_02900	EMAKANNB_03056	KPMPNOMJ_02894	HHEGCMEO_02635	MIJFOHDP_02653	BMJOJCAN_03292	DHDLILLP_03084	CPOMKEDE_03252	HOANOIHF_01891	HPELOFBE_03258	JIDEKNFK_03240	NMFNJFGN_01797	FKBLDPGC_03215	MGCMLKMG_02860	BBOBKPCA_02058
Succinate-acetate/proton symporter SatP	20	20	OAAHGDBI_02204	FEFIEDHF_02407	HAMFIABP_02368	MAKBNDIO_02917	AMBJMKPA_02449	CBHFFFPB_02934	EMAKANNB_03090	KPMPNOMJ_02860	HHEGCMEO_02669	MIJFOHDP_02687	BMJOJCAN_03209	DHDLILLP_02267	CPOMKEDE_02367	HOANOIHF_01857	HPELOFBE_02415	JIDEKNFK_02516	NMFNJFGN_01763	FKBLDPGC_02310	MGCMLKMG_02894	BBOBKPCA_02092
Sulfurtransferase TusE	20	20	OAAHGDBI_02834	FEFIEDHF_00455	HAMFIABP_00396	MAKBNDIO_00456	AMBJMKPA_00523	CBHFFFPB_00395	EMAKANNB_00481	KPMPNOMJ_00458	HHEGCMEO_00090	MIJFOHDP_00396	BMJOJCAN_01607	DHDLILLP_03192	CPOMKEDE_02416	HOANOIHF_02089	HPELOFBE_00602	JIDEKNFK_00439	NMFNJFGN_01973	FKBLDPGC_02376	MGCMLKMG_01991	BBOBKPCA_01046
hypothetical protein	20	20	OAAHGDBI_02387	FEFIEDHF_00973	HAMFIABP_02705	MAKBNDIO_00593	AMBJMKPA_02812	CBHFFFPB_03011	EMAKANNB_00624	KPMPNOMJ_00922	HHEGCMEO_02859	MIJFOHDP_00934	BMJOJCAN_02228	DHDLILLP_01967	CPOMKEDE_02536	HOANOIHF_02025	HPELOFBE_02337	JIDEKNFK_02581	NMFNJFGN_01855	FKBLDPGC_02146	MGCMLKMG_01843	BBOBKPCA_02774
N-acetyl-alpha-D-glucosaminyl L-malate synthase	20	20	OAAHGDBI_02913	FEFIEDHF_00048	HAMFIABP_03238	MAKBNDIO_00048	AMBJMKPA_03091	CBHFFFPB_03375	EMAKANNB_00073	KPMPNOMJ_00049	HHEGCMEO_03336	MIJFOHDP_02896	BMJOJCAN_02942	DHDLILLP_03143	CPOMKEDE_02774	HOANOIHF_03257	HPELOFBE_02705	JIDEKNFK_03294	NMFNJFGN_03330	FKBLDPGC_02694	MGCMLKMG_02608	BBOBKPCA_03002
Bifunctional purine biosynthesis protein PurH	20	20	OAAHGDBI_01452	FEFIEDHF_02165	HAMFIABP_03215	MAKBNDIO_02354	AMBJMKPA_01812	CBHFFFPB_02297	EMAKANNB_02382	KPMPNOMJ_01942	HHEGCMEO_01989	MIJFOHDP_03036	BMJOJCAN_02862	DHDLILLP_03009	CPOMKEDE_02491	HOANOIHF_02476	HPELOFBE_01683	JIDEKNFK_02946	NMFNJFGN_02407	FKBLDPGC_02721	MGCMLKMG_02426	BBOBKPCA_02390
hypothetical protein	20	20	OAAHGDBI_02346	FEFIEDHF_01014	HAMFIABP_02746	MAKBNDIO_00552	AMBJMKPA_02771	CBHFFFPB_03052	EMAKANNB_00583	KPMPNOMJ_00963	HHEGCMEO_02818	MIJFOHDP_00893	BMJOJCAN_02187	DHDLILLP_01575	CPOMKEDE_02577	HOANOIHF_01984	HPELOFBE_02296	JIDEKNFK_02622	NMFNJFGN_01814	FKBLDPGC_02105	MGCMLKMG_01884	BBOBKPCA_02906
Pyruvate dehydrogenase E1 component	20	20	OAAHGDBI_00596	FEFIEDHF_02711	HAMFIABP_01936	MAKBNDIO_01816	AMBJMKPA_02210	CBHFFFPB_01689	EMAKANNB_01847	KPMPNOMJ_02738	HHEGCMEO_01723	MIJFOHDP_01488	BMJOJCAN_01341	DHDLILLP_01630	CPOMKEDE_01613	HOANOIHF_02513	HPELOFBE_02148	JIDEKNFK_01901	NMFNJFGN_02516	FKBLDPGC_01622	MGCMLKMG_01284	BBOBKPCA_02500
Type VI secretion system baseplate component TssK1	20	20	OAAHGDBI_01531	FEFIEDHF_00628	HAMFIABP_02149	MAKBNDIO_00936	AMBJMKPA_02690	CBHFFFPB_01289	EMAKANNB_00967	KPMPNOMJ_00578	HHEGCMEO_01046	MIJFOHDP_02748	BMJOJCAN_02071	DHDLILLP_02598	CPOMKEDE_02168	HOANOIHF_01532	HPELOFBE_02215	JIDEKNFK_01990	NMFNJFGN_03144	FKBLDPGC_02536	MGCMLKMG_00344	BBOBKPCA_01608
Lipoprotein-releasing system transmembrane protein LolC	20	20	OAAHGDBI_00090	FEFIEDHF_01410	HAMFIABP_00510	MAKBNDIO_01103	AMBJMKPA_00090	CBHFFFPB_00881	EMAKANNB_01134	KPMPNOMJ_01553	HHEGCMEO_00879	MIJFOHDP_00495	BMJOJCAN_00835	DHDLILLP_00359	CPOMKEDE_00286	HOANOIHF_00391	HPELOFBE_00030	JIDEKNFK_00186	NMFNJFGN_00762	FKBLDPGC_00783	MGCMLKMG_00789	BBOBKPCA_00824
Type II secretion system protein H	20	20	OAAHGDBI_02869	FEFIEDHF_01521	HAMFIABP_00922	MAKBNDIO_01515	AMBJMKPA_01249	CBHFFFPB_01588	EMAKANNB_01546	KPMPNOMJ_01461	HHEGCMEO_01586	MIJFOHDP_01151	BMJOJCAN_00742	DHDLILLP_00022	CPOMKEDE_00570	HOANOIHF_00923	HPELOFBE_00866	JIDEKNFK_00503	NMFNJFGN_02370	FKBLDPGC_00291	MGCMLKMG_00222	BBOBKPCA_00290
6-phosphogluconate dehydrogenase, decarboxylating	20	20	OAAHGDBI_01033	FEFIEDHF_00927	HAMFIABP_01163	MAKBNDIO_00638	AMBJMKPA_01207	CBHFFFPB_00991	EMAKANNB_00669	KPMPNOMJ_00877	HHEGCMEO_01345	MIJFOHDP_00979	BMJOJCAN_01130	DHDLILLP_01691	CPOMKEDE_00946	HOANOIHF_01392	HPELOFBE_02884	JIDEKNFK_01636	NMFNJFGN_00224	FKBLDPGC_01037	MGCMLKMG_02232	BBOBKPCA_02455
putative protein kinase UbiB	20	20	OAAHGDBI_02565	FEFIEDHF_03143	HAMFIABP_02813	MAKBNDIO_03114	AMBJMKPA_02863	CBHFFFPB_03119	EMAKANNB_03202	KPMPNOMJ_03254	HHEGCMEO_02910	MIJFOHDP_02934	BMJOJCAN_02279	DHDLILLP_01394	CPOMKEDE_02935	HOANOIHF_02797	HPELOFBE_03048	JIDEKNFK_02467	NMFNJFGN_03015	FKBLDPGC_02197	MGCMLKMG_02136	BBOBKPCA_02203
C4-dicarboxylate transport sensor protein DctB	20	20	OAAHGDBI_00128	FEFIEDHF_01372	HAMFIABP_00548	MAKBNDIO_01141	AMBJMKPA_00128	CBHFFFPB_00843	EMAKANNB_01172	KPMPNOMJ_01591	HHEGCMEO_00841	MIJFOHDP_00533	BMJOJCAN_00873	DHDLILLP_00321	CPOMKEDE_00248	HOANOIHF_00353	HPELOFBE_00068	JIDEKNFK_00148	NMFNJFGN_00800	FKBLDPGC_00821	MGCMLKMG_00827	BBOBKPCA_00786
CAI-1 autoinducer sensor kinase/phosphatase CqsS	20	20	OAAHGDBI_03339	FEFIEDHF_02673	HAMFIABP_03110	MAKBNDIO_02656	AMBJMKPA_02971	CBHFFFPB_02764	EMAKANNB_02920	KPMPNOMJ_02278	HHEGCMEO_03136	MIJFOHDP_02434	BMJOJCAN_02695	DHDLILLP_02746	CPOMKEDE_03274	HOANOIHF_03150	HPELOFBE_02625	JIDEKNFK_02779	NMFNJFGN_03239	FKBLDPGC_03248	MGCMLKMG_03164	BBOBKPCA_03214
Putative N-acetylmannosamine-6-phosphate 2-epimerase	20	20	OAAHGDBI_02146	FEFIEDHF_01748	HAMFIABP_03437	MAKBNDIO_02080	AMBJMKPA_01619	CBHFFFPB_01953	EMAKANNB_01968	KPMPNOMJ_01680	HHEGCMEO_01951	MIJFOHDP_01573	BMJOJCAN_01105	DHDLILLP_03294	CPOMKEDE_01991	HOANOIHF_00414	HPELOFBE_01475	JIDEKNFK_02159	NMFNJFGN_03345	FKBLDPGC_01313	MGCMLKMG_00567	BBOBKPCA_03057
hypothetical protein	20	20	OAAHGDBI_00397	FEFIEDHF_01103	HAMFIABP_00817	MAKBNDIO_01410	AMBJMKPA_00397	CBHFFFPB_00574	EMAKANNB_01441	KPMPNOMJ_01053	HHEGCMEO_00572	MIJFOHDP_00803	BMJOJCAN_00347	DHDLILLP_02620	CPOMKEDE_01973	HOANOIHF_00084	HPELOFBE_00337	JIDEKNFK_01270	NMFNJFGN_00083	FKBLDPGC_00084	MGCMLKMG_00650	BBOBKPCA_00083
Cyclic di-GMP phosphodiesterase	20	20	OAAHGDBI_03163	FEFIEDHF_00398	HAMFIABP_00339	MAKBNDIO_00399	AMBJMKPA_00579	CBHFFFPB_00338	EMAKANNB_00424	KPMPNOMJ_00401	HHEGCMEO_00146	MIJFOHDP_00339	BMJOJCAN_01550	DHDLILLP_01253	CPOMKEDE_01108	HOANOIHF_02219	HPELOFBE_00545	JIDEKNFK_00382	NMFNJFGN_00701	FKBLDPGC_02496	MGCMLKMG_02336	BBOBKPCA_01102
Small ribosomal subunit protein uS8	20	20	OAAHGDBI_00783	FEFIEDHF_01660	HAMFIABP_01061	MAKBNDIO_01654	AMBJMKPA_01388	CBHFFFPB_01449	EMAKANNB_01685	KPMPNOMJ_01322	HHEGCMEO_01447	MIJFOHDP_01290	BMJOJCAN_00603	DHDLILLP_00183	CPOMKEDE_00709	HOANOIHF_00784	HPELOFBE_00727	JIDEKNFK_00642	NMFNJFGN_00469	FKBLDPGC_00430	MGCMLKMG_00083	BBOBKPCA_00429
hypothetical protein	20	20	OAAHGDBI_03292	FEFIEDHF_00578	HAMFIABP_02200	MAKBNDIO_00986	AMBJMKPA_02740	CBHFFFPB_01339	EMAKANNB_01017	KPMPNOMJ_00528	HHEGCMEO_00996	MIJFOHDP_02798	BMJOJCAN_02021	DHDLILLP_02569	CPOMKEDE_02218	HOANOIHF_01582	HPELOFBE_02265	JIDEKNFK_02040	NMFNJFGN_02110	FKBLDPGC_03155	MGCMLKMG_00394	BBOBKPCA_01658
putative MFS-type transporter YcaD	20	20	OAAHGDBI_03049	FEFIEDHF_03047	HAMFIABP_02544	MAKBNDIO_02998	AMBJMKPA_02645	CBHFFFPB_02074	EMAKANNB_02152	KPMPNOMJ_03073	HHEGCMEO_02776	MIJFOHDP_01975	BMJOJCAN_02145	DHDLILLP_02388	CPOMKEDE_02103	HOANOIHF_02408	HPELOFBE_02066	JIDEKNFK_02271	NMFNJFGN_02316	FKBLDPGC_01893	MGCMLKMG_01689	BBOBKPCA_01819
Cryptochrome-like protein cry2	20	20	OAAHGDBI_03199	FEFIEDHF_00486	HAMFIABP_00427	MAKBNDIO_00487	AMBJMKPA_00492	CBHFFFPB_00426	EMAKANNB_00512	KPMPNOMJ_00489	HHEGCMEO_00059	MIJFOHDP_00427	BMJOJCAN_01638	DHDLILLP_01476	CPOMKEDE_02447	HOANOIHF_02058	HPELOFBE_00633	JIDEKNFK_00470	NMFNJFGN_02004	FKBLDPGC_02345	MGCMLKMG_02022	BBOBKPCA_01015
hypothetical protein	20	20	OAAHGDBI_03350	FEFIEDHF_02684	HAMFIABP_03121	MAKBNDIO_02645	AMBJMKPA_02982	CBHFFFPB_02775	EMAKANNB_02931	KPMPNOMJ_02266	HHEGCMEO_03125	MIJFOHDP_02422	BMJOJCAN_02684	DHDLILLP_02735	CPOMKEDE_03263	HOANOIHF_03161	HPELOFBE_02636	JIDEKNFK_02768	NMFNJFGN_03250	FKBLDPGC_03259	MGCMLKMG_03175	BBOBKPCA_03203
Aspartate carbamoyltransferase regulatory chain	20	20	OAAHGDBI_00851	FEFIEDHF_01728	HAMFIABP_01129	MAKBNDIO_01722	AMBJMKPA_01456	CBHFFFPB_01381	EMAKANNB_01753	KPMPNOMJ_01254	HHEGCMEO_01379	MIJFOHDP_01358	BMJOJCAN_00535	DHDLILLP_00115	CPOMKEDE_00777	HOANOIHF_00716	HPELOFBE_00659	JIDEKNFK_00710	NMFNJFGN_00401	FKBLDPGC_00498	MGCMLKMG_00015	BBOBKPCA_00497
Universal stress protein A	20	20	OAAHGDBI_02573	FEFIEDHF_03151	HAMFIABP_02821	MAKBNDIO_03122	AMBJMKPA_02855	CBHFFFPB_03127	EMAKANNB_03210	KPMPNOMJ_03246	HHEGCMEO_02902	MIJFOHDP_02926	BMJOJCAN_02271	DHDLILLP_01402	CPOMKEDE_02927	HOANOIHF_02789	HPELOFBE_03056	JIDEKNFK_02475	NMFNJFGN_03007	FKBLDPGC_02189	MGCMLKMG_02128	BBOBKPCA_02211
hypothetical protein	20	20	OAAHGDBI_01682	FEFIEDHF_02274	HAMFIABP_01715	MAKBNDIO_02463	AMBJMKPA_02002	CBHFFFPB_02487	EMAKANNB_02629	KPMPNOMJ_02203	HHEGCMEO_02315	MIJFOHDP_02226	BMJOJCAN_01467	DHDLILLP_00651	CPOMKEDE_01277	HOANOIHF_00639	HPELOFBE_01393	JIDEKNFK_00787	NMFNJFGN_01648	FKBLDPGC_01134	MGCMLKMG_01602	BBOBKPCA_01745
hypothetical protein	20	20	OAAHGDBI_00622	FEFIEDHF_02737	HAMFIABP_01962	MAKBNDIO_01790	AMBJMKPA_02236	CBHFFFPB_01663	EMAKANNB_01821	KPMPNOMJ_02764	HHEGCMEO_01749	MIJFOHDP_01514	BMJOJCAN_01315	DHDLILLP_01079	CPOMKEDE_01639	HOANOIHF_02594	HPELOFBE_02174	JIDEKNFK_01927	NMFNJFGN_02586	FKBLDPGC_01596	MGCMLKMG_01310	BBOBKPCA_02615
hypothetical protein	20	20	OAAHGDBI_03557	FEFIEDHF_03579	HAMFIABP_03520	MAKBNDIO_03574	AMBJMKPA_03574	CBHFFFPB_03570	EMAKANNB_03581	KPMPNOMJ_03562	HHEGCMEO_03580	MIJFOHDP_03543	BMJOJCAN_03543	DHDLILLP_03472	CPOMKEDE_03535	HOANOIHF_03479	HPELOFBE_03548	JIDEKNFK_03538	NMFNJFGN_03551	FKBLDPGC_03538	MGCMLKMG_03496	BBOBKPCA_03478
hypothetical protein	20	20	OAAHGDBI_01733	FEFIEDHF_02223	HAMFIABP_01766	MAKBNDIO_02412	AMBJMKPA_01951	CBHFFFPB_02436	EMAKANNB_02680	KPMPNOMJ_02152	HHEGCMEO_02366	MIJFOHDP_02277	BMJOJCAN_01416	DHDLILLP_01763	CPOMKEDE_01328	HOANOIHF_00588	HPELOFBE_01444	JIDEKNFK_00838	NMFNJFGN_01891	FKBLDPGC_01083	MGCMLKMG_02925	BBOBKPCA_02970
Iron-regulated protein A	20	20	OAAHGDBI_01881	FEFIEDHF_00369	HAMFIABP_00310	MAKBNDIO_00370	AMBJMKPA_00609	CBHFFFPB_00309	EMAKANNB_00395	KPMPNOMJ_00372	HHEGCMEO_00176	MIJFOHDP_00310	BMJOJCAN_00009	DHDLILLP_00445	CPOMKEDE_01138	HOANOIHF_02190	HPELOFBE_00516	JIDEKNFK_00353	NMFNJFGN_00672	FKBLDPGC_02467	MGCMLKMG_02102	BBOBKPCA_00694
Large ribosomal subunit protein uL16	20	20	OAAHGDBI_00776	FEFIEDHF_01653	HAMFIABP_01054	MAKBNDIO_01647	AMBJMKPA_01381	CBHFFFPB_01456	EMAKANNB_01678	KPMPNOMJ_01329	HHEGCMEO_01454	MIJFOHDP_01283	BMJOJCAN_00610	DHDLILLP_00190	CPOMKEDE_00702	HOANOIHF_00791	HPELOFBE_00734	JIDEKNFK_00635	NMFNJFGN_00476	FKBLDPGC_00423	MGCMLKMG_00090	BBOBKPCA_00422
hypothetical protein	20	20	OAAHGDBI_02748	FEFIEDHF_03195	HAMFIABP_02938	MAKBNDIO_03166	AMBJMKPA_03181	CBHFFFPB_03171	EMAKANNB_03274	KPMPNOMJ_02990	HHEGCMEO_02997	MIJFOHDP_03186	BMJOJCAN_02636	DHDLILLP_00789	CPOMKEDE_02610	HOANOIHF_02277	HPELOFBE_02533	JIDEKNFK_02741	NMFNJFGN_02617	FKBLDPGC_02832	MGCMLKMG_02741	BBOBKPCA_02694
Esterase YbfF	20	20	OAAHGDBI_00293	FEFIEDHF_01207	HAMFIABP_00713	MAKBNDIO_01306	AMBJMKPA_00293	CBHFFFPB_00678	EMAKANNB_01337	KPMPNOMJ_01157	HHEGCMEO_00676	MIJFOHDP_00699	BMJOJCAN_00451	DHDLILLP_00477	CPOMKEDE_00083	HOANOIHF_00188	HPELOFBE_00233	JIDEKNFK_01166	NMFNJFGN_00187	FKBLDPGC_00188	MGCMLKMG_00754	BBOBKPCA_00187
Transcriptional regulatory protein DpiA	20	20	OAAHGDBI_02222	FEFIEDHF_02389	HAMFIABP_02386	MAKBNDIO_02935	AMBJMKPA_02431	CBHFFFPB_02916	EMAKANNB_03072	KPMPNOMJ_02878	HHEGCMEO_02651	MIJFOHDP_02669	BMJOJCAN_03227	DHDLILLP_02285	CPOMKEDE_02385	HOANOIHF_01875	HPELOFBE_02433	JIDEKNFK_02498	NMFNJFGN_01781	FKBLDPGC_02328	MGCMLKMG_02876	BBOBKPCA_02074
Glutamine--tRNA ligase	20	20	OAAHGDBI_00870	FEFIEDHF_00118	HAMFIABP_00058	MAKBNDIO_00118	AMBJMKPA_00860	CBHFFFPB_00058	EMAKANNB_00143	KPMPNOMJ_00119	HHEGCMEO_00428	MIJFOHDP_00058	BMJOJCAN_00261	DHDLILLP_00926	CPOMKEDE_00491	HOANOIHF_00949	HPELOFBE_00994	JIDEKNFK_01091	NMFNJFGN_01200	FKBLDPGC_00570	MGCMLKMG_01747	BBOBKPCA_01181
hypothetical protein	20	20	OAAHGDBI_02716	FEFIEDHF_00770	HAMFIABP_01319	MAKBNDIO_00794	AMBJMKPA_01050	CBHFFFPB_01147	EMAKANNB_00825	KPMPNOMJ_00720	HHEGCMEO_01188	MIJFOHDP_01854	BMJOJCAN_02450	DHDLILLP_01157	CPOMKEDE_00902	HOANOIHF_01972	HPELOFBE_01243	JIDEKNFK_02670	NMFNJFGN_00380	FKBLDPGC_02442	MGCMLKMG_02519	BBOBKPCA_02530
3-hydroxydecanoyl-[acyl-carrier-protein] dehydratase	20	20	OAAHGDBI_01623	FEFIEDHF_02332	HAMFIABP_01657	MAKBNDIO_02521	AMBJMKPA_02060	CBHFFFPB_02545	EMAKANNB_02571	KPMPNOMJ_02261	HHEGCMEO_02257	MIJFOHDP_02168	BMJOJCAN_01525	DHDLILLP_02911	CPOMKEDE_01219	HOANOIHF_00697	HPELOFBE_01335	JIDEKNFK_00729	NMFNJFGN_01706	FKBLDPGC_01192	MGCMLKMG_01544	BBOBKPCA_01687
Cyclic pyranopterin monophosphate synthase	20	20	OAAHGDBI_00897	FEFIEDHF_00145	HAMFIABP_00085	MAKBNDIO_00145	AMBJMKPA_00833	CBHFFFPB_00085	EMAKANNB_00170	KPMPNOMJ_00146	HHEGCMEO_00401	MIJFOHDP_00085	BMJOJCAN_00234	DHDLILLP_00899	CPOMKEDE_00464	HOANOIHF_00976	HPELOFBE_00967	JIDEKNFK_01064	NMFNJFGN_01227	FKBLDPGC_00597	MGCMLKMG_01774	BBOBKPCA_01208
hypothetical protein	20	20	OAAHGDBI_03148	FEFIEDHF_00383	HAMFIABP_00324	MAKBNDIO_00384	AMBJMKPA_00595	CBHFFFPB_00323	EMAKANNB_00409	KPMPNOMJ_00386	HHEGCMEO_00162	MIJFOHDP_00324	BMJOJCAN_01535	DHDLILLP_00459	CPOMKEDE_01124	HOANOIHF_02204	HPELOFBE_00530	JIDEKNFK_00367	NMFNJFGN_00686	FKBLDPGC_02481	MGCMLKMG_02321	BBOBKPCA_01118
Fe(3+) ions import ATP-binding protein FbpC	20	20	OAAHGDBI_01980	FEFIEDHF_03021	HAMFIABP_02570	MAKBNDIO_03024	AMBJMKPA_02619	CBHFFFPB_02048	EMAKANNB_02178	KPMPNOMJ_03300	HHEGCMEO_02750	MIJFOHDP_01949	BMJOJCAN_02119	DHDLILLP_01639	CPOMKEDE_02129	HOANOIHF_02818	HPELOFBE_02092	JIDEKNFK_02297	NMFNJFGN_02960	FKBLDPGC_01867	MGCMLKMG_01663	BBOBKPCA_02941
Phenylalanine--tRNA ligase alpha subunit	20	20	OAAHGDBI_01920	FEFIEDHF_00331	HAMFIABP_00271	MAKBNDIO_00331	AMBJMKPA_00647	CBHFFFPB_00271	EMAKANNB_00356	KPMPNOMJ_00333	HHEGCMEO_00215	MIJFOHDP_00271	BMJOJCAN_00048	DHDLILLP_00406	CPOMKEDE_01176	HOANOIHF_02152	HPELOFBE_00477	JIDEKNFK_00314	NMFNJFGN_00633	FKBLDPGC_02770	MGCMLKMG_02063	BBOBKPCA_00655
Anhydro-N-acetylmuramic acid kinase	20	20	OAAHGDBI_01777	FEFIEDHF_02477	HAMFIABP_01892	MAKBNDIO_02544	AMBJMKPA_02165	CBHFFFPB_02568	EMAKANNB_02724	KPMPNOMJ_02388	HHEGCMEO_02410	MIJFOHDP_02403	BMJOJCAN_01668	DHDLILLP_02035	CPOMKEDE_01454	HOANOIHF_01494	HPELOFBE_01816	JIDEKNFK_01743	NMFNJFGN_01399	FKBLDPGC_01419	MGCMLKMG_00929	BBOBKPCA_01270
Small ribosomal subunit protein uS9	20	20	OAAHGDBI_01247	FEFIEDHF_01988	HAMFIABP_01594	MAKBNDIO_02149	AMBJMKPA_01716	CBHFFFPB_02201	EMAKANNB_02475	KPMPNOMJ_02066	HHEGCMEO_02194	MIJFOHDP_02102	BMJOJCAN_01825	DHDLILLP_00276	CPOMKEDE_01495	HOANOIHF_01215	HPELOFBE_01143	JIDEKNFK_01445	NMFNJFGN_00942	FKBLDPGC_01494	MGCMLKMG_01088	BBOBKPCA_00912
hypothetical protein	20	20	OAAHGDBI_01357	FEFIEDHF_02070	HAMFIABP_02490	MAKBNDIO_02259	AMBJMKPA_01907	CBHFFFPB_02392	EMAKANNB_02287	KPMPNOMJ_01847	HHEGCMEO_02084	MIJFOHDP_03120	BMJOJCAN_02492	DHDLILLP_03317	CPOMKEDE_02847	HOANOIHF_03180	HPELOFBE_03286	JIDEKNFK_03227	NMFNJFGN_02034	FKBLDPGC_02001	MGCMLKMG_01521	BBOBKPCA_03252
Adaptive-response sensory-kinase SasA	20	20	OAAHGDBI_00952	FEFIEDHF_00200	HAMFIABP_00140	MAKBNDIO_00200	AMBJMKPA_00778	CBHFFFPB_00140	EMAKANNB_00225	KPMPNOMJ_00201	HHEGCMEO_00346	MIJFOHDP_00140	BMJOJCAN_00179	DHDLILLP_01226	CPOMKEDE_00409	HOANOIHF_01031	HPELOFBE_00912	JIDEKNFK_01009	NMFNJFGN_02451	FKBLDPGC_00652	MGCMLKMG_02502	BBOBKPCA_00523
Cytochrome c551 peroxidase	20	20	OAAHGDBI_02561	FEFIEDHF_03139	HAMFIABP_02809	MAKBNDIO_03110	AMBJMKPA_02867	CBHFFFPB_03115	EMAKANNB_03198	KPMPNOMJ_03258	HHEGCMEO_02914	MIJFOHDP_02938	BMJOJCAN_02283	DHDLILLP_01390	CPOMKEDE_02939	HOANOIHF_02801	HPELOFBE_03044	JIDEKNFK_02463	NMFNJFGN_03019	FKBLDPGC_02201	MGCMLKMG_02140	BBOBKPCA_02199
Glutamyl-tRNA reductase	20	20	OAAHGDBI_00365	FEFIEDHF_01135	HAMFIABP_00785	MAKBNDIO_01378	AMBJMKPA_00365	CBHFFFPB_00606	EMAKANNB_01409	KPMPNOMJ_01085	HHEGCMEO_00604	MIJFOHDP_00771	BMJOJCAN_00379	DHDLILLP_03203	CPOMKEDE_00011	HOANOIHF_00116	HPELOFBE_00305	JIDEKNFK_01238	NMFNJFGN_00115	FKBLDPGC_00116	MGCMLKMG_00682	BBOBKPCA_00115
hypothetical protein	20	20	OAAHGDBI_02030	FEFIEDHF_03264	HAMFIABP_03161	MAKBNDIO_03393	AMBJMKPA_03022	CBHFFFPB_01998	EMAKANNB_02229	KPMPNOMJ_02510	HHEGCMEO_03220	MIJFOHDP_01899	BMJOJCAN_02808	DHDLILLP_02219	CPOMKEDE_02679	HOANOIHF_02364	HPELOFBE_02658	JIDEKNFK_02910	NMFNJFGN_02668	FKBLDPGC_02625	MGCMLKMG_02791	BBOBKPCA_02354
hypothetical protein	20	20	OAAHGDBI_00881	FEFIEDHF_00129	HAMFIABP_00069	MAKBNDIO_00129	AMBJMKPA_00849	CBHFFFPB_00069	EMAKANNB_00154	KPMPNOMJ_00130	HHEGCMEO_00417	MIJFOHDP_00069	BMJOJCAN_00250	DHDLILLP_00915	CPOMKEDE_00480	HOANOIHF_00960	HPELOFBE_00983	JIDEKNFK_01080	NMFNJFGN_01211	FKBLDPGC_00581	MGCMLKMG_01758	BBOBKPCA_01192
Xanthine permease XanP	20	20	OAAHGDBI_02886	FEFIEDHF_01538	HAMFIABP_00939	MAKBNDIO_01532	AMBJMKPA_01266	CBHFFFPB_01571	EMAKANNB_01563	KPMPNOMJ_01444	HHEGCMEO_01569	MIJFOHDP_01168	BMJOJCAN_00725	DHDLILLP_00039	CPOMKEDE_00587	HOANOIHF_00906	HPELOFBE_00849	JIDEKNFK_00520	NMFNJFGN_02353	FKBLDPGC_00308	MGCMLKMG_00205	BBOBKPCA_00307
ATP-dependent dethiobiotin synthetase BioD 1	20	20	OAAHGDBI_00980	FEFIEDHF_00228	HAMFIABP_00168	MAKBNDIO_00228	AMBJMKPA_00750	CBHFFFPB_00168	EMAKANNB_00253	KPMPNOMJ_00229	HHEGCMEO_00318	MIJFOHDP_00168	BMJOJCAN_00151	DHDLILLP_01198	CPOMKEDE_00381	HOANOIHF_01059	HPELOFBE_02951	JIDEKNFK_00981	NMFNJFGN_02479	FKBLDPGC_00680	MGCMLKMG_02474	BBOBKPCA_00551
hypothetical protein	20	20	OAAHGDBI_03118	FEFIEDHF_03321	HAMFIABP_02894	MAKBNDIO_03318	AMBJMKPA_03276	CBHFFFPB_03263	EMAKANNB_03345	KPMPNOMJ_03113	HHEGCMEO_03420	MIJFOHDP_03365	BMJOJCAN_03178	DHDLILLP_03306	CPOMKEDE_03180	HOANOIHF_02998	HPELOFBE_02808	JIDEKNFK_03182	NMFNJFGN_03081	FKBLDPGC_03105	MGCMLKMG_02672	BBOBKPCA_03378
Protein TraC	20	20	OAAHGDBI_01850	FEFIEDHF_02550	HAMFIABP_01819	MAKBNDIO_02617	AMBJMKPA_02092	CBHFFFPB_02641	EMAKANNB_02797	KPMPNOMJ_02461	HHEGCMEO_02483	MIJFOHDP_02330	BMJOJCAN_01741	DHDLILLP_00838	CPOMKEDE_01381	HOANOIHF_01421	HPELOFBE_01743	JIDEKNFK_01670	NMFNJFGN_01472	FKBLDPGC_01346	MGCMLKMG_01002	BBOBKPCA_01343
Cell division protein ZapA	20	20	OAAHGDBI_00658	FEFIEDHF_02773	HAMFIABP_01998	MAKBNDIO_01754	AMBJMKPA_02272	CBHFFFPB_01627	EMAKANNB_01785	KPMPNOMJ_02800	HHEGCMEO_01785	MIJFOHDP_01550	BMJOJCAN_01279	DHDLILLP_01115	CPOMKEDE_01675	HOANOIHF_02630	HPELOFBE_03357	JIDEKNFK_01963	NMFNJFGN_02550	FKBLDPGC_01560	MGCMLKMG_01346	BBOBKPCA_02579
Inner membrane protein YnjF	20	20	OAAHGDBI_02617	FEFIEDHF_01851	HAMFIABP_01457	MAKBNDIO_01977	AMBJMKPA_01516	CBHFFFPB_01850	EMAKANNB_02071	KPMPNOMJ_01783	HHEGCMEO_01848	MIJFOHDP_01676	BMJOJCAN_01002	DHDLILLP_01542	CPOMKEDE_02269	HOANOIHF_00517	HPELOFBE_01578	JIDEKNFK_00908	NMFNJFGN_01367	FKBLDPGC_01210	MGCMLKMG_00464	BBOBKPCA_01500
putative GTP-binding protein EngB	20	20	OAAHGDBI_02546	FEFIEDHF_03124	HAMFIABP_02794	MAKBNDIO_03095	AMBJMKPA_02882	CBHFFFPB_03100	EMAKANNB_03183	KPMPNOMJ_03179	HHEGCMEO_02929	MIJFOHDP_02953	BMJOJCAN_02298	DHDLILLP_02365	CPOMKEDE_03002	HOANOIHF_03024	HPELOFBE_03226	JIDEKNFK_02448	NMFNJFGN_02771	FKBLDPGC_02216	MGCMLKMG_02155	BBOBKPCA_02184
hypothetical protein	20	20	OAAHGDBI_01030	FEFIEDHF_00930	HAMFIABP_01160	MAKBNDIO_00635	AMBJMKPA_01210	CBHFFFPB_00988	EMAKANNB_00666	KPMPNOMJ_00880	HHEGCMEO_01348	MIJFOHDP_00976	BMJOJCAN_01127	DHDLILLP_01694	CPOMKEDE_00943	HOANOIHF_01395	HPELOFBE_02887	JIDEKNFK_01639	NMFNJFGN_00221	FKBLDPGC_01040	MGCMLKMG_02235	BBOBKPCA_02458
hypothetical protein	20	20	OAAHGDBI_00807	FEFIEDHF_01684	HAMFIABP_01085	MAKBNDIO_01678	AMBJMKPA_01412	CBHFFFPB_01425	EMAKANNB_01709	KPMPNOMJ_01298	HHEGCMEO_01423	MIJFOHDP_01314	BMJOJCAN_00579	DHDLILLP_00159	CPOMKEDE_00733	HOANOIHF_00760	HPELOFBE_00703	JIDEKNFK_00666	NMFNJFGN_00445	FKBLDPGC_00454	MGCMLKMG_00059	BBOBKPCA_00453
hypothetical protein	20	20	OAAHGDBI_03412	FEFIEDHF_03464	HAMFIABP_03470	MAKBNDIO_03467	AMBJMKPA_03482	CBHFFFPB_03453	EMAKANNB_03442	KPMPNOMJ_03415	HHEGCMEO_03496	MIJFOHDP_03477	BMJOJCAN_03443	DHDLILLP_03446	CPOMKEDE_03337	HOANOIHF_03362	HPELOFBE_03498	JIDEKNFK_03426	NMFNJFGN_03381	FKBLDPGC_03359	MGCMLKMG_03362	BBOBKPCA_03405
IS21 family transposase ISAlde2	20	20	OAAHGDBI_01843	FEFIEDHF_02543	HAMFIABP_01826	MAKBNDIO_02610	AMBJMKPA_02099	CBHFFFPB_02634	EMAKANNB_02790	KPMPNOMJ_02454	HHEGCMEO_02476	MIJFOHDP_02337	BMJOJCAN_01734	DHDLILLP_00845	CPOMKEDE_01388	HOANOIHF_01428	HPELOFBE_01750	JIDEKNFK_01677	NMFNJFGN_01465	FKBLDPGC_01353	MGCMLKMG_00995	BBOBKPCA_01336
Glycerate 3-kinase	20	20	OAAHGDBI_01038	FEFIEDHF_00922	HAMFIABP_01168	MAKBNDIO_00643	AMBJMKPA_01202	CBHFFFPB_00996	EMAKANNB_00674	KPMPNOMJ_00872	HHEGCMEO_01340	MIJFOHDP_00984	BMJOJCAN_01135	DHDLILLP_01686	CPOMKEDE_00951	HOANOIHF_01387	HPELOFBE_02879	JIDEKNFK_01631	NMFNJFGN_00229	FKBLDPGC_01032	MGCMLKMG_02227	BBOBKPCA_02450
Iron-sulfur cluster insertion protein ErpA	20	20	OAAHGDBI_01297	FEFIEDHF_01938	HAMFIABP_01544	MAKBNDIO_02199	AMBJMKPA_01666	CBHFFFPB_02151	EMAKANNB_02525	KPMPNOMJ_02016	HHEGCMEO_02144	MIJFOHDP_02052	BMJOJCAN_01775	DHDLILLP_00225	CPOMKEDE_01545	HOANOIHF_01165	HPELOFBE_01093	JIDEKNFK_01395	NMFNJFGN_00992	FKBLDPGC_01444	MGCMLKMG_01138	BBOBKPCA_00962
hypothetical protein	20	20	OAAHGDBI_01605	FEFIEDHF_00702	HAMFIABP_02626	MAKBNDIO_00862	AMBJMKPA_00982	CBHFFFPB_01215	EMAKANNB_00893	KPMPNOMJ_00652	HHEGCMEO_01120	MIJFOHDP_01786	BMJOJCAN_02382	DHDLILLP_00570	CPOMKEDE_00834	HOANOIHF_01904	HPELOFBE_02453	JIDEKNFK_02353	NMFNJFGN_01089	FKBLDPGC_01673	MGCMLKMG_00270	BBOBKPCA_02028
Peptide methionine sulfoxide reductase MsrB	20	20	OAAHGDBI_01906	FEFIEDHF_00344	HAMFIABP_00285	MAKBNDIO_00345	AMBJMKPA_00634	CBHFFFPB_00284	EMAKANNB_00370	KPMPNOMJ_00347	HHEGCMEO_00201	MIJFOHDP_00285	BMJOJCAN_00034	DHDLILLP_00420	CPOMKEDE_01163	HOANOIHF_02166	HPELOFBE_00491	JIDEKNFK_00328	NMFNJFGN_00647	FKBLDPGC_02783	MGCMLKMG_02077	BBOBKPCA_00669
hypothetical protein	20	20	OAAHGDBI_01746	FEFIEDHF_02210	HAMFIABP_01779	MAKBNDIO_02399	AMBJMKPA_01938	CBHFFFPB_02423	EMAKANNB_02693	KPMPNOMJ_02139	HHEGCMEO_02379	MIJFOHDP_02290	BMJOJCAN_01403	DHDLILLP_01776	CPOMKEDE_01341	HOANOIHF_00575	HPELOFBE_01457	JIDEKNFK_00851	NMFNJFGN_01904	FKBLDPGC_01070	MGCMLKMG_02912	BBOBKPCA_02957
Anthranilate synthase component 2	20	20	OAAHGDBI_01966	FEFIEDHF_00285	HAMFIABP_00225	MAKBNDIO_00285	AMBJMKPA_00693	CBHFFFPB_00225	EMAKANNB_00310	KPMPNOMJ_00287	HHEGCMEO_00261	MIJFOHDP_00225	BMJOJCAN_00094	DHDLILLP_02203	CPOMKEDE_00323	HOANOIHF_01116	HPELOFBE_00431	JIDEKNFK_00268	NMFNJFGN_00587	FKBLDPGC_03022	MGCMLKMG_03049	BBOBKPCA_00609
hypothetical protein	20	20	OAAHGDBI_03316	FEFIEDHF_02791	HAMFIABP_02128	MAKBNDIO_02864	AMBJMKPA_02290	CBHFFFPB_02776	EMAKANNB_02932	KPMPNOMJ_02713	HHEGCMEO_02623	MIJFOHDP_02530	BMJOJCAN_01884	DHDLILLP_03350	CPOMKEDE_03460	HOANOIHF_03438	HPELOFBE_03455	JIDEKNFK_01762	NMFNJFGN_01607	FKBLDPGC_03323	MGCMLKMG_01145	BBOBKPCA_03455
Acyl-CoA thioesterase 2	20	20	OAAHGDBI_00932	FEFIEDHF_00180	HAMFIABP_00120	MAKBNDIO_00180	AMBJMKPA_00798	CBHFFFPB_00120	EMAKANNB_00205	KPMPNOMJ_00181	HHEGCMEO_00366	MIJFOHDP_00120	BMJOJCAN_00199	DHDLILLP_02413	CPOMKEDE_00429	HOANOIHF_01011	HPELOFBE_00932	JIDEKNFK_01029	NMFNJFGN_01262	FKBLDPGC_00632	MGCMLKMG_01809	BBOBKPCA_01243
hypothetical protein	20	20	OAAHGDBI_00968	FEFIEDHF_00216	HAMFIABP_00156	MAKBNDIO_00216	AMBJMKPA_00762	CBHFFFPB_00156	EMAKANNB_00241	KPMPNOMJ_00217	HHEGCMEO_00330	MIJFOHDP_00156	BMJOJCAN_00163	DHDLILLP_01210	CPOMKEDE_00393	HOANOIHF_01047	HPELOFBE_00896	JIDEKNFK_00993	NMFNJFGN_02467	FKBLDPGC_00668	MGCMLKMG_02486	BBOBKPCA_00539
hypothetical protein	20	20	OAAHGDBI_03413	FEFIEDHF_03463	HAMFIABP_03469	MAKBNDIO_03468	AMBJMKPA_03483	CBHFFFPB_03454	EMAKANNB_03441	KPMPNOMJ_03414	HHEGCMEO_03495	MIJFOHDP_03476	BMJOJCAN_03444	DHDLILLP_03445	CPOMKEDE_03338	HOANOIHF_03363	HPELOFBE_03499	JIDEKNFK_03425	NMFNJFGN_03380	FKBLDPGC_03358	MGCMLKMG_03361	BBOBKPCA_03404
hypothetical protein	20	20	OAAHGDBI_02518	FEFIEDHF_03096	HAMFIABP_02766	MAKBNDIO_03067	AMBJMKPA_02910	CBHFFFPB_03072	EMAKANNB_03155	KPMPNOMJ_03151	HHEGCMEO_02957	MIJFOHDP_02981	BMJOJCAN_02326	DHDLILLP_02964	CPOMKEDE_03030	HOANOIHF_03305	HPELOFBE_03333	JIDEKNFK_02420	NMFNJFGN_02743	FKBLDPGC_02244	MGCMLKMG_03273	BBOBKPCA_02156
hypothetical protein	20	20	OAAHGDBI_01498	FEFIEDHF_00595	HAMFIABP_02182	MAKBNDIO_00969	AMBJMKPA_02723	CBHFFFPB_01322	EMAKANNB_01000	KPMPNOMJ_00545	HHEGCMEO_01013	MIJFOHDP_02781	BMJOJCAN_02038	DHDLILLP_02942	CPOMKEDE_02201	HOANOIHF_01565	HPELOFBE_02248	JIDEKNFK_02023	NMFNJFGN_02127	FKBLDPGC_02569	MGCMLKMG_00377	BBOBKPCA_01641
hypothetical protein	20	20	OAAHGDBI_02098	FEFIEDHF_01796	HAMFIABP_01402	MAKBNDIO_02032	AMBJMKPA_01571	CBHFFFPB_01905	EMAKANNB_02016	KPMPNOMJ_01728	HHEGCMEO_01903	MIJFOHDP_01621	BMJOJCAN_01057	DHDLILLP_01882	CPOMKEDE_02039	HOANOIHF_00462	HPELOFBE_01523	JIDEKNFK_02207	NMFNJFGN_01312	FKBLDPGC_01265	MGCMLKMG_00519	BBOBKPCA_01555
Aminoglycoside 3'-phosphotransferase	20	20	OAAHGDBI_03458	FEFIEDHF_03497	HAMFIABP_03504	MAKBNDIO_03499	AMBJMKPA_03463	CBHFFFPB_03495	EMAKANNB_03491	KPMPNOMJ_03488	HHEGCMEO_03529	MIJFOHDP_03522	BMJOJCAN_03421	DHDLILLP_03187	CPOMKEDE_03417	HOANOIHF_03388	HPELOFBE_03534	JIDEKNFK_03397	NMFNJFGN_03405	FKBLDPGC_03414	MGCMLKMG_03440	BBOBKPCA_03370
Sodium/glucose cotransporter	20	20	OAAHGDBI_02032	FEFIEDHF_03266	HAMFIABP_03159	MAKBNDIO_03391	AMBJMKPA_03020	CBHFFFPB_01996	EMAKANNB_02231	KPMPNOMJ_02512	HHEGCMEO_03218	MIJFOHDP_01897	BMJOJCAN_02810	DHDLILLP_02217	CPOMKEDE_02681	HOANOIHF_02362	HPELOFBE_02660	JIDEKNFK_02908	NMFNJFGN_02666	FKBLDPGC_02623	MGCMLKMG_02789	BBOBKPCA_02352
Peptide methionine sulfoxide reductase MsrB	20	20	OAAHGDBI_00196	FEFIEDHF_01304	HAMFIABP_00616	MAKBNDIO_01209	AMBJMKPA_00196	CBHFFFPB_00775	EMAKANNB_01240	KPMPNOMJ_01659	HHEGCMEO_00773	MIJFOHDP_00601	BMJOJCAN_00941	DHDLILLP_00995	CPOMKEDE_00180	HOANOIHF_00285	HPELOFBE_00136	JIDEKNFK_00080	NMFNJFGN_00868	FKBLDPGC_00889	MGCMLKMG_00895	BBOBKPCA_00718
tRNA/tmRNA (uracil-C(5))-methyltransferase	20	20	OAAHGDBI_02509	FEFIEDHF_03087	HAMFIABP_02757	MAKBNDIO_03058	AMBJMKPA_02919	CBHFFFPB_03063	EMAKANNB_03146	KPMPNOMJ_03142	HHEGCMEO_02966	MIJFOHDP_02990	BMJOJCAN_02335	DHDLILLP_02955	CPOMKEDE_03039	HOANOIHF_03296	HPELOFBE_03342	JIDEKNFK_02411	NMFNJFGN_02734	FKBLDPGC_02253	MGCMLKMG_03264	BBOBKPCA_02147
3-methyl-2-oxobutanoate hydroxymethyltransferase	20	20	OAAHGDBI_01265	FEFIEDHF_01970	HAMFIABP_01576	MAKBNDIO_02167	AMBJMKPA_01698	CBHFFFPB_02183	EMAKANNB_02493	KPMPNOMJ_02048	HHEGCMEO_02176	MIJFOHDP_02084	BMJOJCAN_01807	DHDLILLP_00257	CPOMKEDE_01513	HOANOIHF_01197	HPELOFBE_01125	JIDEKNFK_01427	NMFNJFGN_00960	FKBLDPGC_01476	MGCMLKMG_01106	BBOBKPCA_00930
hypothetical protein	20	20	OAAHGDBI_01948	FEFIEDHF_00303	HAMFIABP_00243	MAKBNDIO_00303	AMBJMKPA_00675	CBHFFFPB_00243	EMAKANNB_00328	KPMPNOMJ_00305	HHEGCMEO_00243	MIJFOHDP_00243	BMJOJCAN_00076	DHDLILLP_00378	CPOMKEDE_01204	HOANOIHF_02124	HPELOFBE_00449	JIDEKNFK_00286	NMFNJFGN_00605	FKBLDPGC_03040	MGCMLKMG_02035	BBOBKPCA_00627
Thiamine-monophosphate kinase	20	20	OAAHGDBI_00462	FEFIEDHF_01039	HAMFIABP_00882	MAKBNDIO_01475	AMBJMKPA_00462	CBHFFFPB_00509	EMAKANNB_01506	KPMPNOMJ_00988	HHEGCMEO_00507	MIJFOHDP_00868	BMJOJCAN_00282	DHDLILLP_01023	CPOMKEDE_01908	HOANOIHF_00019	HPELOFBE_00402	JIDEKNFK_01335	NMFNJFGN_00019	FKBLDPGC_00019	MGCMLKMG_00585	BBOBKPCA_00019
hypothetical protein	20	20	OAAHGDBI_03418	FEFIEDHF_03458	HAMFIABP_03464	MAKBNDIO_03473	AMBJMKPA_03488	CBHFFFPB_03459	EMAKANNB_03436	KPMPNOMJ_03409	HHEGCMEO_03490	MIJFOHDP_03471	BMJOJCAN_03449	DHDLILLP_03403	CPOMKEDE_03343	HOANOIHF_03368	HPELOFBE_03428	JIDEKNFK_03420	NMFNJFGN_03375	FKBLDPGC_03353	MGCMLKMG_03356	BBOBKPCA_03399
hypothetical protein	20	20	OAAHGDBI_03016	FEFIEDHF_03080	HAMFIABP_02511	MAKBNDIO_02965	AMBJMKPA_02678	CBHFFFPB_02107	EMAKANNB_02119	KPMPNOMJ_03040	HHEGCMEO_02809	MIJFOHDP_02008	BMJOJCAN_02178	DHDLILLP_02041	CPOMKEDE_02070	HOANOIHF_02441	HPELOFBE_02033	JIDEKNFK_02238	NMFNJFGN_02283	FKBLDPGC_01926	MGCMLKMG_01722	BBOBKPCA_01786
hypothetical protein	20	20	OAAHGDBI_01982	FEFIEDHF_03019	HAMFIABP_02572	MAKBNDIO_03026	AMBJMKPA_02617	CBHFFFPB_02046	EMAKANNB_02180	KPMPNOMJ_03298	HHEGCMEO_02748	MIJFOHDP_01947	BMJOJCAN_02117	DHDLILLP_01641	CPOMKEDE_02131	HOANOIHF_02820	HPELOFBE_02094	JIDEKNFK_02299	NMFNJFGN_02962	FKBLDPGC_01865	MGCMLKMG_01661	BBOBKPCA_02939
hypothetical protein	20	20	OAAHGDBI_00981	FEFIEDHF_00229	HAMFIABP_00169	MAKBNDIO_00229	AMBJMKPA_00749	CBHFFFPB_00169	EMAKANNB_00254	KPMPNOMJ_00230	HHEGCMEO_00317	MIJFOHDP_00169	BMJOJCAN_00150	DHDLILLP_01197	CPOMKEDE_00380	HOANOIHF_01060	HPELOFBE_02952	JIDEKNFK_00980	NMFNJFGN_02480	FKBLDPGC_00681	MGCMLKMG_02473	BBOBKPCA_00552
HTH-type transcriptional repressor ComR	20	20	OAAHGDBI_01125	FEFIEDHF_00834	HAMFIABP_01255	MAKBNDIO_00730	AMBJMKPA_01114	CBHFFFPB_01083	EMAKANNB_00761	KPMPNOMJ_00784	HHEGCMEO_01252	MIJFOHDP_01071	BMJOJCAN_01222	DHDLILLP_02171	CPOMKEDE_01038	HOANOIHF_01299	HPELOFBE_01307	JIDEKNFK_01543	NMFNJFGN_00316	FKBLDPGC_00944	MGCMLKMG_01930	BBOBKPCA_01429
Heat shock protein 15	20	20	OAAHGDBI_02863	FEFIEDHF_01515	HAMFIABP_00916	MAKBNDIO_01509	AMBJMKPA_01243	CBHFFFPB_01594	EMAKANNB_01540	KPMPNOMJ_01467	HHEGCMEO_01592	MIJFOHDP_01145	BMJOJCAN_00748	DHDLILLP_00016	CPOMKEDE_00564	HOANOIHF_00929	HPELOFBE_00872	JIDEKNFK_00497	NMFNJFGN_02376	FKBLDPGC_00285	MGCMLKMG_00228	BBOBKPCA_00284
hypothetical protein	20	20	OAAHGDBI_02805	FEFIEDHF_00426	HAMFIABP_00367	MAKBNDIO_00427	AMBJMKPA_00551	CBHFFFPB_00366	EMAKANNB_00452	KPMPNOMJ_00429	HHEGCMEO_00118	MIJFOHDP_00367	BMJOJCAN_01578	DHDLILLP_01281	CPOMKEDE_01080	HOANOIHF_02247	HPELOFBE_00573	JIDEKNFK_00410	NMFNJFGN_00729	FKBLDPGC_02524	MGCMLKMG_02364	BBOBKPCA_01074
Major outer membrane lipoprotein Lpp	20	20	OAAHGDBI_01581	FEFIEDHF_00678	HAMFIABP_02650	MAKBNDIO_00886	AMBJMKPA_00958	CBHFFFPB_01239	EMAKANNB_00917	KPMPNOMJ_00628	HHEGCMEO_01096	MIJFOHDP_01762	BMJOJCAN_02358	DHDLILLP_00594	CPOMKEDE_00810	HOANOIHF_02569	HPELOFBE_02477	JIDEKNFK_02377	NMFNJFGN_01113	FKBLDPGC_01697	MGCMLKMG_00294	BBOBKPCA_02004
Tol-Pal system protein TolR	20	20	OAAHGDBI_01683	FEFIEDHF_02273	HAMFIABP_01716	MAKBNDIO_02462	AMBJMKPA_02001	CBHFFFPB_02486	EMAKANNB_02630	KPMPNOMJ_02202	HHEGCMEO_02316	MIJFOHDP_02227	BMJOJCAN_01466	DHDLILLP_00652	CPOMKEDE_01278	HOANOIHF_00638	HPELOFBE_01394	JIDEKNFK_00788	NMFNJFGN_01647	FKBLDPGC_01133	MGCMLKMG_01603	BBOBKPCA_01746
Cell division protein ZipA	20	20	OAAHGDBI_02980	FEFIEDHF_00094	HAMFIABP_00034	MAKBNDIO_00094	AMBJMKPA_00884	CBHFFFPB_00034	EMAKANNB_00119	KPMPNOMJ_00095	HHEGCMEO_00452	MIJFOHDP_00034	BMJOJCAN_03069	DHDLILLP_01852	CPOMKEDE_00515	HOANOIHF_02704	HPELOFBE_01018	JIDEKNFK_01115	NMFNJFGN_01176	FKBLDPGC_00546	MGCMLKMG_02976	BBOBKPCA_01157
hypothetical protein	20	20	OAAHGDBI_00294	FEFIEDHF_01206	HAMFIABP_00714	MAKBNDIO_01307	AMBJMKPA_00294	CBHFFFPB_00677	EMAKANNB_01338	KPMPNOMJ_01156	HHEGCMEO_00675	MIJFOHDP_00700	BMJOJCAN_00450	DHDLILLP_00478	CPOMKEDE_00082	HOANOIHF_00187	HPELOFBE_00234	JIDEKNFK_01167	NMFNJFGN_00186	FKBLDPGC_00187	MGCMLKMG_00753	BBOBKPCA_00186
hypothetical protein	20	20	OAAHGDBI_03421	FEFIEDHF_03455	HAMFIABP_03461	MAKBNDIO_03476	AMBJMKPA_03491	CBHFFFPB_03462	EMAKANNB_03433	KPMPNOMJ_03406	HHEGCMEO_03487	MIJFOHDP_03468	BMJOJCAN_03452	DHDLILLP_03406	CPOMKEDE_03346	HOANOIHF_03371	HPELOFBE_03431	JIDEKNFK_03417	NMFNJFGN_03372	FKBLDPGC_03350	MGCMLKMG_03353	BBOBKPCA_03396
Phosphate regulon sensor protein PhoR	20	20	OAAHGDBI_02159	FEFIEDHF_02452	HAMFIABP_02323	MAKBNDIO_02872	AMBJMKPA_02494	CBHFFFPB_02979	EMAKANNB_03135	KPMPNOMJ_02815	HHEGCMEO_02714	MIJFOHDP_02732	BMJOJCAN_03008	DHDLILLP_02777	CPOMKEDE_02322	HOANOIHF_01812	HPELOFBE_02370	JIDEKNFK_02561	NMFNJFGN_01718	FKBLDPGC_02265	MGCMLKMG_02819	BBOBKPCA_02137
hypothetical protein	20	20	OAAHGDBI_00258	FEFIEDHF_01242	HAMFIABP_00678	MAKBNDIO_01271	AMBJMKPA_00258	CBHFFFPB_00713	EMAKANNB_01302	KPMPNOMJ_01193	HHEGCMEO_00711	MIJFOHDP_00663	BMJOJCAN_00486	DHDLILLP_02669	CPOMKEDE_00118	HOANOIHF_00223	HPELOFBE_00198	JIDEKNFK_00018	NMFNJFGN_02263	FKBLDPGC_00223	MGCMLKMG_02298	BBOBKPCA_00222
Sensor histidine kinase RcsC	20	20	OAAHGDBI_03276	FEFIEDHF_00562	HAMFIABP_02216	MAKBNDIO_01002	AMBJMKPA_02756	CBHFFFPB_01355	EMAKANNB_01033	KPMPNOMJ_00512	HHEGCMEO_00980	MIJFOHDP_02814	BMJOJCAN_02005	DHDLILLP_02585	CPOMKEDE_02234	HOANOIHF_01598	HPELOFBE_02281	JIDEKNFK_02056	NMFNJFGN_02094	FKBLDPGC_03139	MGCMLKMG_00410	BBOBKPCA_01674
Glyoxylate/hydroxypyruvate reductase A	20	20	OAAHGDBI_01444	FEFIEDHF_02157	HAMFIABP_03223	MAKBNDIO_02346	AMBJMKPA_01820	CBHFFFPB_02305	EMAKANNB_02374	KPMPNOMJ_01934	HHEGCMEO_01997	MIJFOHDP_03028	BMJOJCAN_02854	DHDLILLP_03001	CPOMKEDE_02499	HOANOIHF_02484	HPELOFBE_01675	JIDEKNFK_02938	NMFNJFGN_02399	FKBLDPGC_02713	MGCMLKMG_02418	BBOBKPCA_02382
Sulfur carrier protein TusA	20	20	OAAHGDBI_02754	FEFIEDHF_03201	HAMFIABP_02944	MAKBNDIO_03172	AMBJMKPA_03187	CBHFFFPB_03177	EMAKANNB_03268	KPMPNOMJ_02996	HHEGCMEO_03003	MIJFOHDP_03180	BMJOJCAN_02642	DHDLILLP_00783	CPOMKEDE_02616	HOANOIHF_02283	HPELOFBE_02539	JIDEKNFK_02735	NMFNJFGN_02623	FKBLDPGC_02838	MGCMLKMG_02735	BBOBKPCA_02700
hypothetical protein	20	20	OAAHGDBI_00667	FEFIEDHF_02782	HAMFIABP_02007	MAKBNDIO_01745	AMBJMKPA_02281	CBHFFFPB_01618	EMAKANNB_01776	KPMPNOMJ_03490	HHEGCMEO_01794	MIJFOHDP_01559	BMJOJCAN_01270	DHDLILLP_01124	CPOMKEDE_01684	HOANOIHF_03407	HPELOFBE_03422	JIDEKNFK_03435	NMFNJFGN_03430	FKBLDPGC_03435	MGCMLKMG_03363	BBOBKPCA_03406
hypothetical protein	20	20	OAAHGDBI_03277	FEFIEDHF_00563	HAMFIABP_02215	MAKBNDIO_01001	AMBJMKPA_02755	CBHFFFPB_01354	EMAKANNB_01032	KPMPNOMJ_00513	HHEGCMEO_00981	MIJFOHDP_02813	BMJOJCAN_02006	DHDLILLP_02584	CPOMKEDE_02233	HOANOIHF_01597	HPELOFBE_02280	JIDEKNFK_02055	NMFNJFGN_02095	FKBLDPGC_03140	MGCMLKMG_00409	BBOBKPCA_01673
hypothetical protein	20	20	OAAHGDBI_01989	FEFIEDHF_03012	HAMFIABP_02579	MAKBNDIO_03033	AMBJMKPA_02610	CBHFFFPB_02039	EMAKANNB_02187	KPMPNOMJ_03291	HHEGCMEO_02741	MIJFOHDP_01940	BMJOJCAN_02110	DHDLILLP_01648	CPOMKEDE_02138	HOANOIHF_02827	HPELOFBE_02101	JIDEKNFK_02306	NMFNJFGN_02969	FKBLDPGC_01858	MGCMLKMG_01654	BBOBKPCA_02932
Peptidoglycan-associated lipoprotein	20	20	OAAHGDBI_00041	FEFIEDHF_01459	HAMFIABP_00461	MAKBNDIO_01054	AMBJMKPA_00041	CBHFFFPB_00930	EMAKANNB_01085	KPMPNOMJ_01504	HHEGCMEO_00928	MIJFOHDP_00446	BMJOJCAN_00786	DHDLILLP_01729	CPOMKEDE_03063	HOANOIHF_02868	HPELOFBE_03143	JIDEKNFK_00235	NMFNJFGN_02847	FKBLDPGC_00734	MGCMLKMG_03101	BBOBKPCA_03113
hypothetical protein	20	20	OAAHGDBI_00616	FEFIEDHF_02731	HAMFIABP_01956	MAKBNDIO_01796	AMBJMKPA_02230	CBHFFFPB_01669	EMAKANNB_01827	KPMPNOMJ_02758	HHEGCMEO_01743	MIJFOHDP_01508	BMJOJCAN_01321	DHDLILLP_02967	CPOMKEDE_01633	HOANOIHF_02493	HPELOFBE_02168	JIDEKNFK_01921	NMFNJFGN_02496	FKBLDPGC_01602	MGCMLKMG_01304	BBOBKPCA_02480
hypothetical protein	20	20	OAAHGDBI_03424	FEFIEDHF_00946	HAMFIABP_01145	MAKBNDIO_00620	AMBJMKPA_01226	CBHFFFPB_00972	EMAKANNB_00651	KPMPNOMJ_00895	HHEGCMEO_01363	MIJFOHDP_00961	BMJOJCAN_01112	DHDLILLP_01709	CPOMKEDE_00927	HOANOIHF_03358	HPELOFBE_02902	JIDEKNFK_03370	NMFNJFGN_00206	FKBLDPGC_01056	MGCMLKMG_02250	BBOBKPCA_02473
Homoserine/homoserine lactone efflux protein	20	20	OAAHGDBI_03069	FEFIEDHF_00513	HAMFIABP_03364	MAKBNDIO_00514	AMBJMKPA_03223	CBHFFFPB_00453	EMAKANNB_00539	KPMPNOMJ_02354	HHEGCMEO_00032	MIJFOHDP_03324	BMJOJCAN_02771	DHDLILLP_01926	CPOMKEDE_03114	HOANOIHF_03052	HPELOFBE_02919	JIDEKNFK_02855	NMFNJFGN_02727	FKBLDPGC_02933	MGCMLKMG_03010	BBOBKPCA_03013
hypothetical protein	20	20	OAAHGDBI_03209	FEFIEDHF_00496	HAMFIABP_00437	MAKBNDIO_00497	AMBJMKPA_00482	CBHFFFPB_00436	EMAKANNB_00522	KPMPNOMJ_00499	HHEGCMEO_00049	MIJFOHDP_00437	BMJOJCAN_01648	DHDLILLP_01486	CPOMKEDE_02457	HOANOIHF_02048	HPELOFBE_00643	JIDEKNFK_00480	NMFNJFGN_02014	FKBLDPGC_02335	MGCMLKMG_02032	BBOBKPCA_01005
Persistence and stress-resistance toxin PasT	20	20	OAAHGDBI_03334	FEFIEDHF_03398	HAMFIABP_03397	MAKBNDIO_03418	AMBJMKPA_03359	CBHFFFPB_03391	EMAKANNB_00007	KPMPNOMJ_03343	HHEGCMEO_03271	MIJFOHDP_02830	BMJOJCAN_03264	DHDLILLP_02984	CPOMKEDE_03238	HOANOIHF_03131	HPELOFBE_03244	JIDEKNFK_03205	NMFNJFGN_03170	FKBLDPGC_03202	MGCMLKMG_03138	BBOBKPCA_03067
DNA ligase	20	20	OAAHGDBI_01680	FEFIEDHF_02276	HAMFIABP_01713	MAKBNDIO_02465	AMBJMKPA_02004	CBHFFFPB_02489	EMAKANNB_02627	KPMPNOMJ_02205	HHEGCMEO_02313	MIJFOHDP_02224	BMJOJCAN_01469	DHDLILLP_00649	CPOMKEDE_01275	HOANOIHF_00641	HPELOFBE_01391	JIDEKNFK_00785	NMFNJFGN_01650	FKBLDPGC_01136	MGCMLKMG_01600	BBOBKPCA_01743
Cbb3-type cytochrome c oxidase subunit CcoP2	20	20	OAAHGDBI_03088	FEFIEDHF_00532	HAMFIABP_03345	MAKBNDIO_00533	AMBJMKPA_03242	CBHFFFPB_00472	EMAKANNB_00558	KPMPNOMJ_02335	HHEGCMEO_00013	MIJFOHDP_03305	BMJOJCAN_02752	DHDLILLP_01945	CPOMKEDE_03095	HOANOIHF_03071	HPELOFBE_02938	JIDEKNFK_02836	NMFNJFGN_02708	FKBLDPGC_02914	MGCMLKMG_03029	BBOBKPCA_03032
Superoxide dismutase [Mn]	20	20	OAAHGDBI_00679	FEFIEDHF_01556	HAMFIABP_00957	MAKBNDIO_01550	AMBJMKPA_01284	CBHFFFPB_01553	EMAKANNB_01581	KPMPNOMJ_01426	HHEGCMEO_01551	MIJFOHDP_01186	BMJOJCAN_00707	DHDLILLP_00057	CPOMKEDE_00605	HOANOIHF_00888	HPELOFBE_00831	JIDEKNFK_00538	NMFNJFGN_00573	FKBLDPGC_00326	MGCMLKMG_00187	BBOBKPCA_00325
ATP-binding protein Uup	20	20	OAAHGDBI_01664	FEFIEDHF_02292	HAMFIABP_01697	MAKBNDIO_02481	AMBJMKPA_02020	CBHFFFPB_02505	EMAKANNB_02611	KPMPNOMJ_02221	HHEGCMEO_02297	MIJFOHDP_02208	BMJOJCAN_01485	DHDLILLP_00632	CPOMKEDE_01259	HOANOIHF_00657	HPELOFBE_01375	JIDEKNFK_00769	NMFNJFGN_01666	FKBLDPGC_01152	MGCMLKMG_01584	BBOBKPCA_01727
hypothetical protein	20	20	OAAHGDBI_02393	FEFIEDHF_00967	HAMFIABP_02699	MAKBNDIO_00599	AMBJMKPA_02818	CBHFFFPB_03005	EMAKANNB_00630	KPMPNOMJ_00916	HHEGCMEO_02865	MIJFOHDP_00940	BMJOJCAN_02234	DHDLILLP_01961	CPOMKEDE_02530	HOANOIHF_02031	HPELOFBE_02343	JIDEKNFK_02575	NMFNJFGN_01861	FKBLDPGC_02152	MGCMLKMG_01837	BBOBKPCA_02780
Tryptophan synthase beta chain	20	20	OAAHGDBI_01969	FEFIEDHF_00282	HAMFIABP_00222	MAKBNDIO_00282	AMBJMKPA_00696	CBHFFFPB_00222	EMAKANNB_00307	KPMPNOMJ_00284	HHEGCMEO_00264	MIJFOHDP_00222	BMJOJCAN_00097	DHDLILLP_02206	CPOMKEDE_00326	HOANOIHF_01113	HPELOFBE_00428	JIDEKNFK_00265	NMFNJFGN_00584	FKBLDPGC_03019	MGCMLKMG_03046	BBOBKPCA_00606
Large ribosomal subunit protein bL31	20	20	OAAHGDBI_00692	FEFIEDHF_01569	HAMFIABP_00970	MAKBNDIO_01563	AMBJMKPA_01297	CBHFFFPB_01540	EMAKANNB_01594	KPMPNOMJ_01413	HHEGCMEO_01538	MIJFOHDP_01199	BMJOJCAN_00694	DHDLILLP_00070	CPOMKEDE_00618	HOANOIHF_00875	HPELOFBE_00818	JIDEKNFK_00551	NMFNJFGN_00560	FKBLDPGC_00339	MGCMLKMG_00174	BBOBKPCA_00338
hypothetical protein	20	20	OAAHGDBI_03435	FEFIEDHF_00934	HAMFIABP_01156	MAKBNDIO_00631	AMBJMKPA_01214	CBHFFFPB_00984	EMAKANNB_00662	KPMPNOMJ_00884	HHEGCMEO_01352	MIJFOHDP_00972	BMJOJCAN_01123	DHDLILLP_01698	CPOMKEDE_00939	HOANOIHF_03347	HPELOFBE_02891	JIDEKNFK_03359	NMFNJFGN_00217	FKBLDPGC_01044	MGCMLKMG_02239	BBOBKPCA_02462
hypothetical protein	20	20	OAAHGDBI_00097	FEFIEDHF_01403	HAMFIABP_00517	MAKBNDIO_01110	AMBJMKPA_00097	CBHFFFPB_00874	EMAKANNB_01141	KPMPNOMJ_01560	HHEGCMEO_00872	MIJFOHDP_00502	BMJOJCAN_00842	DHDLILLP_00352	CPOMKEDE_00279	HOANOIHF_00384	HPELOFBE_00037	JIDEKNFK_00179	NMFNJFGN_00769	FKBLDPGC_00790	MGCMLKMG_00796	BBOBKPCA_00817
sn-glycerol-3-phosphate-binding periplasmic protein UgpB	20	20	OAAHGDBI_01687	FEFIEDHF_02269	HAMFIABP_01720	MAKBNDIO_02458	AMBJMKPA_01997	CBHFFFPB_02482	EMAKANNB_02634	KPMPNOMJ_02198	HHEGCMEO_02320	MIJFOHDP_02231	BMJOJCAN_01462	DHDLILLP_00656	CPOMKEDE_01282	HOANOIHF_00634	HPELOFBE_01398	JIDEKNFK_00792	NMFNJFGN_01643	FKBLDPGC_01129	MGCMLKMG_01607	BBOBKPCA_01750
Small ribosomal subunit biogenesis GTPase RsgA	20	20	OAAHGDBI_03238	FEFIEDHF_03375	HAMFIABP_03014	MAKBNDIO_03242	AMBJMKPA_03323	CBHFFFPB_03310	EMAKANNB_03381	KPMPNOMJ_03210	HHEGCMEO_03096	MIJFOHDP_03241	BMJOJCAN_03119	DHDLILLP_02558	CPOMKEDE_02983	HOANOIHF_02742	HPELOFBE_03103	JIDEKNFK_03101	NMFNJFGN_02896	FKBLDPGC_03081	MGCMLKMG_03084	BBOBKPCA_02857
Maltoporin	20	20	OAAHGDBI_01150	FEFIEDHF_00809	HAMFIABP_01280	MAKBNDIO_00755	AMBJMKPA_01089	CBHFFFPB_01108	EMAKANNB_00786	KPMPNOMJ_00759	HHEGCMEO_01227	MIJFOHDP_01096	BMJOJCAN_01247	DHDLILLP_02253	CPOMKEDE_01063	HOANOIHF_01274	HPELOFBE_01282	JIDEKNFK_01518	NMFNJFGN_00341	FKBLDPGC_00919	MGCMLKMG_01905	BBOBKPCA_01404
Uridylate kinase	20	20	OAAHGDBI_00455	FEFIEDHF_01046	HAMFIABP_00875	MAKBNDIO_01468	AMBJMKPA_00455	CBHFFFPB_00516	EMAKANNB_01499	KPMPNOMJ_00995	HHEGCMEO_00514	MIJFOHDP_00861	BMJOJCAN_00289	DHDLILLP_01030	CPOMKEDE_01915	HOANOIHF_00026	HPELOFBE_00395	JIDEKNFK_01328	NMFNJFGN_00026	FKBLDPGC_00026	MGCMLKMG_00592	BBOBKPCA_00026
HTH-type transcriptional regulatory protein TyrR	20	20	OAAHGDBI_03176	FEFIEDHF_00411	HAMFIABP_00352	MAKBNDIO_00412	AMBJMKPA_00566	CBHFFFPB_00351	EMAKANNB_00437	KPMPNOMJ_00414	HHEGCMEO_00133	MIJFOHDP_00352	BMJOJCAN_01563	DHDLILLP_01266	CPOMKEDE_01095	HOANOIHF_02232	HPELOFBE_00558	JIDEKNFK_00395	NMFNJFGN_00714	FKBLDPGC_02509	MGCMLKMG_02349	BBOBKPCA_01089
Molybdopterin synthase catalytic subunit	20	20	OAAHGDBI_00899	FEFIEDHF_00147	HAMFIABP_00087	MAKBNDIO_00147	AMBJMKPA_00831	CBHFFFPB_00087	EMAKANNB_00172	KPMPNOMJ_00148	HHEGCMEO_00399	MIJFOHDP_00087	BMJOJCAN_00232	DHDLILLP_00897	CPOMKEDE_00462	HOANOIHF_00978	HPELOFBE_00965	JIDEKNFK_01062	NMFNJFGN_01229	FKBLDPGC_00599	MGCMLKMG_01776	BBOBKPCA_01210
Oxaloacetate decarboxylase alpha chain	20	20	OAAHGDBI_02225	FEFIEDHF_02386	HAMFIABP_02389	MAKBNDIO_02938	AMBJMKPA_02428	CBHFFFPB_02913	EMAKANNB_03069	KPMPNOMJ_02881	HHEGCMEO_02648	MIJFOHDP_02666	BMJOJCAN_03230	DHDLILLP_02288	CPOMKEDE_02388	HOANOIHF_01878	HPELOFBE_02436	JIDEKNFK_02495	NMFNJFGN_01784	FKBLDPGC_02331	MGCMLKMG_02873	BBOBKPCA_02071
hypothetical protein	20	20	OAAHGDBI_00001	FEFIEDHF_01499	HAMFIABP_03443	MAKBNDIO_01014	AMBJMKPA_00001	CBHFFFPB_00970	EMAKANNB_01045	KPMPNOMJ_03442	HHEGCMEO_00968	MIJFOHDP_03415	BMJOJCAN_03378	DHDLILLP_03281	CPOMKEDE_03360	HOANOIHF_03319	HPELOFBE_03362	JIDEKNFK_03358	NMFNJFGN_03429	FKBLDPGC_03383	MGCMLKMG_03340	BBOBKPCA_03338
hypothetical protein	20	20	OAAHGDBI_01844	FEFIEDHF_02544	HAMFIABP_01825	MAKBNDIO_02611	AMBJMKPA_02098	CBHFFFPB_02635	EMAKANNB_02791	KPMPNOMJ_02455	HHEGCMEO_02477	MIJFOHDP_02336	BMJOJCAN_01735	DHDLILLP_00844	CPOMKEDE_01387	HOANOIHF_01427	HPELOFBE_01749	JIDEKNFK_01676	NMFNJFGN_01466	FKBLDPGC_01352	MGCMLKMG_00996	BBOBKPCA_01337
hypothetical protein	20	20	OAAHGDBI_03476	FEFIEDHF_03509	HAMFIABP_03411	MAKBNDIO_03436	AMBJMKPA_03481	CBHFFFPB_03507	EMAKANNB_03503	KPMPNOMJ_03383	HHEGCMEO_03454	MIJFOHDP_03444	BMJOJCAN_03433	DHDLILLP_03054	CPOMKEDE_03429	HOANOIHF_03406	HPELOFBE_03403	JIDEKNFK_03405	NMFNJFGN_03407	FKBLDPGC_03416	MGCMLKMG_03339	BBOBKPCA_03394
Dual-specificity RNA methyltransferase RlmN	20	20	OAAHGDBI_02191	FEFIEDHF_02420	HAMFIABP_02355	MAKBNDIO_02904	AMBJMKPA_02462	CBHFFFPB_02947	EMAKANNB_03103	KPMPNOMJ_02847	HHEGCMEO_02682	MIJFOHDP_02700	BMJOJCAN_03040	DHDLILLP_02090	CPOMKEDE_02354	HOANOIHF_01844	HPELOFBE_02402	JIDEKNFK_02529	NMFNJFGN_01750	FKBLDPGC_02297	MGCMLKMG_02851	BBOBKPCA_02105
Glutaredoxin 1	20	20	OAAHGDBI_01011	FEFIEDHF_00259	HAMFIABP_00199	MAKBNDIO_00259	AMBJMKPA_00719	CBHFFFPB_00199	EMAKANNB_00284	KPMPNOMJ_00260	HHEGCMEO_00287	MIJFOHDP_00199	BMJOJCAN_00120	DHDLILLP_01993	CPOMKEDE_00350	HOANOIHF_01090	HPELOFBE_02982	JIDEKNFK_00950	NMFNJFGN_03045	FKBLDPGC_00711	MGCMLKMG_02993	BBOBKPCA_00582
hypothetical protein	20	20	OAAHGDBI_00201	FEFIEDHF_01299	HAMFIABP_00621	MAKBNDIO_01214	AMBJMKPA_00201	CBHFFFPB_00770	EMAKANNB_01245	KPMPNOMJ_01664	HHEGCMEO_00768	MIJFOHDP_00606	BMJOJCAN_00946	DHDLILLP_01000	CPOMKEDE_00175	HOANOIHF_00280	HPELOFBE_00141	JIDEKNFK_00075	NMFNJFGN_00873	FKBLDPGC_00894	MGCMLKMG_00900	BBOBKPCA_00713
hypothetical protein	20	20	OAAHGDBI_00030	FEFIEDHF_01470	HAMFIABP_00450	MAKBNDIO_01043	AMBJMKPA_00030	CBHFFFPB_00941	EMAKANNB_01074	KPMPNOMJ_01493	HHEGCMEO_00939	MIJFOHDP_03386	BMJOJCAN_00775	DHDLILLP_01740	CPOMKEDE_03074	HOANOIHF_02857	HPELOFBE_03132	JIDEKNFK_00246	NMFNJFGN_02836	FKBLDPGC_03345	MGCMLKMG_03286	BBOBKPCA_03334
Chloramphenicol acetyltransferase	20	20	OAAHGDBI_03486	FEFIEDHF_03521	HAMFIABP_03424	MAKBNDIO_03449	AMBJMKPA_03504	CBHFFFPB_03519	EMAKANNB_03526	KPMPNOMJ_03370	HHEGCMEO_03467	MIJFOHDP_03457	BMJOJCAN_03460	DHDLILLP_03465	CPOMKEDE_03450	HOANOIHF_03422	HPELOFBE_03537	JIDEKNFK_03488	NMFNJFGN_03445	FKBLDPGC_03447	MGCMLKMG_03378	BBOBKPCA_03532
hypothetical protein	20	20	OAAHGDBI_01252	FEFIEDHF_01983	HAMFIABP_01589	MAKBNDIO_02154	AMBJMKPA_01711	CBHFFFPB_02196	EMAKANNB_02480	KPMPNOMJ_02061	HHEGCMEO_02189	MIJFOHDP_02097	BMJOJCAN_01820	DHDLILLP_00271	CPOMKEDE_01500	HOANOIHF_01210	HPELOFBE_01138	JIDEKNFK_01440	NMFNJFGN_00947	FKBLDPGC_01489	MGCMLKMG_01093	BBOBKPCA_00917
Toxin HigB-2	20	20	OAAHGDBI_03571	FEFIEDHF_03588	HAMFIABP_03563	MAKBNDIO_03586	AMBJMKPA_03583	CBHFFFPB_03581	EMAKANNB_03588	KPMPNOMJ_03578	HHEGCMEO_03587	MIJFOHDP_03584	BMJOJCAN_03560	DHDLILLP_03492	CPOMKEDE_03547	HOANOIHF_03529	HPELOFBE_03566	JIDEKNFK_03554	NMFNJFGN_03563	FKBLDPGC_03549	MGCMLKMG_03513	BBOBKPCA_03553
Leucine-responsive regulatory protein	20	20	OAAHGDBI_00109	FEFIEDHF_01391	HAMFIABP_00529	MAKBNDIO_01122	AMBJMKPA_00109	CBHFFFPB_00862	EMAKANNB_01153	KPMPNOMJ_01572	HHEGCMEO_00860	MIJFOHDP_00514	BMJOJCAN_00854	DHDLILLP_00340	CPOMKEDE_00267	HOANOIHF_00372	HPELOFBE_00049	JIDEKNFK_00167	NMFNJFGN_00781	FKBLDPGC_00802	MGCMLKMG_00808	BBOBKPCA_00805
Multidrug resistance protein MdtL	20	20	OAAHGDBI_01560	FEFIEDHF_00657	HAMFIABP_02671	MAKBNDIO_00907	AMBJMKPA_00937	CBHFFFPB_01260	EMAKANNB_00938	KPMPNOMJ_00607	HHEGCMEO_01075	MIJFOHDP_01741	BMJOJCAN_03442	DHDLILLP_02930	CPOMKEDE_03438	HOANOIHF_02548	HPELOFBE_02498	JIDEKNFK_02398	NMFNJFGN_01134	FKBLDPGC_01718	MGCMLKMG_00315	BBOBKPCA_01983
hypothetical protein	20	20	OAAHGDBI_03439	FEFIEDHF_03486	HAMFIABP_03486	MAKBNDIO_03488	AMBJMKPA_03451	CBHFFFPB_03477	EMAKANNB_03473	KPMPNOMJ_03477	HHEGCMEO_03511	MIJFOHDP_03504	BMJOJCAN_03393	DHDLILLP_03417	CPOMKEDE_03399	HOANOIHF_03376	HPELOFBE_03399	JIDEKNFK_03382	NMFNJFGN_03394	FKBLDPGC_03403	MGCMLKMG_03318	BBOBKPCA_03358
Autoinducer 2 sensor kinase/phosphatase LuxQ	20	20	OAAHGDBI_03484	FEFIEDHF_03032	HAMFIABP_02559	MAKBNDIO_03013	AMBJMKPA_02630	CBHFFFPB_02059	EMAKANNB_02167	KPMPNOMJ_03088	HHEGCMEO_02761	MIJFOHDP_01960	BMJOJCAN_02130	DHDLILLP_02373	CPOMKEDE_02118	HOANOIHF_02393	HPELOFBE_02081	JIDEKNFK_02286	NMFNJFGN_02331	FKBLDPGC_01878	MGCMLKMG_01674	BBOBKPCA_01834
5-amino-6-(5-phospho-D-ribitylamino)uracil phosphatase YigB	20	20	OAAHGDBI_02530	FEFIEDHF_03108	HAMFIABP_02778	MAKBNDIO_03079	AMBJMKPA_02898	CBHFFFPB_03084	EMAKANNB_03167	KPMPNOMJ_03163	HHEGCMEO_02945	MIJFOHDP_02969	BMJOJCAN_02314	DHDLILLP_02349	CPOMKEDE_03018	HOANOIHF_03040	HPELOFBE_03210	JIDEKNFK_02432	NMFNJFGN_02755	FKBLDPGC_02232	MGCMLKMG_02171	BBOBKPCA_02168
ATP synthase subunit alpha	20	20	OAAHGDBI_02784	FEFIEDHF_03231	HAMFIABP_02974	MAKBNDIO_03202	AMBJMKPA_03382	CBHFFFPB_03207	EMAKANNB_03239	KPMPNOMJ_03026	HHEGCMEO_03033	MIJFOHDP_03150	BMJOJCAN_02672	DHDLILLP_00753	CPOMKEDE_02646	HOANOIHF_02313	HPELOFBE_02569	JIDEKNFK_02705	NMFNJFGN_03208	FKBLDPGC_03237	MGCMLKMG_03153	BBOBKPCA_03191
Chaperone protein TorD	20	20	OAAHGDBI_01654	FEFIEDHF_02302	HAMFIABP_01687	MAKBNDIO_02491	AMBJMKPA_02030	CBHFFFPB_02515	EMAKANNB_02601	KPMPNOMJ_02231	HHEGCMEO_02287	MIJFOHDP_02198	BMJOJCAN_01495	DHDLILLP_00622	CPOMKEDE_01249	HOANOIHF_00667	HPELOFBE_01365	JIDEKNFK_00759	NMFNJFGN_01676	FKBLDPGC_01162	MGCMLKMG_01574	BBOBKPCA_01717
hypothetical protein	20	20	OAAHGDBI_01620	FEFIEDHF_02335	HAMFIABP_01654	MAKBNDIO_02524	AMBJMKPA_02063	CBHFFFPB_02548	EMAKANNB_02568	KPMPNOMJ_02264	HHEGCMEO_02254	MIJFOHDP_02165	BMJOJCAN_01528	DHDLILLP_02908	CPOMKEDE_01216	HOANOIHF_00700	HPELOFBE_01332	JIDEKNFK_00726	NMFNJFGN_01709	FKBLDPGC_01195	MGCMLKMG_01541	BBOBKPCA_01684
Elongation factor P-like protein	20	20	OAAHGDBI_01933	FEFIEDHF_00318	HAMFIABP_00258	MAKBNDIO_00318	AMBJMKPA_00660	CBHFFFPB_00258	EMAKANNB_00343	KPMPNOMJ_00320	HHEGCMEO_00228	MIJFOHDP_00258	BMJOJCAN_00061	DHDLILLP_00393	CPOMKEDE_01189	HOANOIHF_02139	HPELOFBE_00464	JIDEKNFK_00301	NMFNJFGN_00620	FKBLDPGC_02757	MGCMLKMG_02050	BBOBKPCA_00642
RNase adapter protein RapZ	20	20	OAAHGDBI_00832	FEFIEDHF_01709	HAMFIABP_01110	MAKBNDIO_01703	AMBJMKPA_01437	CBHFFFPB_01400	EMAKANNB_01734	KPMPNOMJ_01273	HHEGCMEO_01398	MIJFOHDP_01339	BMJOJCAN_00554	DHDLILLP_00134	CPOMKEDE_00758	HOANOIHF_00735	HPELOFBE_00678	JIDEKNFK_00691	NMFNJFGN_00420	FKBLDPGC_00479	MGCMLKMG_00034	BBOBKPCA_00478
hypothetical protein	20	20	OAAHGDBI_00705	FEFIEDHF_01582	HAMFIABP_00983	MAKBNDIO_01576	AMBJMKPA_01310	CBHFFFPB_01527	EMAKANNB_01607	KPMPNOMJ_01400	HHEGCMEO_01525	MIJFOHDP_01212	BMJOJCAN_00681	DHDLILLP_00083	CPOMKEDE_00631	HOANOIHF_00862	HPELOFBE_00805	JIDEKNFK_00564	NMFNJFGN_00547	FKBLDPGC_00352	MGCMLKMG_00161	BBOBKPCA_00351
hypothetical protein	20	20	OAAHGDBI_02074	FEFIEDHF_01820	HAMFIABP_01426	MAKBNDIO_02008	AMBJMKPA_01547	CBHFFFPB_01881	EMAKANNB_02040	KPMPNOMJ_01752	HHEGCMEO_01879	MIJFOHDP_01645	BMJOJCAN_01033	DHDLILLP_01858	CPOMKEDE_02063	HOANOIHF_00486	HPELOFBE_01547	JIDEKNFK_02231	NMFNJFGN_01336	FKBLDPGC_01241	MGCMLKMG_00495	BBOBKPCA_01531
Putative multidrug export ATP-binding/permease protein	20	20	OAAHGDBI_01639	FEFIEDHF_02317	HAMFIABP_01672	MAKBNDIO_02506	AMBJMKPA_02045	CBHFFFPB_02530	EMAKANNB_02586	KPMPNOMJ_02246	HHEGCMEO_02272	MIJFOHDP_02183	BMJOJCAN_01510	DHDLILLP_00607	CPOMKEDE_01234	HOANOIHF_00682	HPELOFBE_01350	JIDEKNFK_00744	NMFNJFGN_01691	FKBLDPGC_01177	MGCMLKMG_01559	BBOBKPCA_01702
IS5 family transposase ISVch5	20	20	OAAHGDBI_03450	FEFIEDHF_03590	HAMFIABP_03569	MAKBNDIO_03591	AMBJMKPA_03587	CBHFFFPB_03585	EMAKANNB_03592	KPMPNOMJ_03581	HHEGCMEO_03591	MIJFOHDP_03589	BMJOJCAN_03566	DHDLILLP_03232	CPOMKEDE_03551	HOANOIHF_03537	HPELOFBE_03570	JIDEKNFK_03557	NMFNJFGN_03568	FKBLDPGC_03556	MGCMLKMG_03518	BBOBKPCA_03561
hypothetical protein	20	20	OAAHGDBI_03579	FEFIEDHF_03595	HAMFIABP_03574	MAKBNDIO_03595	AMBJMKPA_03591	CBHFFFPB_03589	EMAKANNB_03597	KPMPNOMJ_03585	HHEGCMEO_03596	MIJFOHDP_03594	BMJOJCAN_03571	DHDLILLP_03118	CPOMKEDE_03556	HOANOIHF_03542	HPELOFBE_03575	JIDEKNFK_03561	NMFNJFGN_03573	FKBLDPGC_03561	MGCMLKMG_03523	BBOBKPCA_03566
Bifunctional uridylyltransferase/uridylyl-removing enzyme	20	20	OAAHGDBI_00459	FEFIEDHF_01042	HAMFIABP_00879	MAKBNDIO_01472	AMBJMKPA_00459	CBHFFFPB_00512	EMAKANNB_01503	KPMPNOMJ_00991	HHEGCMEO_00510	MIJFOHDP_00865	BMJOJCAN_00285	DHDLILLP_01026	CPOMKEDE_01911	HOANOIHF_00022	HPELOFBE_00399	JIDEKNFK_01332	NMFNJFGN_00022	FKBLDPGC_00022	MGCMLKMG_00588	BBOBKPCA_00022
D-glycero-beta-D-manno-heptose-1,7-bisphosphate 7-phosphatase	20	20	OAAHGDBI_02927	FEFIEDHF_00034	HAMFIABP_03252	MAKBNDIO_00034	AMBJMKPA_03077	CBHFFFPB_03333	EMAKANNB_00059	KPMPNOMJ_00034	HHEGCMEO_03322	MIJFOHDP_02882	BMJOJCAN_02928	DHDLILLP_01912	CPOMKEDE_02788	HOANOIHF_02953	HPELOFBE_02719	JIDEKNFK_03153	NMFNJFGN_02948	FKBLDPGC_02680	MGCMLKMG_02594	BBOBKPCA_02988
2-succinyl-6-hydroxy-2,4-cyclohexadiene-1-carboxylate synthase	20	20	OAAHGDBI_00173	FEFIEDHF_01327	HAMFIABP_00593	MAKBNDIO_01186	AMBJMKPA_00173	CBHFFFPB_00798	EMAKANNB_01217	KPMPNOMJ_01636	HHEGCMEO_00796	MIJFOHDP_00578	BMJOJCAN_00918	DHDLILLP_00972	CPOMKEDE_00203	HOANOIHF_00308	HPELOFBE_00113	JIDEKNFK_00103	NMFNJFGN_00845	FKBLDPGC_00866	MGCMLKMG_00872	BBOBKPCA_00741
Ribosome maturation factor RimM	20	20	OAAHGDBI_01239	FEFIEDHF_01996	HAMFIABP_01602	MAKBNDIO_02141	AMBJMKPA_01724	CBHFFFPB_02209	EMAKANNB_02467	KPMPNOMJ_02074	HHEGCMEO_02202	MIJFOHDP_02110	BMJOJCAN_01833	DHDLILLP_00284	CPOMKEDE_01487	HOANOIHF_01223	HPELOFBE_01151	JIDEKNFK_01453	NMFNJFGN_00934	FKBLDPGC_01502	MGCMLKMG_01080	BBOBKPCA_00904
hypothetical protein	20	20	OAAHGDBI_01521	FEFIEDHF_00618	HAMFIABP_02159	MAKBNDIO_00946	AMBJMKPA_02700	CBHFFFPB_01299	EMAKANNB_00977	KPMPNOMJ_00568	HHEGCMEO_01036	MIJFOHDP_02758	BMJOJCAN_02061	DHDLILLP_02891	CPOMKEDE_02178	HOANOIHF_01542	HPELOFBE_02225	JIDEKNFK_02000	NMFNJFGN_02150	FKBLDPGC_02546	MGCMLKMG_00354	BBOBKPCA_01618
CDP-diacylglycerol--glycerol-3-phosphate 3-phosphatidyltransferase	20	20	OAAHGDBI_01927	FEFIEDHF_00324	HAMFIABP_00264	MAKBNDIO_00324	AMBJMKPA_00654	CBHFFFPB_00264	EMAKANNB_00349	KPMPNOMJ_00326	HHEGCMEO_00222	MIJFOHDP_00264	BMJOJCAN_00055	DHDLILLP_00399	CPOMKEDE_01183	HOANOIHF_02145	HPELOFBE_00470	JIDEKNFK_00307	NMFNJFGN_00626	FKBLDPGC_02763	MGCMLKMG_02056	BBOBKPCA_00648
hypothetical protein	20	20	OAAHGDBI_00515	FEFIEDHF_02938	HAMFIABP_02262	MAKBNDIO_01897	AMBJMKPA_02556	CBHFFFPB_01770	EMAKANNB_01928	KPMPNOMJ_02929	HHEGCMEO_01642	MIJFOHDP_01407	BMJOJCAN_02575	DHDLILLP_00710	CPOMKEDE_01835	HOANOIHF_01751	HPELOFBE_01996	JIDEKNFK_02100	NMFNJFGN_02185	FKBLDPGC_02054	MGCMLKMG_01408	BBOBKPCA_01940
Pantothenate synthetase	20	20	OAAHGDBI_01264	FEFIEDHF_01971	HAMFIABP_01577	MAKBNDIO_02166	AMBJMKPA_01699	CBHFFFPB_02184	EMAKANNB_02492	KPMPNOMJ_02049	HHEGCMEO_02177	MIJFOHDP_02085	BMJOJCAN_01808	DHDLILLP_00258	CPOMKEDE_01512	HOANOIHF_01198	HPELOFBE_01126	JIDEKNFK_01428	NMFNJFGN_00959	FKBLDPGC_01477	MGCMLKMG_01105	BBOBKPCA_00929
hypothetical protein	20	20	OAAHGDBI_01173	FEFIEDHF_00786	HAMFIABP_01303	MAKBNDIO_00778	AMBJMKPA_01066	CBHFFFPB_01131	EMAKANNB_00809	KPMPNOMJ_00736	HHEGCMEO_01204	MIJFOHDP_01119	BMJOJCAN_02466	DHDLILLP_01141	CPOMKEDE_00918	HOANOIHF_03169	HPELOFBE_01259	JIDEKNFK_02686	NMFNJFGN_00364	FKBLDPGC_02458	MGCMLKMG_03183	BBOBKPCA_01381
putative L-ascorbate-6-phosphate lactonase UlaG	20	20	OAAHGDBI_03140	FEFIEDHF_03343	HAMFIABP_02872	MAKBNDIO_03296	AMBJMKPA_03254	CBHFFFPB_03241	EMAKANNB_03323	KPMPNOMJ_03135	HHEGCMEO_03398	MIJFOHDP_03343	BMJOJCAN_03200	DHDLILLP_02649	CPOMKEDE_03158	HOANOIHF_03020	HPELOFBE_02830	JIDEKNFK_03160	NMFNJFGN_03195	FKBLDPGC_03127	MGCMLKMG_02694	BBOBKPCA_03135
2-octaprenylphenol hydroxylase	20	20	OAAHGDBI_00655	FEFIEDHF_02770	HAMFIABP_01995	MAKBNDIO_01757	AMBJMKPA_02269	CBHFFFPB_01630	EMAKANNB_01788	KPMPNOMJ_02797	HHEGCMEO_01782	MIJFOHDP_01547	BMJOJCAN_01282	DHDLILLP_01112	CPOMKEDE_01672	HOANOIHF_02627	HPELOFBE_03360	JIDEKNFK_01960	NMFNJFGN_02553	FKBLDPGC_01563	MGCMLKMG_01343	BBOBKPCA_02582
AAA+ ATPase ClpV1	20	20	OAAHGDBI_01529	FEFIEDHF_00626	HAMFIABP_02151	MAKBNDIO_00938	AMBJMKPA_02692	CBHFFFPB_01291	EMAKANNB_00969	KPMPNOMJ_00576	HHEGCMEO_01044	MIJFOHDP_02750	BMJOJCAN_02069	DHDLILLP_02600	CPOMKEDE_02170	HOANOIHF_01534	HPELOFBE_02217	JIDEKNFK_01992	NMFNJFGN_03146	FKBLDPGC_02538	MGCMLKMG_00346	BBOBKPCA_01610
5'-3' exoribonuclease Rnm	20	20	OAAHGDBI_01964	FEFIEDHF_00287	HAMFIABP_00227	MAKBNDIO_00287	AMBJMKPA_00691	CBHFFFPB_00227	EMAKANNB_00312	KPMPNOMJ_00289	HHEGCMEO_00259	MIJFOHDP_00227	BMJOJCAN_00092	DHDLILLP_02201	CPOMKEDE_00321	HOANOIHF_01118	HPELOFBE_00433	JIDEKNFK_00270	NMFNJFGN_00589	FKBLDPGC_03024	MGCMLKMG_03051	BBOBKPCA_00611
hypothetical protein	20	20	OAAHGDBI_02086	FEFIEDHF_01808	HAMFIABP_01414	MAKBNDIO_02020	AMBJMKPA_01559	CBHFFFPB_01893	EMAKANNB_02028	KPMPNOMJ_01740	HHEGCMEO_01891	MIJFOHDP_01633	BMJOJCAN_01045	DHDLILLP_01870	CPOMKEDE_02051	HOANOIHF_00474	HPELOFBE_01535	JIDEKNFK_02219	NMFNJFGN_01324	FKBLDPGC_01253	MGCMLKMG_00507	BBOBKPCA_01543
Transcription antitermination protein NusB	20	20	OAAHGDBI_00463	FEFIEDHF_01038	HAMFIABP_00883	MAKBNDIO_01476	AMBJMKPA_00463	CBHFFFPB_00508	EMAKANNB_01507	KPMPNOMJ_00987	HHEGCMEO_00506	MIJFOHDP_00869	BMJOJCAN_00281	DHDLILLP_01022	CPOMKEDE_01907	HOANOIHF_00018	HPELOFBE_00403	JIDEKNFK_01336	NMFNJFGN_00018	FKBLDPGC_00018	MGCMLKMG_00584	BBOBKPCA_00018
Gamma-glutamyl-hercynylcysteine sulfoxide hydrolase	20	20	OAAHGDBI_03119	FEFIEDHF_03322	HAMFIABP_02893	MAKBNDIO_03317	AMBJMKPA_03275	CBHFFFPB_03262	EMAKANNB_03344	KPMPNOMJ_03114	HHEGCMEO_03419	MIJFOHDP_03364	BMJOJCAN_03179	DHDLILLP_02628	CPOMKEDE_03179	HOANOIHF_02999	HPELOFBE_02809	JIDEKNFK_03181	NMFNJFGN_03080	FKBLDPGC_03106	MGCMLKMG_02673	BBOBKPCA_03156
L-alanine exporter AlaE	20	20	OAAHGDBI_00036	FEFIEDHF_01464	HAMFIABP_00456	MAKBNDIO_01049	AMBJMKPA_00036	CBHFFFPB_00935	EMAKANNB_01080	KPMPNOMJ_01499	HHEGCMEO_00933	MIJFOHDP_00441	BMJOJCAN_00781	DHDLILLP_01734	CPOMKEDE_03068	HOANOIHF_02863	HPELOFBE_03138	JIDEKNFK_00240	NMFNJFGN_02842	FKBLDPGC_00729	MGCMLKMG_03096	BBOBKPCA_03108
hypothetical protein	20	20	OAAHGDBI_01474	FEFIEDHF_02187	HAMFIABP_03193	MAKBNDIO_02376	AMBJMKPA_01790	CBHFFFPB_02275	EMAKANNB_02404	KPMPNOMJ_01964	HHEGCMEO_01967	MIJFOHDP_03058	BMJOJCAN_02884	DHDLILLP_01808	CPOMKEDE_02469	HOANOIHF_02454	HPELOFBE_01705	JIDEKNFK_02968	NMFNJFGN_02429	FKBLDPGC_02743	MGCMLKMG_02448	BBOBKPCA_02412
hypothetical protein	20	20	OAAHGDBI_02903	FEFIEDHF_00058	HAMFIABP_03523	MAKBNDIO_00058	AMBJMKPA_03101	CBHFFFPB_03385	EMAKANNB_00083	KPMPNOMJ_00059	HHEGCMEO_00488	MIJFOHDP_02906	BMJOJCAN_03476	DHDLILLP_03370	CPOMKEDE_03454	HOANOIHF_03250	HPELOFBE_03449	JIDEKNFK_03462	NMFNJFGN_03465	FKBLDPGC_02704	MGCMLKMG_03403	BBOBKPCA_03465
hypothetical protein	20	20	OAAHGDBI_00480	FEFIEDHF_01021	HAMFIABP_00900	MAKBNDIO_01493	AMBJMKPA_00480	CBHFFFPB_00491	EMAKANNB_01524	KPMPNOMJ_00970	HHEGCMEO_00489	MIJFOHDP_00886	BMJOJCAN_00264	DHDLILLP_03336	CPOMKEDE_01890	HOANOIHF_00001	HPELOFBE_00420	JIDEKNFK_01353	NMFNJFGN_00001	FKBLDPGC_00001	MGCMLKMG_03402	BBOBKPCA_00001
8-amino-7-oxononanoate synthase	20	20	OAAHGDBI_00978	FEFIEDHF_00226	HAMFIABP_00166	MAKBNDIO_00226	AMBJMKPA_00752	CBHFFFPB_00166	EMAKANNB_00251	KPMPNOMJ_00227	HHEGCMEO_00320	MIJFOHDP_00166	BMJOJCAN_00153	DHDLILLP_01200	CPOMKEDE_00383	HOANOIHF_01057	HPELOFBE_02949	JIDEKNFK_00983	NMFNJFGN_02477	FKBLDPGC_00678	MGCMLKMG_02476	BBOBKPCA_00549
Plasmid partition protein A	20	20	OAAHGDBI_02675	FEFIEDHF_00729	HAMFIABP_01360	MAKBNDIO_00835	AMBJMKPA_01009	CBHFFFPB_01188	EMAKANNB_00866	KPMPNOMJ_00679	HHEGCMEO_01147	MIJFOHDP_01813	BMJOJCAN_02409	DHDLILLP_02802	CPOMKEDE_00861	HOANOIHF_01931	HPELOFBE_01202	JIDEKNFK_02629	NMFNJFGN_01062	FKBLDPGC_02401	MGCMLKMG_02560	BBOBKPCA_02571
hypothetical protein	20	20	OAAHGDBI_01512	FEFIEDHF_00609	HAMFIABP_02168	MAKBNDIO_00955	AMBJMKPA_02709	CBHFFFPB_01308	EMAKANNB_00986	KPMPNOMJ_00559	HHEGCMEO_01027	MIJFOHDP_02767	BMJOJCAN_02052	DHDLILLP_02900	CPOMKEDE_02187	HOANOIHF_01551	HPELOFBE_02234	JIDEKNFK_02009	NMFNJFGN_02141	FKBLDPGC_02555	MGCMLKMG_00363	BBOBKPCA_01627
Colicin V production protein	20	20	OAAHGDBI_00876	FEFIEDHF_00124	HAMFIABP_00064	MAKBNDIO_00124	AMBJMKPA_00854	CBHFFFPB_00064	EMAKANNB_00149	KPMPNOMJ_00125	HHEGCMEO_00422	MIJFOHDP_00064	BMJOJCAN_00255	DHDLILLP_00920	CPOMKEDE_00485	HOANOIHF_00955	HPELOFBE_00988	JIDEKNFK_01085	NMFNJFGN_01206	FKBLDPGC_00576	MGCMLKMG_01753	BBOBKPCA_01187
hypothetical protein	20	20	OAAHGDBI_02629	FEFIEDHF_01863	HAMFIABP_01469	MAKBNDIO_01965	AMBJMKPA_01504	CBHFFFPB_01838	EMAKANNB_02083	KPMPNOMJ_01795	HHEGCMEO_01836	MIJFOHDP_01688	BMJOJCAN_00990	DHDLILLP_01530	CPOMKEDE_02281	HOANOIHF_00529	HPELOFBE_03531	JIDEKNFK_00896	NMFNJFGN_01379	FKBLDPGC_01198	MGCMLKMG_00452	BBOBKPCA_03528
hypothetical protein	20	20	OAAHGDBI_02559	FEFIEDHF_03137	HAMFIABP_02807	MAKBNDIO_03108	AMBJMKPA_02869	CBHFFFPB_03113	EMAKANNB_03196	KPMPNOMJ_03260	HHEGCMEO_02916	MIJFOHDP_02940	BMJOJCAN_02285	DHDLILLP_01388	CPOMKEDE_02941	HOANOIHF_02803	HPELOFBE_03042	JIDEKNFK_02461	NMFNJFGN_03021	FKBLDPGC_02203	MGCMLKMG_02142	BBOBKPCA_02197
Ribosomal RNA large subunit methyltransferase H	20	20	OAAHGDBI_02997	FEFIEDHF_00077	HAMFIABP_00017	MAKBNDIO_00077	AMBJMKPA_00901	CBHFFFPB_00017	EMAKANNB_00102	KPMPNOMJ_00078	HHEGCMEO_00469	MIJFOHDP_00017	BMJOJCAN_03052	DHDLILLP_01835	CPOMKEDE_00532	HOANOIHF_02687	HPELOFBE_01035	JIDEKNFK_01132	NMFNJFGN_01159	FKBLDPGC_00529	MGCMLKMG_02959	BBOBKPCA_01140
Modulator of FtsH protease YccA	20	20	OAAHGDBI_02835	FEFIEDHF_00456	HAMFIABP_00397	MAKBNDIO_00457	AMBJMKPA_00522	CBHFFFPB_00396	EMAKANNB_00482	KPMPNOMJ_00459	HHEGCMEO_00089	MIJFOHDP_00397	BMJOJCAN_01608	DHDLILLP_03193	CPOMKEDE_02417	HOANOIHF_02088	HPELOFBE_00603	JIDEKNFK_00440	NMFNJFGN_01974	FKBLDPGC_02375	MGCMLKMG_01992	BBOBKPCA_01045
Fatty acid oxidation complex subunit alpha	20	20	OAAHGDBI_02792	FEFIEDHF_03239	HAMFIABP_02982	MAKBNDIO_03210	AMBJMKPA_03390	CBHFFFPB_03215	EMAKANNB_03231	KPMPNOMJ_03034	HHEGCMEO_03041	MIJFOHDP_03142	BMJOJCAN_02680	DHDLILLP_00745	CPOMKEDE_02654	HOANOIHF_02321	HPELOFBE_02577	JIDEKNFK_02697	NMFNJFGN_03200	FKBLDPGC_03229	MGCMLKMG_03145	BBOBKPCA_03199
hypothetical protein	20	20	OAAHGDBI_03489	FEFIEDHF_03518	HAMFIABP_03427	MAKBNDIO_03452	AMBJMKPA_03501	CBHFFFPB_03516	EMAKANNB_03529	KPMPNOMJ_03367	HHEGCMEO_03470	MIJFOHDP_03460	BMJOJCAN_03463	DHDLILLP_03455	CPOMKEDE_03447	HOANOIHF_03425	HPELOFBE_03490	JIDEKNFK_03532	NMFNJFGN_03448	FKBLDPGC_03444	MGCMLKMG_03381	BBOBKPCA_03487
hypothetical protein	20	20	OAAHGDBI_01577	FEFIEDHF_00674	HAMFIABP_02654	MAKBNDIO_00890	AMBJMKPA_00954	CBHFFFPB_01243	EMAKANNB_00921	KPMPNOMJ_00624	HHEGCMEO_01092	MIJFOHDP_01758	BMJOJCAN_02354	DHDLILLP_00598	CPOMKEDE_00806	HOANOIHF_02565	HPELOFBE_02481	JIDEKNFK_02381	NMFNJFGN_01117	FKBLDPGC_01701	MGCMLKMG_00298	BBOBKPCA_02000
hypothetical protein	20	20	OAAHGDBI_00138	FEFIEDHF_01362	HAMFIABP_00558	MAKBNDIO_01151	AMBJMKPA_00138	CBHFFFPB_00833	EMAKANNB_01182	KPMPNOMJ_01601	HHEGCMEO_00831	MIJFOHDP_00543	BMJOJCAN_00883	DHDLILLP_00311	CPOMKEDE_00238	HOANOIHF_00343	HPELOFBE_00078	JIDEKNFK_00138	NMFNJFGN_00810	FKBLDPGC_00831	MGCMLKMG_00837	BBOBKPCA_00776
DNA transformation protein TfoX1	20	20	OAAHGDBI_01018	FEFIEDHF_00266	HAMFIABP_00206	MAKBNDIO_00266	AMBJMKPA_00712	CBHFFFPB_00206	EMAKANNB_00291	KPMPNOMJ_00267	HHEGCMEO_00280	MIJFOHDP_00206	BMJOJCAN_00113	DHDLILLP_01986	CPOMKEDE_00343	HOANOIHF_01097	HPELOFBE_02989	JIDEKNFK_00943	NMFNJFGN_03052	FKBLDPGC_00718	MGCMLKMG_03000	BBOBKPCA_00589
Homoserine kinase	20	20	OAAHGDBI_00549	FEFIEDHF_02972	HAMFIABP_02296	MAKBNDIO_01863	AMBJMKPA_02522	CBHFFFPB_01736	EMAKANNB_01894	KPMPNOMJ_03306	HHEGCMEO_01676	MIJFOHDP_01441	BMJOJCAN_01388	DHDLILLP_02799	CPOMKEDE_01869	HOANOIHF_01785	HPELOFBE_01962	JIDEKNFK_02134	NMFNJFGN_03274	FKBLDPGC_02088	MGCMLKMG_01374	BBOBKPCA_01906
Mannitol-1-phosphate 5-dehydrogenase	20	20	OAAHGDBI_01167	FEFIEDHF_00792	HAMFIABP_01297	MAKBNDIO_00772	AMBJMKPA_01072	CBHFFFPB_01125	EMAKANNB_00803	KPMPNOMJ_00742	HHEGCMEO_01210	MIJFOHDP_01113	BMJOJCAN_02472	DHDLILLP_01135	CPOMKEDE_00924	HOANOIHF_03163	HPELOFBE_01265	JIDEKNFK_02692	NMFNJFGN_00358	FKBLDPGC_02464	MGCMLKMG_03177	BBOBKPCA_01387
tRNA sulfurtransferase	20	20	OAAHGDBI_02940	FEFIEDHF_00021	HAMFIABP_03265	MAKBNDIO_00021	AMBJMKPA_03064	CBHFFFPB_03346	EMAKANNB_00046	KPMPNOMJ_00021	HHEGCMEO_03309	MIJFOHDP_02869	BMJOJCAN_02915	DHDLILLP_01899	CPOMKEDE_02801	HOANOIHF_02940	HPELOFBE_02732	JIDEKNFK_03140	NMFNJFGN_02935	FKBLDPGC_02667	MGCMLKMG_02581	BBOBKPCA_03161
Hydroxyacylglutathione hydrolase GloC	20	20	OAAHGDBI_01875	FEFIEDHF_00375	HAMFIABP_00316	MAKBNDIO_00376	AMBJMKPA_00603	CBHFFFPB_00315	EMAKANNB_00401	KPMPNOMJ_00378	HHEGCMEO_00170	MIJFOHDP_00316	BMJOJCAN_00003	DHDLILLP_00451	CPOMKEDE_01132	HOANOIHF_02196	HPELOFBE_00522	JIDEKNFK_00359	NMFNJFGN_00678	FKBLDPGC_02473	MGCMLKMG_02108	BBOBKPCA_00700
Ribonuclease D	20	20	OAAHGDBI_00182	FEFIEDHF_01318	HAMFIABP_00602	MAKBNDIO_01195	AMBJMKPA_00182	CBHFFFPB_00789	EMAKANNB_01226	KPMPNOMJ_01645	HHEGCMEO_00787	MIJFOHDP_00587	BMJOJCAN_00927	DHDLILLP_00981	CPOMKEDE_00194	HOANOIHF_00299	HPELOFBE_00122	JIDEKNFK_00094	NMFNJFGN_00854	FKBLDPGC_00875	MGCMLKMG_00881	BBOBKPCA_00732
N-acetylneuraminate epimerase	20	20	OAAHGDBI_02140	FEFIEDHF_01754	HAMFIABP_03431	MAKBNDIO_02074	AMBJMKPA_01613	CBHFFFPB_01947	EMAKANNB_01974	KPMPNOMJ_01686	HHEGCMEO_01945	MIJFOHDP_01579	BMJOJCAN_01099	DHDLILLP_03468	CPOMKEDE_01997	HOANOIHF_00420	HPELOFBE_01481	JIDEKNFK_02165	NMFNJFGN_03339	FKBLDPGC_01307	MGCMLKMG_00561	BBOBKPCA_03051
Peptidoglycan glycosyltransferase MrdB	20	20	OAAHGDBI_02999	FEFIEDHF_00075	HAMFIABP_00015	MAKBNDIO_00075	AMBJMKPA_00903	CBHFFFPB_00015	EMAKANNB_00100	KPMPNOMJ_00076	HHEGCMEO_00471	MIJFOHDP_00015	BMJOJCAN_03050	DHDLILLP_01833	CPOMKEDE_00534	HOANOIHF_02685	HPELOFBE_01037	JIDEKNFK_01134	NMFNJFGN_01157	FKBLDPGC_00527	MGCMLKMG_02957	BBOBKPCA_01138
hypothetical protein	20	20	OAAHGDBI_03494	FEFIEDHF_03539	HAMFIABP_02987	MAKBNDIO_03215	AMBJMKPA_03524	CBHFFFPB_03528	EMAKANNB_03549	KPMPNOMJ_03511	HHEGCMEO_03123	MIJFOHDP_03214	BMJOJCAN_03474	DHDLILLP_03352	CPOMKEDE_03468	HOANOIHF_03444	HPELOFBE_03463	JIDEKNFK_03470	NMFNJFGN_03475	FKBLDPGC_03474	MGCMLKMG_03419	BBOBKPCA_03463
Dephospho-CoA kinase	20	20	OAAHGDBI_00609	FEFIEDHF_02724	HAMFIABP_01949	MAKBNDIO_01803	AMBJMKPA_02223	CBHFFFPB_01676	EMAKANNB_01834	KPMPNOMJ_02751	HHEGCMEO_01736	MIJFOHDP_01501	BMJOJCAN_01328	DHDLILLP_02974	CPOMKEDE_01626	HOANOIHF_02500	HPELOFBE_02161	JIDEKNFK_01914	NMFNJFGN_02503	FKBLDPGC_01609	MGCMLKMG_01297	BBOBKPCA_02487
Ribulose-phosphate 3-epimerase	20	20	OAAHGDBI_00741	FEFIEDHF_01618	HAMFIABP_01019	MAKBNDIO_01612	AMBJMKPA_01346	CBHFFFPB_01491	EMAKANNB_01643	KPMPNOMJ_01364	HHEGCMEO_01489	MIJFOHDP_01248	BMJOJCAN_00645	DHDLILLP_02320	CPOMKEDE_00667	HOANOIHF_00826	HPELOFBE_00769	JIDEKNFK_00600	NMFNJFGN_00511	FKBLDPGC_00388	MGCMLKMG_00125	BBOBKPCA_00387
hypothetical protein	20	20	OAAHGDBI_01411	FEFIEDHF_02124	HAMFIABP_02436	MAKBNDIO_02313	AMBJMKPA_01853	CBHFFFPB_02338	EMAKANNB_02341	KPMPNOMJ_01901	HHEGCMEO_02030	MIJFOHDP_02995	BMJOJCAN_03257	DHDLILLP_02712	CPOMKEDE_03127	HOANOIHF_02974	HPELOFBE_01642	JIDEKNFK_03316	NMFNJFGN_03236	FKBLDPGC_01947	MGCMLKMG_01467	BBOBKPCA_03217
Undecaprenyl-diphosphatase	20	20	OAAHGDBI_01198	FEFIEDHF_02037	HAMFIABP_01641	MAKBNDIO_02100	AMBJMKPA_01765	CBHFFFPB_02250	EMAKANNB_02426	KPMPNOMJ_02115	HHEGCMEO_02241	MIJFOHDP_02149	BMJOJCAN_01872	DHDLILLP_02758	CPOMKEDE_03197	HOANOIHF_01262	HPELOFBE_01190	JIDEKNFK_01492	NMFNJFGN_00895	FKBLDPGC_01541	MGCMLKMG_01041	BBOBKPCA_00865
putative protein	20	20	OAAHGDBI_02799	FEFIEDHF_00420	HAMFIABP_00361	MAKBNDIO_00421	AMBJMKPA_00557	CBHFFFPB_00360	EMAKANNB_00446	KPMPNOMJ_00423	HHEGCMEO_00124	MIJFOHDP_00361	BMJOJCAN_01572	DHDLILLP_01275	CPOMKEDE_01086	HOANOIHF_02241	HPELOFBE_00567	JIDEKNFK_00404	NMFNJFGN_00723	FKBLDPGC_02518	MGCMLKMG_02358	BBOBKPCA_01080
Lipid-A-disaccharide synthase	20	20	OAAHGDBI_00444	FEFIEDHF_01057	HAMFIABP_00864	MAKBNDIO_01457	AMBJMKPA_00444	CBHFFFPB_00527	EMAKANNB_01488	KPMPNOMJ_01006	HHEGCMEO_00525	MIJFOHDP_00850	BMJOJCAN_00300	DHDLILLP_01041	CPOMKEDE_01926	HOANOIHF_00037	HPELOFBE_00384	JIDEKNFK_01317	NMFNJFGN_00037	FKBLDPGC_00037	MGCMLKMG_00603	BBOBKPCA_00037
Methyl-accepting chemotaxis protein CtpM	20	20	OAAHGDBI_01398	FEFIEDHF_02111	HAMFIABP_02449	MAKBNDIO_02300	AMBJMKPA_01866	CBHFFFPB_02351	EMAKANNB_02328	KPMPNOMJ_01888	HHEGCMEO_02043	MIJFOHDP_03079	BMJOJCAN_02533	DHDLILLP_02699	CPOMKEDE_03140	HOANOIHF_02987	HPELOFBE_01629	JIDEKNFK_02989	NMFNJFGN_02075	FKBLDPGC_01960	MGCMLKMG_01480	BBOBKPCA_02630
Glutathione hydrolase proenzyme	20	20	OAAHGDBI_01377	FEFIEDHF_02090	HAMFIABP_02470	MAKBNDIO_02279	AMBJMKPA_01887	CBHFFFPB_02372	EMAKANNB_02307	KPMPNOMJ_01867	HHEGCMEO_02064	MIJFOHDP_03100	BMJOJCAN_02512	DHDLILLP_02110	CPOMKEDE_02827	HOANOIHF_02903	HPELOFBE_01608	JIDEKNFK_03010	NMFNJFGN_02054	FKBLDPGC_01981	MGCMLKMG_01501	BBOBKPCA_02651
hypothetical protein	20	20	OAAHGDBI_03396	FEFIEDHF_03445	HAMFIABP_03057	MAKBNDIO_03285	AMBJMKPA_03423	CBHFFFPB_03417	EMAKANNB_03419	KPMPNOMJ_03396	HHEGCMEO_03053	MIJFOHDP_03284	BMJOJCAN_03329	DHDLILLP_02862	CPOMKEDE_03305	HOANOIHF_03228	HPELOFBE_03311	JIDEKNFK_03273	NMFNJFGN_03289	FKBLDPGC_03302	MGCMLKMG_03219	BBOBKPCA_03297
UDP-N-acetylenolpyruvoylglucosamine reductase	20	20	OAAHGDBI_03495	FEFIEDHF_03538	HAMFIABP_02988	MAKBNDIO_03216	AMBJMKPA_03523	CBHFFFPB_03527	EMAKANNB_03548	KPMPNOMJ_03510	HHEGCMEO_03122	MIJFOHDP_03215	BMJOJCAN_03473	DHDLILLP_03353	CPOMKEDE_03467	HOANOIHF_03445	HPELOFBE_03462	JIDEKNFK_03471	NMFNJFGN_03476	FKBLDPGC_03473	MGCMLKMG_03418	BBOBKPCA_03462
HTH-type transcriptional regulator MurR	20	20	OAAHGDBI_01387	FEFIEDHF_02100	HAMFIABP_02460	MAKBNDIO_02289	AMBJMKPA_01877	CBHFFFPB_02362	EMAKANNB_02317	KPMPNOMJ_01877	HHEGCMEO_02054	MIJFOHDP_03090	BMJOJCAN_02522	DHDLILLP_02120	CPOMKEDE_03151	HOANOIHF_02893	HPELOFBE_01618	JIDEKNFK_03000	NMFNJFGN_02064	FKBLDPGC_01971	MGCMLKMG_01491	BBOBKPCA_02641
Succinate semialdehyde dehydrogenase	20	20	OAAHGDBI_02113	FEFIEDHF_01781	HAMFIABP_01387	MAKBNDIO_02047	AMBJMKPA_01586	CBHFFFPB_01920	EMAKANNB_02001	KPMPNOMJ_01713	HHEGCMEO_01918	MIJFOHDP_01606	BMJOJCAN_01072	DHDLILLP_02302	CPOMKEDE_02024	HOANOIHF_00447	HPELOFBE_01508	JIDEKNFK_02192	NMFNJFGN_01297	FKBLDPGC_01280	MGCMLKMG_00534	BBOBKPCA_01570
hypothetical protein	20	20	OAAHGDBI_01420	FEFIEDHF_02133	HAMFIABP_02427	MAKBNDIO_02322	AMBJMKPA_01844	CBHFFFPB_02329	EMAKANNB_02350	KPMPNOMJ_01910	HHEGCMEO_02021	MIJFOHDP_03004	BMJOJCAN_03248	DHDLILLP_03167	CPOMKEDE_02523	HOANOIHF_02965	HPELOFBE_01651	JIDEKNFK_03307	NMFNJFGN_03227	FKBLDPGC_01938	MGCMLKMG_01458	BBOBKPCA_03226
Putative pre-16S rRNA nuclease	20	20	OAAHGDBI_02419	FEFIEDHF_02818	HAMFIABP_02101	MAKBNDIO_02837	AMBJMKPA_02317	CBHFFFPB_02803	EMAKANNB_02959	KPMPNOMJ_02686	HHEGCMEO_02596	MIJFOHDP_02557	BMJOJCAN_01911	DHDLILLP_01298	CPOMKEDE_01715	HOANOIHF_01694	HPELOFBE_01920	JIDEKNFK_01789	NMFNJFGN_01580	FKBLDPGC_01823	MGCMLKMG_01172	BBOBKPCA_02229
Fatty acid metabolism regulator protein	20	20	OAAHGDBI_00105	FEFIEDHF_01395	HAMFIABP_00525	MAKBNDIO_01118	AMBJMKPA_00105	CBHFFFPB_00866	EMAKANNB_01149	KPMPNOMJ_01568	HHEGCMEO_00864	MIJFOHDP_00510	BMJOJCAN_00850	DHDLILLP_00344	CPOMKEDE_00271	HOANOIHF_00376	HPELOFBE_00045	JIDEKNFK_00171	NMFNJFGN_00777	FKBLDPGC_00798	MGCMLKMG_00804	BBOBKPCA_00809
hypothetical protein	20	20	OAAHGDBI_01530	FEFIEDHF_00627	HAMFIABP_02150	MAKBNDIO_00937	AMBJMKPA_02691	CBHFFFPB_01290	EMAKANNB_00968	KPMPNOMJ_00577	HHEGCMEO_01045	MIJFOHDP_02749	BMJOJCAN_02070	DHDLILLP_02599	CPOMKEDE_02169	HOANOIHF_01533	HPELOFBE_02216	JIDEKNFK_01991	NMFNJFGN_03145	FKBLDPGC_02537	MGCMLKMG_00345	BBOBKPCA_01609
Large ribosomal subunit protein bL28	20	20	OAAHGDBI_01400	FEFIEDHF_02113	HAMFIABP_02447	MAKBNDIO_02302	AMBJMKPA_01864	CBHFFFPB_02349	EMAKANNB_02330	KPMPNOMJ_01890	HHEGCMEO_02041	MIJFOHDP_03077	BMJOJCAN_02535	DHDLILLP_02701	CPOMKEDE_03138	HOANOIHF_02985	HPELOFBE_01631	JIDEKNFK_02987	NMFNJFGN_02077	FKBLDPGC_01958	MGCMLKMG_01478	BBOBKPCA_02628
hypothetical protein	20	20	OAAHGDBI_01255	FEFIEDHF_01980	HAMFIABP_01586	MAKBNDIO_02157	AMBJMKPA_01708	CBHFFFPB_02193	EMAKANNB_02483	KPMPNOMJ_02058	HHEGCMEO_02186	MIJFOHDP_02094	BMJOJCAN_01817	DHDLILLP_00268	CPOMKEDE_01503	HOANOIHF_01207	HPELOFBE_01135	JIDEKNFK_01437	NMFNJFGN_00950	FKBLDPGC_01486	MGCMLKMG_01096	BBOBKPCA_00920
Aliphatic sulfonates import ATP-binding protein SsuB	20	20	OAAHGDBI_00969	FEFIEDHF_00217	HAMFIABP_00157	MAKBNDIO_00217	AMBJMKPA_00761	CBHFFFPB_00157	EMAKANNB_00242	KPMPNOMJ_00218	HHEGCMEO_00329	MIJFOHDP_00157	BMJOJCAN_00162	DHDLILLP_01209	CPOMKEDE_00392	HOANOIHF_01048	HPELOFBE_00895	JIDEKNFK_00992	NMFNJFGN_02468	FKBLDPGC_00669	MGCMLKMG_02485	BBOBKPCA_00540
hypothetical protein	20	20	OAAHGDBI_01271	FEFIEDHF_01964	HAMFIABP_01570	MAKBNDIO_02173	AMBJMKPA_01692	CBHFFFPB_02177	EMAKANNB_02499	KPMPNOMJ_02042	HHEGCMEO_02170	MIJFOHDP_02078	BMJOJCAN_01801	DHDLILLP_00251	CPOMKEDE_01519	HOANOIHF_01191	HPELOFBE_01119	JIDEKNFK_01421	NMFNJFGN_00966	FKBLDPGC_01470	MGCMLKMG_01112	BBOBKPCA_00936
D-amino acid dehydrogenase 1	20	20	OAAHGDBI_02218	FEFIEDHF_02393	HAMFIABP_02382	MAKBNDIO_02931	AMBJMKPA_02435	CBHFFFPB_02920	EMAKANNB_03076	KPMPNOMJ_02874	HHEGCMEO_02655	MIJFOHDP_02673	BMJOJCAN_03223	DHDLILLP_02281	CPOMKEDE_02381	HOANOIHF_01871	HPELOFBE_02429	JIDEKNFK_02502	NMFNJFGN_01777	FKBLDPGC_02324	MGCMLKMG_02880	BBOBKPCA_02078
putative ABC transporter ATP-binding protein YknY	20	20	OAAHGDBI_02394	FEFIEDHF_00966	HAMFIABP_02698	MAKBNDIO_00600	AMBJMKPA_02819	CBHFFFPB_03004	EMAKANNB_00631	KPMPNOMJ_00915	HHEGCMEO_02866	MIJFOHDP_00941	BMJOJCAN_02235	DHDLILLP_01960	CPOMKEDE_02529	HOANOIHF_02032	HPELOFBE_02344	JIDEKNFK_02574	NMFNJFGN_01862	FKBLDPGC_02153	MGCMLKMG_01836	BBOBKPCA_02781
hypothetical protein	20	20	OAAHGDBI_01541	FEFIEDHF_00638	HAMFIABP_02139	MAKBNDIO_00926	AMBJMKPA_00918	CBHFFFPB_01279	EMAKANNB_00957	KPMPNOMJ_00588	HHEGCMEO_01056	MIJFOHDP_01722	BMJOJCAN_02081	DHDLILLP_03073	CPOMKEDE_03386	HOANOIHF_01522	HPELOFBE_03388	JIDEKNFK_01980	NMFNJFGN_03351	FKBLDPGC_01737	MGCMLKMG_00334	BBOBKPCA_01598
hypothetical protein	20	20	OAAHGDBI_02849	FEFIEDHF_01501	HAMFIABP_00902	MAKBNDIO_01495	AMBJMKPA_01229	CBHFFFPB_01608	EMAKANNB_01526	KPMPNOMJ_01481	HHEGCMEO_01606	MIJFOHDP_01131	BMJOJCAN_00762	DHDLILLP_00002	CPOMKEDE_00550	HOANOIHF_00943	HPELOFBE_00886	JIDEKNFK_00483	NMFNJFGN_02390	FKBLDPGC_00271	MGCMLKMG_00242	BBOBKPCA_00270
DNA polymerase III subunit alpha	20	20	OAAHGDBI_00442	FEFIEDHF_01059	HAMFIABP_00862	MAKBNDIO_01455	AMBJMKPA_00442	CBHFFFPB_00529	EMAKANNB_01486	KPMPNOMJ_01008	HHEGCMEO_00527	MIJFOHDP_00848	BMJOJCAN_00302	DHDLILLP_01043	CPOMKEDE_01928	HOANOIHF_00039	HPELOFBE_00382	JIDEKNFK_01315	NMFNJFGN_00039	FKBLDPGC_00039	MGCMLKMG_00605	BBOBKPCA_00039
Dihydropteroate synthase type-2	20	20	OAAHGDBI_03457	FEFIEDHF_03498	HAMFIABP_03505	MAKBNDIO_03500	AMBJMKPA_03462	CBHFFFPB_03496	EMAKANNB_03492	KPMPNOMJ_03489	HHEGCMEO_03530	MIJFOHDP_03523	BMJOJCAN_03422	DHDLILLP_03188	CPOMKEDE_03418	HOANOIHF_03387	HPELOFBE_03535	JIDEKNFK_03396	NMFNJFGN_03406	FKBLDPGC_03415	MGCMLKMG_03439	BBOBKPCA_03369
hypothetical protein	20	20	OAAHGDBI_02320	FEFIEDHF_02651	HAMFIABP_03088	MAKBNDIO_02678	AMBJMKPA_02949	CBHFFFPB_02742	EMAKANNB_02898	KPMPNOMJ_02300	HHEGCMEO_03158	MIJFOHDP_02456	BMJOJCAN_02717	DHDLILLP_02505	CPOMKEDE_02738	HOANOIHF_03128	HPELOFBE_02603	JIDEKNFK_02801	NMFNJFGN_03134	FKBLDPGC_02881	MGCMLKMG_02392	BBOBKPCA_02743
hypothetical protein	20	20	OAAHGDBI_01053	FEFIEDHF_00907	HAMFIABP_01183	MAKBNDIO_00658	AMBJMKPA_01187	CBHFFFPB_01011	EMAKANNB_00689	KPMPNOMJ_00857	HHEGCMEO_01325	MIJFOHDP_00999	BMJOJCAN_01150	DHDLILLP_01671	CPOMKEDE_00966	HOANOIHF_01372	HPELOFBE_02864	JIDEKNFK_01616	NMFNJFGN_00244	FKBLDPGC_01017	MGCMLKMG_02212	BBOBKPCA_02435
Adenine DNA glycosylase	20	20	OAAHGDBI_02433	FEFIEDHF_02832	HAMFIABP_02087	MAKBNDIO_02823	AMBJMKPA_02331	CBHFFFPB_02817	EMAKANNB_02973	KPMPNOMJ_02672	HHEGCMEO_02582	MIJFOHDP_02571	BMJOJCAN_01925	DHDLILLP_01312	CPOMKEDE_01729	HOANOIHF_01680	HPELOFBE_01906	JIDEKNFK_01803	NMFNJFGN_01566	FKBLDPGC_01809	MGCMLKMG_01186	BBOBKPCA_02243
Oligopeptide transport system permease protein OppB	20	20	OAAHGDBI_00958	FEFIEDHF_00206	HAMFIABP_00146	MAKBNDIO_00206	AMBJMKPA_00772	CBHFFFPB_00146	EMAKANNB_00231	KPMPNOMJ_00207	HHEGCMEO_00340	MIJFOHDP_00146	BMJOJCAN_00173	DHDLILLP_01220	CPOMKEDE_00403	HOANOIHF_01037	HPELOFBE_00906	JIDEKNFK_01003	NMFNJFGN_02457	FKBLDPGC_00658	MGCMLKMG_02496	BBOBKPCA_00529
lipoprotein metalloprotease SslE	20	20	OAAHGDBI_03526	FEFIEDHF_03394	HAMFIABP_03401	MAKBNDIO_03515	AMBJMKPA_03363	CBHFFFPB_03473	EMAKANNB_00003	KPMPNOMJ_03529	HHEGCMEO_03267	MIJFOHDP_02826	BMJOJCAN_03260	DHDLILLP_03467	CPOMKEDE_03488	HOANOIHF_03465	HPELOFBE_03489	JIDEKNFK_03461	NMFNJFGN_03511	FKBLDPGC_03490	MGCMLKMG_03434	BBOBKPCA_03063
Aspartate-semialdehyde dehydrogenase 2	20	20	OAAHGDBI_00301	FEFIEDHF_01199	HAMFIABP_00721	MAKBNDIO_01314	AMBJMKPA_00301	CBHFFFPB_00670	EMAKANNB_01345	KPMPNOMJ_01149	HHEGCMEO_00668	MIJFOHDP_00707	BMJOJCAN_00443	DHDLILLP_00485	CPOMKEDE_00075	HOANOIHF_00180	HPELOFBE_00241	JIDEKNFK_01174	NMFNJFGN_00179	FKBLDPGC_00180	MGCMLKMG_00746	BBOBKPCA_00179
putative protein	20	20	OAAHGDBI_02016	FEFIEDHF_03249	HAMFIABP_03176	MAKBNDIO_03408	AMBJMKPA_03037	CBHFFFPB_02013	EMAKANNB_02214	KPMPNOMJ_02495	HHEGCMEO_03235	MIJFOHDP_01914	BMJOJCAN_02793	DHDLILLP_02233	CPOMKEDE_02664	HOANOIHF_02379	HPELOFBE_02643	JIDEKNFK_02925	NMFNJFGN_02683	FKBLDPGC_02640	MGCMLKMG_02805	BBOBKPCA_02368
Ferric enterobactin transport ATP-binding protein FepC	20	20	OAAHGDBI_02213	FEFIEDHF_02398	HAMFIABP_02377	MAKBNDIO_02926	AMBJMKPA_02440	CBHFFFPB_02925	EMAKANNB_03081	KPMPNOMJ_02869	HHEGCMEO_02660	MIJFOHDP_02678	BMJOJCAN_03218	DHDLILLP_02276	CPOMKEDE_02376	HOANOIHF_01866	HPELOFBE_02424	JIDEKNFK_02507	NMFNJFGN_01772	FKBLDPGC_02319	MGCMLKMG_02885	BBOBKPCA_02083
Inosine-5'-monophosphate dehydrogenase	20	20	OAAHGDBI_02201	FEFIEDHF_02410	HAMFIABP_02365	MAKBNDIO_02914	AMBJMKPA_02452	CBHFFFPB_02937	EMAKANNB_03093	KPMPNOMJ_02857	HHEGCMEO_02672	MIJFOHDP_02690	BMJOJCAN_03206	DHDLILLP_02100	CPOMKEDE_02364	HOANOIHF_01854	HPELOFBE_02412	JIDEKNFK_02519	NMFNJFGN_01760	FKBLDPGC_02307	MGCMLKMG_02897	BBOBKPCA_02095
hypothetical protein	20	20	OAAHGDBI_01854	FEFIEDHF_02554	HAMFIABP_01815	MAKBNDIO_02621	AMBJMKPA_02088	CBHFFFPB_02645	EMAKANNB_02801	KPMPNOMJ_02465	HHEGCMEO_02487	MIJFOHDP_02326	BMJOJCAN_01745	DHDLILLP_00834	CPOMKEDE_01377	HOANOIHF_01417	HPELOFBE_01739	JIDEKNFK_01666	NMFNJFGN_01476	FKBLDPGC_01342	MGCMLKMG_01006	BBOBKPCA_01347
hypothetical protein	20	20	OAAHGDBI_03178	FEFIEDHF_00413	HAMFIABP_00354	MAKBNDIO_00414	AMBJMKPA_00564	CBHFFFPB_00353	EMAKANNB_00439	KPMPNOMJ_00416	HHEGCMEO_00131	MIJFOHDP_00354	BMJOJCAN_01565	DHDLILLP_01268	CPOMKEDE_01093	HOANOIHF_02234	HPELOFBE_00560	JIDEKNFK_00397	NMFNJFGN_00716	FKBLDPGC_02511	MGCMLKMG_02351	BBOBKPCA_01087
Type II secretion system protein M	20	20	OAAHGDBI_02874	FEFIEDHF_01526	HAMFIABP_00927	MAKBNDIO_01520	AMBJMKPA_01254	CBHFFFPB_01583	EMAKANNB_01551	KPMPNOMJ_01456	HHEGCMEO_01581	MIJFOHDP_01156	BMJOJCAN_00737	DHDLILLP_00027	CPOMKEDE_00575	HOANOIHF_00918	HPELOFBE_00861	JIDEKNFK_00508	NMFNJFGN_02365	FKBLDPGC_00296	MGCMLKMG_00217	BBOBKPCA_00295
Sodium-dependent dicarboxylate transporter SdcS	20	20	OAAHGDBI_03236	FEFIEDHF_03377	HAMFIABP_03012	MAKBNDIO_03240	AMBJMKPA_03325	CBHFFFPB_03312	EMAKANNB_03379	KPMPNOMJ_03212	HHEGCMEO_03098	MIJFOHDP_03239	BMJOJCAN_03121	DHDLILLP_02556	CPOMKEDE_02985	HOANOIHF_02740	HPELOFBE_03105	JIDEKNFK_03103	NMFNJFGN_02898	FKBLDPGC_03083	MGCMLKMG_03082	BBOBKPCA_02859
hypothetical protein	20	20	OAAHGDBI_00935	FEFIEDHF_00183	HAMFIABP_00123	MAKBNDIO_00183	AMBJMKPA_00795	CBHFFFPB_00123	EMAKANNB_00208	KPMPNOMJ_00184	HHEGCMEO_00363	MIJFOHDP_00123	BMJOJCAN_00196	DHDLILLP_02416	CPOMKEDE_00426	HOANOIHF_01014	HPELOFBE_00929	JIDEKNFK_01026	NMFNJFGN_01265	FKBLDPGC_00635	MGCMLKMG_01812	BBOBKPCA_01246
Acetaldehyde dehydrogenase	20	20	OAAHGDBI_00027	FEFIEDHF_01473	HAMFIABP_00447	MAKBNDIO_01040	AMBJMKPA_00027	CBHFFFPB_00944	EMAKANNB_01071	KPMPNOMJ_01490	HHEGCMEO_00942	MIJFOHDP_03389	BMJOJCAN_00772	DHDLILLP_01743	CPOMKEDE_03077	HOANOIHF_02854	HPELOFBE_03129	JIDEKNFK_00249	NMFNJFGN_02833	FKBLDPGC_03342	MGCMLKMG_03283	BBOBKPCA_03331
hypothetical protein	20	20	OAAHGDBI_00878	FEFIEDHF_00126	HAMFIABP_00066	MAKBNDIO_00126	AMBJMKPA_00852	CBHFFFPB_00066	EMAKANNB_00151	KPMPNOMJ_00127	HHEGCMEO_00420	MIJFOHDP_00066	BMJOJCAN_00253	DHDLILLP_00918	CPOMKEDE_00483	HOANOIHF_00957	HPELOFBE_00986	JIDEKNFK_01083	NMFNJFGN_01208	FKBLDPGC_00578	MGCMLKMG_01755	BBOBKPCA_01189
Cell division protein FtsA	20	20	OAAHGDBI_00582	FEFIEDHF_02697	HAMFIABP_01922	MAKBNDIO_01830	AMBJMKPA_02196	CBHFFFPB_01703	EMAKANNB_01861	KPMPNOMJ_02724	HHEGCMEO_01709	MIJFOHDP_01474	BMJOJCAN_01355	DHDLILLP_01616	CPOMKEDE_01599	HOANOIHF_02527	HPELOFBE_02134	JIDEKNFK_01887	NMFNJFGN_02530	FKBLDPGC_01636	MGCMLKMG_01270	BBOBKPCA_02514
hypothetical protein	20	20	OAAHGDBI_01599	FEFIEDHF_00696	HAMFIABP_02632	MAKBNDIO_00868	AMBJMKPA_00976	CBHFFFPB_01221	EMAKANNB_00899	KPMPNOMJ_00646	HHEGCMEO_01114	MIJFOHDP_01780	BMJOJCAN_02376	DHDLILLP_00576	CPOMKEDE_00828	HOANOIHF_02587	HPELOFBE_02459	JIDEKNFK_02359	NMFNJFGN_01095	FKBLDPGC_01679	MGCMLKMG_00276	BBOBKPCA_02022
Nucleoside diphosphate kinase	20	20	OAAHGDBI_02190	FEFIEDHF_02421	HAMFIABP_02354	MAKBNDIO_02903	AMBJMKPA_02463	CBHFFFPB_02948	EMAKANNB_03104	KPMPNOMJ_02846	HHEGCMEO_02683	MIJFOHDP_02701	BMJOJCAN_03039	DHDLILLP_02089	CPOMKEDE_02353	HOANOIHF_01843	HPELOFBE_02401	JIDEKNFK_02530	NMFNJFGN_01749	FKBLDPGC_02296	MGCMLKMG_02850	BBOBKPCA_02106
Thiamine-phosphate synthase	20	20	OAAHGDBI_02587	FEFIEDHF_03165	HAMFIABP_02835	MAKBNDIO_03136	AMBJMKPA_02841	CBHFFFPB_03141	EMAKANNB_03224	KPMPNOMJ_03232	HHEGCMEO_02888	MIJFOHDP_02912	BMJOJCAN_02257	DHDLILLP_01416	CPOMKEDE_02913	HOANOIHF_02775	HPELOFBE_03070	JIDEKNFK_02489	NMFNJFGN_02993	FKBLDPGC_02175	MGCMLKMG_02114	BBOBKPCA_02225
IMPACT family member YigZ	20	20	OAAHGDBI_02793	FEFIEDHF_03240	HAMFIABP_02983	MAKBNDIO_03211	AMBJMKPA_03391	CBHFFFPB_03216	EMAKANNB_03230	KPMPNOMJ_03035	HHEGCMEO_03042	MIJFOHDP_03141	BMJOJCAN_02681	DHDLILLP_00744	CPOMKEDE_02655	HOANOIHF_02322	HPELOFBE_02578	JIDEKNFK_02696	NMFNJFGN_03199	FKBLDPGC_03228	MGCMLKMG_03144	BBOBKPCA_03200
Diguanylate cyclase	20	20	OAAHGDBI_01070	FEFIEDHF_00889	HAMFIABP_01200	MAKBNDIO_00675	AMBJMKPA_01169	CBHFFFPB_01028	EMAKANNB_00706	KPMPNOMJ_00839	HHEGCMEO_01307	MIJFOHDP_01016	BMJOJCAN_01167	DHDLILLP_02436	CPOMKEDE_00983	HOANOIHF_01354	HPELOFBE_03168	JIDEKNFK_01598	NMFNJFGN_00261	FKBLDPGC_00999	MGCMLKMG_02194	BBOBKPCA_01484
hypothetical protein	20	20	OAAHGDBI_00194	FEFIEDHF_01306	HAMFIABP_00614	MAKBNDIO_01207	AMBJMKPA_00194	CBHFFFPB_00777	EMAKANNB_01238	KPMPNOMJ_01657	HHEGCMEO_00775	MIJFOHDP_00599	BMJOJCAN_00939	DHDLILLP_00993	CPOMKEDE_00182	HOANOIHF_00287	HPELOFBE_00134	JIDEKNFK_00082	NMFNJFGN_00866	FKBLDPGC_00887	MGCMLKMG_00893	BBOBKPCA_00720
hypothetical protein	20	20	OAAHGDBI_03560	FEFIEDHF_03559	HAMFIABP_03554	MAKBNDIO_03582	AMBJMKPA_03544	CBHFFFPB_03544	EMAKANNB_03568	KPMPNOMJ_03570	HHEGCMEO_03566	MIJFOHDP_03582	BMJOJCAN_03548	DHDLILLP_03482	CPOMKEDE_03502	HOANOIHF_03516	HPELOFBE_03556	JIDEKNFK_03543	NMFNJFGN_03553	FKBLDPGC_03528	MGCMLKMG_03502	BBOBKPCA_03535
hypothetical protein	20	20	OAAHGDBI_03400	FEFIEDHF_03449	HAMFIABP_03061	MAKBNDIO_03289	AMBJMKPA_03427	CBHFFFPB_03413	EMAKANNB_03415	KPMPNOMJ_03400	HHEGCMEO_03049	MIJFOHDP_03288	BMJOJCAN_03333	DHDLILLP_02866	CPOMKEDE_03309	HOANOIHF_03232	HPELOFBE_03315	JIDEKNFK_03269	NMFNJFGN_03293	FKBLDPGC_03306	MGCMLKMG_03223	BBOBKPCA_03301
Microcin C7 self-immunity protein MccF	20	20	OAAHGDBI_03581	FEFIEDHF_03596	HAMFIABP_03575	MAKBNDIO_03596	AMBJMKPA_03593	CBHFFFPB_03591	EMAKANNB_03598	KPMPNOMJ_03587	HHEGCMEO_03597	MIJFOHDP_03595	BMJOJCAN_03572	DHDLILLP_03043	CPOMKEDE_03557	HOANOIHF_03545	HPELOFBE_03576	JIDEKNFK_03563	NMFNJFGN_03574	FKBLDPGC_03562	MGCMLKMG_03524	BBOBKPCA_03567
hypothetical protein	20	20	OAAHGDBI_03070	FEFIEDHF_00514	HAMFIABP_03363	MAKBNDIO_00515	AMBJMKPA_03224	CBHFFFPB_00454	EMAKANNB_00540	KPMPNOMJ_02353	HHEGCMEO_00031	MIJFOHDP_03323	BMJOJCAN_02770	DHDLILLP_01927	CPOMKEDE_03113	HOANOIHF_03053	HPELOFBE_02920	JIDEKNFK_02854	NMFNJFGN_02726	FKBLDPGC_02932	MGCMLKMG_03011	BBOBKPCA_03014
HTH-type transcriptional regulator	20	20	OAAHGDBI_00918	FEFIEDHF_00166	HAMFIABP_00106	MAKBNDIO_00166	AMBJMKPA_00812	CBHFFFPB_00106	EMAKANNB_00191	KPMPNOMJ_00167	HHEGCMEO_00380	MIJFOHDP_00106	BMJOJCAN_00213	DHDLILLP_02399	CPOMKEDE_00443	HOANOIHF_00997	HPELOFBE_00946	JIDEKNFK_01043	NMFNJFGN_01248	FKBLDPGC_00618	MGCMLKMG_01795	BBOBKPCA_01229
Fructose-1-phosphate phosphatase YqaB	20	20	OAAHGDBI_02036	FEFIEDHF_03270	HAMFIABP_03155	MAKBNDIO_03387	AMBJMKPA_03016	CBHFFFPB_01992	EMAKANNB_02235	KPMPNOMJ_02516	HHEGCMEO_03214	MIJFOHDP_01893	BMJOJCAN_02814	DHDLILLP_02158	CPOMKEDE_02685	HOANOIHF_02358	HPELOFBE_02664	JIDEKNFK_02904	NMFNJFGN_02662	FKBLDPGC_02619	MGCMLKMG_02785	BBOBKPCA_02348
hypothetical protein	20	20	OAAHGDBI_03218	FEFIEDHF_00505	HAMFIABP_03372	MAKBNDIO_00506	AMBJMKPA_03215	CBHFFFPB_00445	EMAKANNB_00531	KPMPNOMJ_02362	HHEGCMEO_00040	MIJFOHDP_03332	BMJOJCAN_02779	DHDLILLP_03071	CPOMKEDE_03358	HOANOIHF_03317	HPELOFBE_02911	JIDEKNFK_02863	NMFNJFGN_03258	FKBLDPGC_03265	MGCMLKMG_03201	BBOBKPCA_03262
4-hydroxy-tetrahydrodipicolinate reductase	20	20	OAAHGDBI_00576	FEFIEDHF_02691	HAMFIABP_01916	MAKBNDIO_01836	AMBJMKPA_02190	CBHFFFPB_01709	EMAKANNB_01867	KPMPNOMJ_02718	HHEGCMEO_01703	MIJFOHDP_01468	BMJOJCAN_01361	DHDLILLP_01610	CPOMKEDE_01593	HOANOIHF_02533	HPELOFBE_02128	JIDEKNFK_01881	NMFNJFGN_02536	FKBLDPGC_01642	MGCMLKMG_01264	BBOBKPCA_02520
Endonuclease-1	20	20	OAAHGDBI_01840	FEFIEDHF_02540	HAMFIABP_01829	MAKBNDIO_02607	AMBJMKPA_02102	CBHFFFPB_02631	EMAKANNB_02787	KPMPNOMJ_02451	HHEGCMEO_02473	MIJFOHDP_02340	BMJOJCAN_01731	DHDLILLP_00848	CPOMKEDE_01391	HOANOIHF_01431	HPELOFBE_01753	JIDEKNFK_01680	NMFNJFGN_01462	FKBLDPGC_01356	MGCMLKMG_00992	BBOBKPCA_01333
hypothetical protein	20	20	OAAHGDBI_02115	FEFIEDHF_01779	HAMFIABP_01385	MAKBNDIO_02049	AMBJMKPA_01588	CBHFFFPB_01922	EMAKANNB_01999	KPMPNOMJ_01711	HHEGCMEO_01920	MIJFOHDP_01604	BMJOJCAN_01074	DHDLILLP_02300	CPOMKEDE_02022	HOANOIHF_00445	HPELOFBE_01506	JIDEKNFK_02190	NMFNJFGN_01295	FKBLDPGC_01282	MGCMLKMG_00536	BBOBKPCA_01572
UDP-3-O-(3-hydroxymyristoyl)glucosamine N-acyltransferase	20	20	OAAHGDBI_00447	FEFIEDHF_01054	HAMFIABP_00867	MAKBNDIO_01460	AMBJMKPA_00447	CBHFFFPB_00524	EMAKANNB_01491	KPMPNOMJ_01003	HHEGCMEO_00522	MIJFOHDP_00853	BMJOJCAN_00297	DHDLILLP_01038	CPOMKEDE_01923	HOANOIHF_00034	HPELOFBE_00387	JIDEKNFK_01320	NMFNJFGN_00034	FKBLDPGC_00034	MGCMLKMG_00600	BBOBKPCA_00034
Glutathione/L-cysteine transport system ATP-binding/permease protein CydC	20	20	OAAHGDBI_01961	FEFIEDHF_00290	HAMFIABP_00230	MAKBNDIO_00290	AMBJMKPA_00688	CBHFFFPB_00230	EMAKANNB_00315	KPMPNOMJ_00292	HHEGCMEO_00256	MIJFOHDP_00230	BMJOJCAN_00089	DHDLILLP_02198	CPOMKEDE_00318	HOANOIHF_01121	HPELOFBE_00436	JIDEKNFK_00273	NMFNJFGN_00592	FKBLDPGC_03027	MGCMLKMG_03054	BBOBKPCA_00614
Thermolabile hemolysin	20	20	OAAHGDBI_03112	FEFIEDHF_03315	HAMFIABP_02900	MAKBNDIO_03324	AMBJMKPA_03282	CBHFFFPB_03269	EMAKANNB_03351	KPMPNOMJ_03107	HHEGCMEO_03474	MIJFOHDP_03371	BMJOJCAN_03350	DHDLILLP_03448	CPOMKEDE_03314	HOANOIHF_03291	HPELOFBE_03320	JIDEKNFK_03328	NMFNJFGN_03309	FKBLDPGC_03311	MGCMLKMG_03259	BBOBKPCA_03306
[Ribosomal protein bS18]-alanine N-acetyltransferase	20	20	OAAHGDBI_03591	FEFIEDHF_03604	HAMFIABP_03582	MAKBNDIO_03604	AMBJMKPA_03601	CBHFFFPB_03599	EMAKANNB_03606	KPMPNOMJ_03594	HHEGCMEO_03605	MIJFOHDP_03602	BMJOJCAN_03581	DHDLILLP_03513	CPOMKEDE_03567	HOANOIHF_03553	HPELOFBE_03584	JIDEKNFK_03572	NMFNJFGN_03583	FKBLDPGC_03570	MGCMLKMG_03532	BBOBKPCA_03575
Membrane sensor protein UhpC	20	20	OAAHGDBI_02017	FEFIEDHF_03250	HAMFIABP_03175	MAKBNDIO_03407	AMBJMKPA_03036	CBHFFFPB_02012	EMAKANNB_02215	KPMPNOMJ_02496	HHEGCMEO_03234	MIJFOHDP_01913	BMJOJCAN_02794	DHDLILLP_02232	CPOMKEDE_02665	HOANOIHF_02378	HPELOFBE_02644	JIDEKNFK_02924	NMFNJFGN_02682	FKBLDPGC_02639	MGCMLKMG_02804	BBOBKPCA_02367
hypothetical protein	20	20	OAAHGDBI_01370	FEFIEDHF_02083	HAMFIABP_02477	MAKBNDIO_02272	AMBJMKPA_01894	CBHFFFPB_02379	EMAKANNB_02300	KPMPNOMJ_01860	HHEGCMEO_02071	MIJFOHDP_03107	BMJOJCAN_02505	DHDLILLP_02103	CPOMKEDE_02834	HOANOIHF_02910	HPELOFBE_01601	JIDEKNFK_03017	NMFNJFGN_02047	FKBLDPGC_01988	MGCMLKMG_01508	BBOBKPCA_02658
Tyrosine recombinase XerD	20	20	OAAHGDBI_03468	FEFIEDHF_03501	HAMFIABP_03419	MAKBNDIO_03444	AMBJMKPA_03473	CBHFFFPB_03499	EMAKANNB_03495	KPMPNOMJ_03375	HHEGCMEO_03462	MIJFOHDP_03452	BMJOJCAN_03425	DHDLILLP_03046	CPOMKEDE_03421	HOANOIHF_03398	HPELOFBE_03411	JIDEKNFK_03413	NMFNJFGN_03415	FKBLDPGC_03424	MGCMLKMG_03331	BBOBKPCA_03386
HTH-type transcriptional repressor PurR	20	20	OAAHGDBI_02095	FEFIEDHF_01799	HAMFIABP_01405	MAKBNDIO_02029	AMBJMKPA_01568	CBHFFFPB_01902	EMAKANNB_02019	KPMPNOMJ_01731	HHEGCMEO_01900	MIJFOHDP_01624	BMJOJCAN_01054	DHDLILLP_01879	CPOMKEDE_02042	HOANOIHF_00465	HPELOFBE_01526	JIDEKNFK_02210	NMFNJFGN_01315	FKBLDPGC_01262	MGCMLKMG_00516	BBOBKPCA_01552
Type II secretion system core protein G	20	20	OAAHGDBI_02868	FEFIEDHF_01520	HAMFIABP_00921	MAKBNDIO_01514	AMBJMKPA_01248	CBHFFFPB_01589	EMAKANNB_01545	KPMPNOMJ_01462	HHEGCMEO_01587	MIJFOHDP_01150	BMJOJCAN_00743	DHDLILLP_00021	CPOMKEDE_00569	HOANOIHF_00924	HPELOFBE_00867	JIDEKNFK_00502	NMFNJFGN_02371	FKBLDPGC_00290	MGCMLKMG_00223	BBOBKPCA_00289
hypothetical protein	20	20	OAAHGDBI_01727	FEFIEDHF_02229	HAMFIABP_01760	MAKBNDIO_02418	AMBJMKPA_01957	CBHFFFPB_02442	EMAKANNB_02674	KPMPNOMJ_02158	HHEGCMEO_02360	MIJFOHDP_02271	BMJOJCAN_01422	DHDLILLP_01757	CPOMKEDE_01322	HOANOIHF_00594	HPELOFBE_01438	JIDEKNFK_00832	NMFNJFGN_01885	FKBLDPGC_01089	MGCMLKMG_02931	BBOBKPCA_02976
Formate-dependent phosphoribosylglycinamide formyltransferase	20	20	OAAHGDBI_01914	FEFIEDHF_00337	HAMFIABP_00277	MAKBNDIO_00337	AMBJMKPA_00641	CBHFFFPB_00277	EMAKANNB_00362	KPMPNOMJ_00339	HHEGCMEO_00209	MIJFOHDP_00277	BMJOJCAN_00042	DHDLILLP_00412	CPOMKEDE_01170	HOANOIHF_02158	HPELOFBE_00483	JIDEKNFK_00320	NMFNJFGN_00639	FKBLDPGC_02776	MGCMLKMG_02069	BBOBKPCA_00661
Methyl-accepting chemotaxis protein PctB	20	20	OAAHGDBI_01056	FEFIEDHF_00904	HAMFIABP_01186	MAKBNDIO_00661	AMBJMKPA_01184	CBHFFFPB_01014	EMAKANNB_00692	KPMPNOMJ_00854	HHEGCMEO_01322	MIJFOHDP_01002	BMJOJCAN_01153	DHDLILLP_02422	CPOMKEDE_00969	HOANOIHF_01369	HPELOFBE_02861	JIDEKNFK_01613	NMFNJFGN_00247	FKBLDPGC_01014	MGCMLKMG_02209	BBOBKPCA_02432
Nicotinamide riboside transporter PnuC	20	20	OAAHGDBI_01514	FEFIEDHF_00611	HAMFIABP_02166	MAKBNDIO_00953	AMBJMKPA_02707	CBHFFFPB_01306	EMAKANNB_00984	KPMPNOMJ_00561	HHEGCMEO_01029	MIJFOHDP_02765	BMJOJCAN_02054	DHDLILLP_02898	CPOMKEDE_02185	HOANOIHF_01549	HPELOFBE_02232	JIDEKNFK_02007	NMFNJFGN_02143	FKBLDPGC_02553	MGCMLKMG_00361	BBOBKPCA_01625
Iron(3+)-hydroxamate import system permease protein FhuB	20	20	OAAHGDBI_01386	FEFIEDHF_02099	HAMFIABP_02461	MAKBNDIO_02288	AMBJMKPA_01878	CBHFFFPB_02363	EMAKANNB_02316	KPMPNOMJ_01876	HHEGCMEO_02055	MIJFOHDP_03091	BMJOJCAN_02521	DHDLILLP_02119	CPOMKEDE_03152	HOANOIHF_02894	HPELOFBE_01617	JIDEKNFK_03001	NMFNJFGN_02063	FKBLDPGC_01972	MGCMLKMG_01492	BBOBKPCA_02642
Small ribosomal subunit protein uS7	20	20	OAAHGDBI_03266	FEFIEDHF_03347	HAMFIABP_03042	MAKBNDIO_03270	AMBJMKPA_03295	CBHFFFPB_03282	EMAKANNB_03409	KPMPNOMJ_03182	HHEGCMEO_03068	MIJFOHDP_03269	BMJOJCAN_03091	DHDLILLP_02889	CPOMKEDE_02955	HOANOIHF_02770	HPELOFBE_03075	JIDEKNFK_03073	NMFNJFGN_02868	FKBLDPGC_03053	MGCMLKMG_03246	BBOBKPCA_02829
Spermidine/putrescine import ATP-binding protein PotA	20	20	OAAHGDBI_02014	FEFIEDHF_03247	HAMFIABP_03178	MAKBNDIO_03410	AMBJMKPA_03039	CBHFFFPB_02015	EMAKANNB_02212	KPMPNOMJ_02493	HHEGCMEO_03237	MIJFOHDP_01916	BMJOJCAN_02791	DHDLILLP_02235	CPOMKEDE_02662	HOANOIHF_02381	HPELOFBE_02641	JIDEKNFK_02927	NMFNJFGN_02685	FKBLDPGC_02642	MGCMLKMG_02807	BBOBKPCA_02370
hypothetical protein	20	20	OAAHGDBI_01950	FEFIEDHF_00301	HAMFIABP_00241	MAKBNDIO_00301	AMBJMKPA_00677	CBHFFFPB_00241	EMAKANNB_00326	KPMPNOMJ_00303	HHEGCMEO_00245	MIJFOHDP_00241	BMJOJCAN_00078	DHDLILLP_02187	CPOMKEDE_01206	HOANOIHF_02122	HPELOFBE_00447	JIDEKNFK_00284	NMFNJFGN_00603	FKBLDPGC_03038	MGCMLKMG_03065	BBOBKPCA_00625
Chemotaxis protein CheA	20	20	OAAHGDBI_02693	FEFIEDHF_00747	HAMFIABP_01342	MAKBNDIO_00817	AMBJMKPA_01027	CBHFFFPB_01170	EMAKANNB_00848	KPMPNOMJ_00697	HHEGCMEO_01165	MIJFOHDP_01831	BMJOJCAN_02427	DHDLILLP_01180	CPOMKEDE_00879	HOANOIHF_01949	HPELOFBE_01220	JIDEKNFK_02647	NMFNJFGN_01044	FKBLDPGC_02419	MGCMLKMG_02542	BBOBKPCA_02553
Fatty acid oxidation complex subunit alpha	20	20	OAAHGDBI_00916	FEFIEDHF_00164	HAMFIABP_00104	MAKBNDIO_00164	AMBJMKPA_00814	CBHFFFPB_00104	EMAKANNB_00189	KPMPNOMJ_00165	HHEGCMEO_00382	MIJFOHDP_00104	BMJOJCAN_00215	DHDLILLP_02397	CPOMKEDE_00445	HOANOIHF_00995	HPELOFBE_00948	JIDEKNFK_01045	NMFNJFGN_01246	FKBLDPGC_00616	MGCMLKMG_01793	BBOBKPCA_01227
Phosphate-specific transport system accessory protein PhoU	20	20	OAAHGDBI_02166	FEFIEDHF_02445	HAMFIABP_02330	MAKBNDIO_02879	AMBJMKPA_02487	CBHFFFPB_02972	EMAKANNB_03128	KPMPNOMJ_02822	HHEGCMEO_02707	MIJFOHDP_02725	BMJOJCAN_03015	DHDLILLP_02784	CPOMKEDE_02329	HOANOIHF_01819	HPELOFBE_02377	JIDEKNFK_02554	NMFNJFGN_01725	FKBLDPGC_02272	MGCMLKMG_02826	BBOBKPCA_02130
Adaptive-response sensory-kinase SasA	20	20	OAAHGDBI_01999	FEFIEDHF_03003	HAMFIABP_02589	MAKBNDIO_03043	AMBJMKPA_02601	CBHFFFPB_02030	EMAKANNB_02197	KPMPNOMJ_03282	HHEGCMEO_02732	MIJFOHDP_01931	BMJOJCAN_02101	DHDLILLP_01658	CPOMKEDE_02148	HOANOIHF_02837	HPELOFBE_02111	JIDEKNFK_02316	NMFNJFGN_02979	FKBLDPGC_01848	MGCMLKMG_01645	BBOBKPCA_02922
47 kDa outer membrane protein	20	20	OAAHGDBI_00911	FEFIEDHF_00159	HAMFIABP_00099	MAKBNDIO_00159	AMBJMKPA_00819	CBHFFFPB_00099	EMAKANNB_00184	KPMPNOMJ_00160	HHEGCMEO_00387	MIJFOHDP_00099	BMJOJCAN_00220	DHDLILLP_00885	CPOMKEDE_00450	HOANOIHF_00990	HPELOFBE_00953	JIDEKNFK_01050	NMFNJFGN_01241	FKBLDPGC_00611	MGCMLKMG_01788	BBOBKPCA_01222
hypothetical protein	20	20	OAAHGDBI_03306	FEFIEDHF_02801	HAMFIABP_02118	MAKBNDIO_02854	AMBJMKPA_02300	CBHFFFPB_02786	EMAKANNB_02942	KPMPNOMJ_02703	HHEGCMEO_02613	MIJFOHDP_02540	BMJOJCAN_01894	DHDLILLP_03216	CPOMKEDE_01698	HOANOIHF_01711	HPELOFBE_01937	JIDEKNFK_01772	NMFNJFGN_01597	FKBLDPGC_03333	MGCMLKMG_01155	BBOBKPCA_03100
L-threonine dehydratase biosynthetic IlvA	20	20	OAAHGDBI_02751	FEFIEDHF_03198	HAMFIABP_02941	MAKBNDIO_03169	AMBJMKPA_03184	CBHFFFPB_03174	EMAKANNB_03271	KPMPNOMJ_02993	HHEGCMEO_03000	MIJFOHDP_03183	BMJOJCAN_02639	DHDLILLP_00786	CPOMKEDE_02613	HOANOIHF_02280	HPELOFBE_02536	JIDEKNFK_02738	NMFNJFGN_02620	FKBLDPGC_02835	MGCMLKMG_02738	BBOBKPCA_02697
hypothetical protein	20	20	OAAHGDBI_00319	FEFIEDHF_01181	HAMFIABP_00739	MAKBNDIO_01332	AMBJMKPA_00319	CBHFFFPB_00652	EMAKANNB_01363	KPMPNOMJ_01131	HHEGCMEO_00650	MIJFOHDP_00725	BMJOJCAN_00425	DHDLILLP_00503	CPOMKEDE_00057	HOANOIHF_00162	HPELOFBE_00259	JIDEKNFK_01192	NMFNJFGN_00161	FKBLDPGC_00162	MGCMLKMG_00728	BBOBKPCA_00161
Long-chain-fatty-acid--CoA ligase FadD15	20	20	OAAHGDBI_00664	FEFIEDHF_02779	HAMFIABP_02004	MAKBNDIO_01748	AMBJMKPA_02278	CBHFFFPB_01621	EMAKANNB_01779	KPMPNOMJ_02806	HHEGCMEO_01791	MIJFOHDP_01556	BMJOJCAN_01273	DHDLILLP_01121	CPOMKEDE_01681	HOANOIHF_02636	HPELOFBE_03351	JIDEKNFK_01969	NMFNJFGN_02544	FKBLDPGC_01554	MGCMLKMG_01352	BBOBKPCA_02573
Cysteine desulfurase	20	20	OAAHGDBI_01957	FEFIEDHF_00294	HAMFIABP_00234	MAKBNDIO_00294	AMBJMKPA_00684	CBHFFFPB_00234	EMAKANNB_00319	KPMPNOMJ_00296	HHEGCMEO_00252	MIJFOHDP_00234	BMJOJCAN_00085	DHDLILLP_02194	CPOMKEDE_01213	HOANOIHF_02115	HPELOFBE_00440	JIDEKNFK_00277	NMFNJFGN_00596	FKBLDPGC_03031	MGCMLKMG_03058	BBOBKPCA_00618
Formimidoylglutamase	20	20	OAAHGDBI_01938	FEFIEDHF_00313	HAMFIABP_00253	MAKBNDIO_00313	AMBJMKPA_00665	CBHFFFPB_00253	EMAKANNB_00338	KPMPNOMJ_00315	HHEGCMEO_00233	MIJFOHDP_00253	BMJOJCAN_00066	DHDLILLP_00388	CPOMKEDE_01194	HOANOIHF_02134	HPELOFBE_00459	JIDEKNFK_00296	NMFNJFGN_00615	FKBLDPGC_03050	MGCMLKMG_02045	BBOBKPCA_00637
Heme oxygenase HutZ	20	20	OAAHGDBI_01042	FEFIEDHF_00918	HAMFIABP_01172	MAKBNDIO_00647	AMBJMKPA_01198	CBHFFFPB_01000	EMAKANNB_00678	KPMPNOMJ_00868	HHEGCMEO_01336	MIJFOHDP_00988	BMJOJCAN_01139	DHDLILLP_01682	CPOMKEDE_00955	HOANOIHF_01383	HPELOFBE_02875	JIDEKNFK_01627	NMFNJFGN_00233	FKBLDPGC_01028	MGCMLKMG_02223	BBOBKPCA_02446
Carboxynorspermidine/carboxyspermidine decarboxylase	20	20	OAAHGDBI_02659	FEFIEDHF_01893	HAMFIABP_01499	MAKBNDIO_01935	AMBJMKPA_01474	CBHFFFPB_01808	EMAKANNB_02113	KPMPNOMJ_01825	HHEGCMEO_01806	MIJFOHDP_01718	BMJOJCAN_00960	DHDLILLP_01448	CPOMKEDE_02311	HOANOIHF_00560	HPELOFBE_03001	JIDEKNFK_00866	NMFNJFGN_01919	FKBLDPGC_03008	MGCMLKMG_00422	BBOBKPCA_02799
5'-deoxynucleotidase YfbR	20	20	OAAHGDBI_00177	FEFIEDHF_01323	HAMFIABP_00597	MAKBNDIO_01190	AMBJMKPA_00177	CBHFFFPB_00794	EMAKANNB_01221	KPMPNOMJ_01640	HHEGCMEO_00792	MIJFOHDP_00582	BMJOJCAN_00922	DHDLILLP_00976	CPOMKEDE_00199	HOANOIHF_00304	HPELOFBE_00117	JIDEKNFK_00099	NMFNJFGN_00849	FKBLDPGC_00870	MGCMLKMG_00876	BBOBKPCA_00737
tRNA (cytidine/uridine-2'-O-)-methyltransferase TrmJ	20	20	OAAHGDBI_02180	FEFIEDHF_02431	HAMFIABP_02344	MAKBNDIO_02893	AMBJMKPA_02473	CBHFFFPB_02958	EMAKANNB_03114	KPMPNOMJ_02836	HHEGCMEO_02693	MIJFOHDP_02711	BMJOJCAN_03029	DHDLILLP_02079	CPOMKEDE_02343	HOANOIHF_01833	HPELOFBE_02391	JIDEKNFK_02540	NMFNJFGN_01739	FKBLDPGC_02286	MGCMLKMG_02840	BBOBKPCA_02116
hypothetical protein	20	20	OAAHGDBI_03111	FEFIEDHF_03314	HAMFIABP_02901	MAKBNDIO_03325	AMBJMKPA_03283	CBHFFFPB_03270	EMAKANNB_03352	KPMPNOMJ_03106	HHEGCMEO_03475	MIJFOHDP_03372	BMJOJCAN_03351	DHDLILLP_03447	CPOMKEDE_03315	HOANOIHF_03290	HPELOFBE_03321	JIDEKNFK_03327	NMFNJFGN_03308	FKBLDPGC_03312	MGCMLKMG_03258	BBOBKPCA_03307
Inner membrane-spanning protein YciB	20	20	OAAHGDBI_02075	FEFIEDHF_01819	HAMFIABP_01425	MAKBNDIO_02009	AMBJMKPA_01548	CBHFFFPB_01882	EMAKANNB_02039	KPMPNOMJ_01751	HHEGCMEO_01880	MIJFOHDP_01644	BMJOJCAN_01034	DHDLILLP_01859	CPOMKEDE_02062	HOANOIHF_00485	HPELOFBE_01546	JIDEKNFK_02230	NMFNJFGN_01335	FKBLDPGC_01242	MGCMLKMG_00496	BBOBKPCA_01532
Flagellar secretion chaperone FliS	20	20	OAAHGDBI_00330	FEFIEDHF_01170	HAMFIABP_00750	MAKBNDIO_01343	AMBJMKPA_00330	CBHFFFPB_00641	EMAKANNB_01374	KPMPNOMJ_01120	HHEGCMEO_00639	MIJFOHDP_00736	BMJOJCAN_00414	DHDLILLP_00514	CPOMKEDE_00046	HOANOIHF_00151	HPELOFBE_00270	JIDEKNFK_01203	NMFNJFGN_00150	FKBLDPGC_00151	MGCMLKMG_00717	BBOBKPCA_00150
Cytochrome c-type biogenesis protein CcmE	20	20	OAAHGDBI_00251	FEFIEDHF_01249	HAMFIABP_00671	MAKBNDIO_01264	AMBJMKPA_00251	CBHFFFPB_00720	EMAKANNB_01295	KPMPNOMJ_01200	HHEGCMEO_00718	MIJFOHDP_00656	BMJOJCAN_00493	DHDLILLP_01526	CPOMKEDE_00125	HOANOIHF_00230	HPELOFBE_00191	JIDEKNFK_00025	NMFNJFGN_02256	FKBLDPGC_00230	MGCMLKMG_02291	BBOBKPCA_00229
Phosphoserine aminotransferase	20	20	OAAHGDBI_01023	FEFIEDHF_00271	HAMFIABP_00211	MAKBNDIO_00271	AMBJMKPA_00707	CBHFFFPB_00211	EMAKANNB_00296	KPMPNOMJ_00272	HHEGCMEO_00275	MIJFOHDP_00211	BMJOJCAN_00108	DHDLILLP_01981	CPOMKEDE_00338	HOANOIHF_01102	HPELOFBE_02994	JIDEKNFK_00938	NMFNJFGN_03057	FKBLDPGC_00723	MGCMLKMG_03005	BBOBKPCA_00594
Bifunctional protein GlmU	20	20	OAAHGDBI_02788	FEFIEDHF_03235	HAMFIABP_02978	MAKBNDIO_03206	AMBJMKPA_03386	CBHFFFPB_03211	EMAKANNB_03235	KPMPNOMJ_03030	HHEGCMEO_03037	MIJFOHDP_03146	BMJOJCAN_02676	DHDLILLP_00749	CPOMKEDE_02650	HOANOIHF_02317	HPELOFBE_02573	JIDEKNFK_02701	NMFNJFGN_03204	FKBLDPGC_03233	MGCMLKMG_03149	BBOBKPCA_03195
HTH-type transcriptional regulator NorG	20	20	OAAHGDBI_02405	FEFIEDHF_00955	HAMFIABP_02687	MAKBNDIO_00611	AMBJMKPA_02830	CBHFFFPB_02993	EMAKANNB_00642	KPMPNOMJ_00904	HHEGCMEO_02877	MIJFOHDP_00952	BMJOJCAN_02246	DHDLILLP_03155	CPOMKEDE_03392	HOANOIHF_02043	HPELOFBE_02355	JIDEKNFK_03334	NMFNJFGN_01873	FKBLDPGC_02164	MGCMLKMG_01825	BBOBKPCA_02792
Nicotinate-nucleotide pyrophosphorylase [carboxylating]	20	20	OAAHGDBI_00604	FEFIEDHF_02719	HAMFIABP_01944	MAKBNDIO_01808	AMBJMKPA_02218	CBHFFFPB_01681	EMAKANNB_01839	KPMPNOMJ_02746	HHEGCMEO_01731	MIJFOHDP_01496	BMJOJCAN_01333	DHDLILLP_02979	CPOMKEDE_01621	HOANOIHF_02505	HPELOFBE_02156	JIDEKNFK_01909	NMFNJFGN_02508	FKBLDPGC_01614	MGCMLKMG_01292	BBOBKPCA_02492
Shikimate dehydrogenase (NADP(+))	20	20	OAAHGDBI_02724	FEFIEDHF_03171	HAMFIABP_02914	MAKBNDIO_03142	AMBJMKPA_03157	CBHFFFPB_03147	EMAKANNB_03298	KPMPNOMJ_02966	HHEGCMEO_02973	MIJFOHDP_03210	BMJOJCAN_02612	DHDLILLP_00813	CPOMKEDE_02586	HOANOIHF_02253	HPELOFBE_02509	JIDEKNFK_02765	NMFNJFGN_02593	FKBLDPGC_02808	MGCMLKMG_02765	BBOBKPCA_02670
ATP-dependent RNA helicase RhlE	20	20	OAAHGDBI_03032	FEFIEDHF_03064	HAMFIABP_02527	MAKBNDIO_02981	AMBJMKPA_02662	CBHFFFPB_02091	EMAKANNB_02135	KPMPNOMJ_03056	HHEGCMEO_02793	MIJFOHDP_01992	BMJOJCAN_02162	DHDLILLP_02057	CPOMKEDE_02086	HOANOIHF_02425	HPELOFBE_02049	JIDEKNFK_02254	NMFNJFGN_02299	FKBLDPGC_01910	MGCMLKMG_01706	BBOBKPCA_01802
Alanine racemase	20	20	OAAHGDBI_03392	FEFIEDHF_03441	HAMFIABP_03053	MAKBNDIO_03281	AMBJMKPA_03419	CBHFFFPB_03421	EMAKANNB_03423	KPMPNOMJ_03392	HHEGCMEO_03057	MIJFOHDP_03280	BMJOJCAN_03325	DHDLILLP_02858	CPOMKEDE_03301	HOANOIHF_03224	HPELOFBE_03307	JIDEKNFK_03277	NMFNJFGN_03285	FKBLDPGC_03298	MGCMLKMG_03215	BBOBKPCA_03293
Peptidase T	20	20	OAAHGDBI_02823	FEFIEDHF_00444	HAMFIABP_00385	MAKBNDIO_00445	AMBJMKPA_00534	CBHFFFPB_00384	EMAKANNB_00470	KPMPNOMJ_00447	HHEGCMEO_00101	MIJFOHDP_00385	BMJOJCAN_01596	DHDLILLP_02726	CPOMKEDE_02405	HOANOIHF_02100	HPELOFBE_00591	JIDEKNFK_00428	NMFNJFGN_01962	FKBLDPGC_02387	MGCMLKMG_01980	BBOBKPCA_01057
Chitooligosaccharide deacetylase ChbG	20	20	OAAHGDBI_03155	FEFIEDHF_00390	HAMFIABP_00331	MAKBNDIO_00391	AMBJMKPA_00588	CBHFFFPB_00330	EMAKANNB_00416	KPMPNOMJ_00393	HHEGCMEO_00155	MIJFOHDP_00331	BMJOJCAN_01542	DHDLILLP_01244	CPOMKEDE_01117	HOANOIHF_02211	HPELOFBE_00537	JIDEKNFK_00374	NMFNJFGN_00693	FKBLDPGC_02488	MGCMLKMG_02328	BBOBKPCA_01111
HTH-type transcriptional regulator	20	20	OAAHGDBI_03197	FEFIEDHF_00484	HAMFIABP_00425	MAKBNDIO_00485	AMBJMKPA_00494	CBHFFFPB_00424	EMAKANNB_00510	KPMPNOMJ_00487	HHEGCMEO_00061	MIJFOHDP_00425	BMJOJCAN_01636	DHDLILLP_01474	CPOMKEDE_02445	HOANOIHF_02060	HPELOFBE_00631	JIDEKNFK_00468	NMFNJFGN_02002	FKBLDPGC_02347	MGCMLKMG_02020	BBOBKPCA_01017
hypothetical protein	20	20	OAAHGDBI_02804	FEFIEDHF_00425	HAMFIABP_00366	MAKBNDIO_00426	AMBJMKPA_00552	CBHFFFPB_00365	EMAKANNB_00451	KPMPNOMJ_00428	HHEGCMEO_00119	MIJFOHDP_00366	BMJOJCAN_01577	DHDLILLP_01280	CPOMKEDE_01081	HOANOIHF_02246	HPELOFBE_00572	JIDEKNFK_00409	NMFNJFGN_00728	FKBLDPGC_02523	MGCMLKMG_02363	BBOBKPCA_01075
Colicin I receptor	20	20	OAAHGDBI_03298	FEFIEDHF_02809	HAMFIABP_02110	MAKBNDIO_02846	AMBJMKPA_02308	CBHFFFPB_02794	EMAKANNB_02950	KPMPNOMJ_02695	HHEGCMEO_02605	MIJFOHDP_02548	BMJOJCAN_01902	DHDLILLP_01289	CPOMKEDE_01706	HOANOIHF_01703	HPELOFBE_01929	JIDEKNFK_01780	NMFNJFGN_01589	FKBLDPGC_01832	MGCMLKMG_01163	BBOBKPCA_03092
Ammonia monooxygenase gamma subunit	20	20	OAAHGDBI_01250	FEFIEDHF_01985	HAMFIABP_01591	MAKBNDIO_02152	AMBJMKPA_01713	CBHFFFPB_02198	EMAKANNB_02478	KPMPNOMJ_02063	HHEGCMEO_02191	MIJFOHDP_02099	BMJOJCAN_01822	DHDLILLP_00273	CPOMKEDE_01498	HOANOIHF_01212	HPELOFBE_01140	JIDEKNFK_01442	NMFNJFGN_00945	FKBLDPGC_01491	MGCMLKMG_01091	BBOBKPCA_00915
hypothetical protein	20	20	OAAHGDBI_03410	FEFIEDHF_03466	HAMFIABP_03472	MAKBNDIO_03465	AMBJMKPA_03515	CBHFFFPB_03451	EMAKANNB_03444	KPMPNOMJ_03417	HHEGCMEO_03498	MIJFOHDP_03479	BMJOJCAN_03517	DHDLILLP_03498	CPOMKEDE_03335	HOANOIHF_03360	HPELOFBE_03437	JIDEKNFK_03451	NMFNJFGN_03383	FKBLDPGC_03361	MGCMLKMG_03443	BBOBKPCA_03427
HTH-type transcriptional regulator PuuR	20	20	OAAHGDBI_03453	FEFIEDHF_03513	HAMFIABP_03509	MAKBNDIO_03504	AMBJMKPA_03494	CBHFFFPB_03511	EMAKANNB_03521	KPMPNOMJ_03500	HHEGCMEO_03532	MIJFOHDP_03527	BMJOJCAN_03455	DHDLILLP_03235	CPOMKEDE_03440	HOANOIHF_03417	HPELOFBE_03424	JIDEKNFK_03440	NMFNJFGN_03442	FKBLDPGC_03439	MGCMLKMG_03373	BBOBKPCA_03418
hypothetical protein	20	20	OAAHGDBI_03540	FEFIEDHF_03570	HAMFIABP_03542	MAKBNDIO_03563	AMBJMKPA_03559	CBHFFFPB_03559	EMAKANNB_03577	KPMPNOMJ_03553	HHEGCMEO_03571	MIJFOHDP_03564	BMJOJCAN_03529	DHDLILLP_03240	CPOMKEDE_03519	HOANOIHF_03494	HPELOFBE_03523	JIDEKNFK_03515	NMFNJFGN_03536	FKBLDPGC_03511	MGCMLKMG_03473	BBOBKPCA_03519
Deoxyribonucleoside regulator	20	20	OAAHGDBI_02251	FEFIEDHF_02582	HAMFIABP_03289	MAKBNDIO_02747	AMBJMKPA_03108	CBHFFFPB_02673	EMAKANNB_02829	KPMPNOMJ_02554	HHEGCMEO_03391	MIJFOHDP_02525	BMJOJCAN_02997	DHDLILLP_02450	CPOMKEDE_02869	HOANOIHF_02641	HPELOFBE_02799	JIDEKNFK_03031	NMFNJFGN_02779	FKBLDPGC_02976	MGCMLKMG_02663	BBOBKPCA_01846
Thiamine-binding periplasmic protein	20	20	OAAHGDBI_00825	FEFIEDHF_01702	HAMFIABP_01103	MAKBNDIO_01696	AMBJMKPA_01430	CBHFFFPB_01407	EMAKANNB_01727	KPMPNOMJ_01280	HHEGCMEO_01405	MIJFOHDP_01332	BMJOJCAN_00561	DHDLILLP_00141	CPOMKEDE_00751	HOANOIHF_00742	HPELOFBE_00685	JIDEKNFK_00684	NMFNJFGN_00427	FKBLDPGC_00472	MGCMLKMG_00041	BBOBKPCA_00471
hypothetical protein	20	20	OAAHGDBI_03293	FEFIEDHF_00579	HAMFIABP_02199	MAKBNDIO_00985	AMBJMKPA_02739	CBHFFFPB_01338	EMAKANNB_01016	KPMPNOMJ_00529	HHEGCMEO_00997	MIJFOHDP_02797	BMJOJCAN_02022	DHDLILLP_02568	CPOMKEDE_02217	HOANOIHF_01581	HPELOFBE_02264	JIDEKNFK_02039	NMFNJFGN_02111	FKBLDPGC_02585	MGCMLKMG_00393	BBOBKPCA_01657
hypothetical protein	20	20	OAAHGDBI_01416	FEFIEDHF_02129	HAMFIABP_02431	MAKBNDIO_02318	AMBJMKPA_01848	CBHFFFPB_02333	EMAKANNB_02346	KPMPNOMJ_01906	HHEGCMEO_02025	MIJFOHDP_03000	BMJOJCAN_03252	DHDLILLP_02717	CPOMKEDE_03122	HOANOIHF_02969	HPELOFBE_01647	JIDEKNFK_03311	NMFNJFGN_03231	FKBLDPGC_01942	MGCMLKMG_01462	BBOBKPCA_03222
lipid A modification system glycine--protein ligase AlmE	20	20	OAAHGDBI_01714	FEFIEDHF_02242	HAMFIABP_01747	MAKBNDIO_02431	AMBJMKPA_01970	CBHFFFPB_02455	EMAKANNB_02661	KPMPNOMJ_02171	HHEGCMEO_02347	MIJFOHDP_02258	BMJOJCAN_01435	DHDLILLP_03019	CPOMKEDE_01309	HOANOIHF_00607	HPELOFBE_01425	JIDEKNFK_00819	NMFNJFGN_01616	FKBLDPGC_01102	MGCMLKMG_01634	BBOBKPCA_01777
hypothetical protein	20	20	OAAHGDBI_01054	FEFIEDHF_00906	HAMFIABP_01184	MAKBNDIO_00659	AMBJMKPA_01186	CBHFFFPB_01012	EMAKANNB_00690	KPMPNOMJ_00856	HHEGCMEO_01324	MIJFOHDP_01000	BMJOJCAN_01151	DHDLILLP_01670	CPOMKEDE_00967	HOANOIHF_01371	HPELOFBE_02863	JIDEKNFK_01615	NMFNJFGN_00245	FKBLDPGC_01016	MGCMLKMG_02211	BBOBKPCA_02434
Hybrid peroxiredoxin hyPrx5	20	20	OAAHGDBI_00729	FEFIEDHF_01606	HAMFIABP_01007	MAKBNDIO_01600	AMBJMKPA_01334	CBHFFFPB_01503	EMAKANNB_01631	KPMPNOMJ_01376	HHEGCMEO_01501	MIJFOHDP_01236	BMJOJCAN_00657	DHDLILLP_02332	CPOMKEDE_00655	HOANOIHF_00838	HPELOFBE_00781	JIDEKNFK_00588	NMFNJFGN_00523	FKBLDPGC_00376	MGCMLKMG_00137	BBOBKPCA_00375
Alanine dehydrogenase	20	20	OAAHGDBI_00110	FEFIEDHF_01390	HAMFIABP_00530	MAKBNDIO_01123	AMBJMKPA_00110	CBHFFFPB_00861	EMAKANNB_01154	KPMPNOMJ_01573	HHEGCMEO_00859	MIJFOHDP_00515	BMJOJCAN_00855	DHDLILLP_00339	CPOMKEDE_00266	HOANOIHF_00371	HPELOFBE_00050	JIDEKNFK_00166	NMFNJFGN_00782	FKBLDPGC_00803	MGCMLKMG_00809	BBOBKPCA_00804
Phage shock protein C	20	20	OAAHGDBI_02608	FEFIEDHF_01842	HAMFIABP_01448	MAKBNDIO_01986	AMBJMKPA_01525	CBHFFFPB_01859	EMAKANNB_02062	KPMPNOMJ_01774	HHEGCMEO_01857	MIJFOHDP_01667	BMJOJCAN_01011	DHDLILLP_01551	CPOMKEDE_02260	HOANOIHF_00508	HPELOFBE_01569	JIDEKNFK_00917	NMFNJFGN_01358	FKBLDPGC_01219	MGCMLKMG_00473	BBOBKPCA_01509
dTTP/UTP pyrophosphatase	20	20	OAAHGDBI_02475	FEFIEDHF_02874	HAMFIABP_02045	MAKBNDIO_02781	AMBJMKPA_02373	CBHFFFPB_02859	EMAKANNB_03015	KPMPNOMJ_02630	HHEGCMEO_02540	MIJFOHDP_02613	BMJOJCAN_01967	DHDLILLP_01346	CPOMKEDE_01771	HOANOIHF_01638	HPELOFBE_01864	JIDEKNFK_01845	NMFNJFGN_01524	FKBLDPGC_01767	MGCMLKMG_01228	BBOBKPCA_02285
Bacterioferritin	20	20	OAAHGDBI_03385	FEFIEDHF_03434	HAMFIABP_03046	MAKBNDIO_03274	AMBJMKPA_03412	CBHFFFPB_03428	EMAKANNB_03430	KPMPNOMJ_03385	HHEGCMEO_03064	MIJFOHDP_03273	BMJOJCAN_03318	DHDLILLP_02851	CPOMKEDE_03294	HOANOIHF_03217	HPELOFBE_03300	JIDEKNFK_03284	NMFNJFGN_03278	FKBLDPGC_03291	MGCMLKMG_03208	BBOBKPCA_03286
hypothetical protein	20	20	OAAHGDBI_01146	FEFIEDHF_00813	HAMFIABP_01276	MAKBNDIO_00751	AMBJMKPA_01093	CBHFFFPB_01104	EMAKANNB_00782	KPMPNOMJ_00763	HHEGCMEO_01231	MIJFOHDP_01092	BMJOJCAN_01243	DHDLILLP_02257	CPOMKEDE_01059	HOANOIHF_01278	HPELOFBE_01286	JIDEKNFK_01522	NMFNJFGN_00337	FKBLDPGC_00923	MGCMLKMG_01909	BBOBKPCA_01408
Cysteine synthase A	20	20	OAAHGDBI_02982	FEFIEDHF_00092	HAMFIABP_00032	MAKBNDIO_00092	AMBJMKPA_00886	CBHFFFPB_00032	EMAKANNB_00117	KPMPNOMJ_00093	HHEGCMEO_00454	MIJFOHDP_00032	BMJOJCAN_03067	DHDLILLP_01850	CPOMKEDE_00517	HOANOIHF_02702	HPELOFBE_01020	JIDEKNFK_01117	NMFNJFGN_01174	FKBLDPGC_00544	MGCMLKMG_02974	BBOBKPCA_01155
DNA-binding transcriptional activator DecR	20	20	OAAHGDBI_00931	FEFIEDHF_00179	HAMFIABP_00119	MAKBNDIO_00179	AMBJMKPA_00799	CBHFFFPB_00119	EMAKANNB_00204	KPMPNOMJ_00180	HHEGCMEO_00367	MIJFOHDP_00119	BMJOJCAN_00200	DHDLILLP_02412	CPOMKEDE_00430	HOANOIHF_01010	HPELOFBE_00933	JIDEKNFK_01030	NMFNJFGN_01261	FKBLDPGC_00631	MGCMLKMG_01808	BBOBKPCA_01242
Proline--tRNA ligase	20	20	OAAHGDBI_02957	FEFIEDHF_00004	HAMFIABP_03282	MAKBNDIO_00004	AMBJMKPA_03047	CBHFFFPB_03363	EMAKANNB_00029	KPMPNOMJ_00004	HHEGCMEO_03292	MIJFOHDP_02852	BMJOJCAN_02898	DHDLILLP_03399	CPOMKEDE_02818	HOANOIHF_02923	HPELOFBE_02749	JIDEKNFK_03123	NMFNJFGN_02918	FKBLDPGC_02650	MGCMLKMG_02564	BBOBKPCA_03178
HTH-type transcriptional regulator CynR	20	20	OAAHGDBI_01755	FEFIEDHF_02201	HAMFIABP_01788	MAKBNDIO_02390	AMBJMKPA_01929	CBHFFFPB_02414	EMAKANNB_02702	KPMPNOMJ_02130	HHEGCMEO_02388	MIJFOHDP_02299	BMJOJCAN_01394	DHDLILLP_01785	CPOMKEDE_01350	HOANOIHF_00566	HPELOFBE_01466	JIDEKNFK_00860	NMFNJFGN_01913	FKBLDPGC_01061	MGCMLKMG_02903	BBOBKPCA_02948
Cyclic di-GMP phosphodiesterase CdgJ	20	20	OAAHGDBI_00057	FEFIEDHF_01443	HAMFIABP_00477	MAKBNDIO_01070	AMBJMKPA_00057	CBHFFFPB_00914	EMAKANNB_01101	KPMPNOMJ_01520	HHEGCMEO_00912	MIJFOHDP_00462	BMJOJCAN_00802	DHDLILLP_01713	CPOMKEDE_03047	HOANOIHF_02884	HPELOFBE_03159	JIDEKNFK_00219	NMFNJFGN_02863	FKBLDPGC_00750	MGCMLKMG_03117	BBOBKPCA_03129
hypothetical protein	20	20	OAAHGDBI_02164	FEFIEDHF_02447	HAMFIABP_02328	MAKBNDIO_02877	AMBJMKPA_02489	CBHFFFPB_02974	EMAKANNB_03130	KPMPNOMJ_02820	HHEGCMEO_02709	MIJFOHDP_02727	BMJOJCAN_03013	DHDLILLP_02782	CPOMKEDE_02327	HOANOIHF_01817	HPELOFBE_02375	JIDEKNFK_02556	NMFNJFGN_01723	FKBLDPGC_02270	MGCMLKMG_02824	BBOBKPCA_02132
C4-dicarboxylate TRAP transporter small permease protein DctQ	20	20	OAAHGDBI_00131	FEFIEDHF_01369	HAMFIABP_00551	MAKBNDIO_01144	AMBJMKPA_00131	CBHFFFPB_00840	EMAKANNB_01175	KPMPNOMJ_01594	HHEGCMEO_00838	MIJFOHDP_00536	BMJOJCAN_00876	DHDLILLP_00318	CPOMKEDE_00245	HOANOIHF_00350	HPELOFBE_00071	JIDEKNFK_00145	NMFNJFGN_00803	FKBLDPGC_00824	MGCMLKMG_00830	BBOBKPCA_00783
Lipoprotein-releasing system ATP-binding protein LolD	20	20	OAAHGDBI_00089	FEFIEDHF_01411	HAMFIABP_00509	MAKBNDIO_01102	AMBJMKPA_00089	CBHFFFPB_00882	EMAKANNB_01133	KPMPNOMJ_01552	HHEGCMEO_00880	MIJFOHDP_00494	BMJOJCAN_00834	DHDLILLP_00360	CPOMKEDE_00287	HOANOIHF_00392	HPELOFBE_00029	JIDEKNFK_00187	NMFNJFGN_00761	FKBLDPGC_00782	MGCMLKMG_00788	BBOBKPCA_00825
hypothetical protein	20	20	OAAHGDBI_00004	FEFIEDHF_01496	HAMFIABP_03446	MAKBNDIO_01017	AMBJMKPA_00004	CBHFFFPB_00967	EMAKANNB_01048	KPMPNOMJ_03445	HHEGCMEO_00965	MIJFOHDP_03412	BMJOJCAN_03375	DHDLILLP_03278	CPOMKEDE_03363	HOANOIHF_03322	HPELOFBE_03365	JIDEKNFK_03355	NMFNJFGN_03426	FKBLDPGC_03380	MGCMLKMG_03343	BBOBKPCA_03341
Oxaloacetate decarboxylase alpha chain	20	20	OAAHGDBI_01228	FEFIEDHF_02007	HAMFIABP_01613	MAKBNDIO_02130	AMBJMKPA_01735	CBHFFFPB_02220	EMAKANNB_02456	KPMPNOMJ_02085	HHEGCMEO_02213	MIJFOHDP_02121	BMJOJCAN_01844	DHDLILLP_00295	CPOMKEDE_01476	HOANOIHF_01234	HPELOFBE_01162	JIDEKNFK_01464	NMFNJFGN_00923	FKBLDPGC_01513	MGCMLKMG_01069	BBOBKPCA_00893
Regulator of RpoS	20	20	OAAHGDBI_00919	FEFIEDHF_00167	HAMFIABP_00107	MAKBNDIO_00167	AMBJMKPA_00811	CBHFFFPB_00107	EMAKANNB_00192	KPMPNOMJ_00168	HHEGCMEO_00379	MIJFOHDP_00107	BMJOJCAN_00212	DHDLILLP_02400	CPOMKEDE_00442	HOANOIHF_00998	HPELOFBE_00945	JIDEKNFK_01042	NMFNJFGN_01249	FKBLDPGC_00619	MGCMLKMG_01796	BBOBKPCA_01230
Isochorismate synthase MenF	20	20	OAAHGDBI_00175	FEFIEDHF_01325	HAMFIABP_00595	MAKBNDIO_01188	AMBJMKPA_00175	CBHFFFPB_00796	EMAKANNB_01219	KPMPNOMJ_01638	HHEGCMEO_00794	MIJFOHDP_00580	BMJOJCAN_00920	DHDLILLP_00974	CPOMKEDE_00201	HOANOIHF_00306	HPELOFBE_00115	JIDEKNFK_00101	NMFNJFGN_00847	FKBLDPGC_00868	MGCMLKMG_00874	BBOBKPCA_00739
Cell shape-determining protein MreC	20	20	OAAHGDBI_02477	FEFIEDHF_02876	HAMFIABP_02043	MAKBNDIO_02779	AMBJMKPA_02375	CBHFFFPB_02861	EMAKANNB_03017	KPMPNOMJ_02628	HHEGCMEO_02538	MIJFOHDP_02615	BMJOJCAN_01969	DHDLILLP_01348	CPOMKEDE_01773	HOANOIHF_01636	HPELOFBE_01862	JIDEKNFK_01847	NMFNJFGN_01522	FKBLDPGC_01765	MGCMLKMG_01230	BBOBKPCA_02287
Universal stress protein E	20	20	OAAHGDBI_03082	FEFIEDHF_00526	HAMFIABP_03351	MAKBNDIO_00527	AMBJMKPA_03236	CBHFFFPB_00466	EMAKANNB_00552	KPMPNOMJ_02341	HHEGCMEO_00019	MIJFOHDP_03311	BMJOJCAN_02758	DHDLILLP_01939	CPOMKEDE_03101	HOANOIHF_03065	HPELOFBE_02932	JIDEKNFK_02842	NMFNJFGN_02714	FKBLDPGC_02920	MGCMLKMG_03023	BBOBKPCA_03026
hypothetical protein	20	20	OAAHGDBI_02244	FEFIEDHF_02367	HAMFIABP_02408	MAKBNDIO_02957	AMBJMKPA_02409	CBHFFFPB_02894	EMAKANNB_03050	KPMPNOMJ_03461	HHEGCMEO_02629	MIJFOHDP_02647	BMJOJCAN_03298	DHDLILLP_03361	CPOMKEDE_03246	HOANOIHF_01897	HPELOFBE_03264	JIDEKNFK_03246	NMFNJFGN_01803	FKBLDPGC_03209	MGCMLKMG_03393	BBOBKPCA_03445
Glucosamine kinase GspK	20	20	OAAHGDBI_01285	FEFIEDHF_01950	HAMFIABP_01556	MAKBNDIO_02187	AMBJMKPA_01678	CBHFFFPB_02163	EMAKANNB_02513	KPMPNOMJ_02028	HHEGCMEO_02156	MIJFOHDP_02064	BMJOJCAN_01787	DHDLILLP_00237	CPOMKEDE_01533	HOANOIHF_01177	HPELOFBE_01105	JIDEKNFK_01407	NMFNJFGN_00980	FKBLDPGC_01456	MGCMLKMG_01126	BBOBKPCA_00950
Oxaloacetate decarboxylase beta chain	20	20	OAAHGDBI_02224	FEFIEDHF_02387	HAMFIABP_02388	MAKBNDIO_02937	AMBJMKPA_02429	CBHFFFPB_02914	EMAKANNB_03070	KPMPNOMJ_02880	HHEGCMEO_02649	MIJFOHDP_02667	BMJOJCAN_03229	DHDLILLP_02287	CPOMKEDE_02387	HOANOIHF_01877	HPELOFBE_02435	JIDEKNFK_02496	NMFNJFGN_01783	FKBLDPGC_02330	MGCMLKMG_02874	BBOBKPCA_02072
Bacterial leucyl aminopeptidase	20	20	OAAHGDBI_02358	FEFIEDHF_01002	HAMFIABP_02734	MAKBNDIO_00564	AMBJMKPA_02783	CBHFFFPB_03040	EMAKANNB_00595	KPMPNOMJ_00951	HHEGCMEO_02830	MIJFOHDP_00905	BMJOJCAN_02199	DHDLILLP_01587	CPOMKEDE_02565	HOANOIHF_01996	HPELOFBE_02308	JIDEKNFK_02610	NMFNJFGN_01826	FKBLDPGC_02117	MGCMLKMG_01872	BBOBKPCA_02894
ATP-dependent DNA helicase RecG	20	20	OAAHGDBI_02887	FEFIEDHF_01539	HAMFIABP_00940	MAKBNDIO_01533	AMBJMKPA_01267	CBHFFFPB_01570	EMAKANNB_01564	KPMPNOMJ_01443	HHEGCMEO_01568	MIJFOHDP_01169	BMJOJCAN_00724	DHDLILLP_00040	CPOMKEDE_00588	HOANOIHF_00905	HPELOFBE_00848	JIDEKNFK_00521	NMFNJFGN_02352	FKBLDPGC_00309	MGCMLKMG_00204	BBOBKPCA_00308
Cell division protein FtsB	20	20	OAAHGDBI_01199	FEFIEDHF_02036	HAMFIABP_01640	MAKBNDIO_02101	AMBJMKPA_01764	CBHFFFPB_02249	EMAKANNB_02427	KPMPNOMJ_02114	HHEGCMEO_02240	MIJFOHDP_02148	BMJOJCAN_01871	DHDLILLP_02757	CPOMKEDE_03198	HOANOIHF_01261	HPELOFBE_01189	JIDEKNFK_01491	NMFNJFGN_00896	FKBLDPGC_01540	MGCMLKMG_01042	BBOBKPCA_00866
Nodulation protein D 2	20	20	OAAHGDBI_02373	FEFIEDHF_00987	HAMFIABP_02719	MAKBNDIO_00579	AMBJMKPA_02798	CBHFFFPB_03025	EMAKANNB_00610	KPMPNOMJ_00936	HHEGCMEO_02845	MIJFOHDP_00920	BMJOJCAN_02214	DHDLILLP_01602	CPOMKEDE_02550	HOANOIHF_02011	HPELOFBE_02323	JIDEKNFK_02595	NMFNJFGN_01841	FKBLDPGC_02132	MGCMLKMG_01857	BBOBKPCA_02879
Ras-like GTPase YcjX	20	20	OAAHGDBI_03174	FEFIEDHF_00409	HAMFIABP_00350	MAKBNDIO_00410	AMBJMKPA_00568	CBHFFFPB_00349	EMAKANNB_00435	KPMPNOMJ_00412	HHEGCMEO_00135	MIJFOHDP_00350	BMJOJCAN_01561	DHDLILLP_01264	CPOMKEDE_01097	HOANOIHF_02230	HPELOFBE_00556	JIDEKNFK_00393	NMFNJFGN_00712	FKBLDPGC_02507	MGCMLKMG_02347	BBOBKPCA_01091
hypothetical protein	20	20	OAAHGDBI_03588	FEFIEDHF_03602	HAMFIABP_03581	MAKBNDIO_03602	AMBJMKPA_03599	CBHFFFPB_03597	EMAKANNB_03605	KPMPNOMJ_03593	HHEGCMEO_03604	MIJFOHDP_03601	BMJOJCAN_03578	DHDLILLP_03511	CPOMKEDE_03565	HOANOIHF_03551	HPELOFBE_03583	JIDEKNFK_03570	NMFNJFGN_03581	FKBLDPGC_03569	MGCMLKMG_03530	BBOBKPCA_03573
High-affinity zinc uptake system protein ZnuA	20	20	OAAHGDBI_00277	FEFIEDHF_01223	HAMFIABP_00697	MAKBNDIO_01290	AMBJMKPA_00277	CBHFFFPB_00694	EMAKANNB_01321	KPMPNOMJ_01173	HHEGCMEO_00692	MIJFOHDP_00683	BMJOJCAN_00467	DHDLILLP_00461	CPOMKEDE_00099	HOANOIHF_00204	HPELOFBE_00217	JIDEKNFK_01150	NMFNJFGN_00203	FKBLDPGC_00204	MGCMLKMG_00770	BBOBKPCA_00203
hypothetical protein	20	20	OAAHGDBI_01549	FEFIEDHF_00646	HAMFIABP_02131	MAKBNDIO_00918	AMBJMKPA_00926	CBHFFFPB_01271	EMAKANNB_00949	KPMPNOMJ_00596	HHEGCMEO_01064	MIJFOHDP_01730	BMJOJCAN_02089	DHDLILLP_03081	CPOMKEDE_03378	HOANOIHF_01514	HPELOFBE_03380	JIDEKNFK_01972	NMFNJFGN_03359	FKBLDPGC_01729	MGCMLKMG_00326	BBOBKPCA_01590
hypothetical protein	20	20	OAAHGDBI_02005	FEFIEDHF_02997	HAMFIABP_02595	MAKBNDIO_03049	AMBJMKPA_02595	CBHFFFPB_02024	EMAKANNB_02203	KPMPNOMJ_03276	HHEGCMEO_02726	MIJFOHDP_01925	BMJOJCAN_02095	DHDLILLP_01664	CPOMKEDE_02154	HOANOIHF_02843	HPELOFBE_02117	JIDEKNFK_02322	NMFNJFGN_02985	FKBLDPGC_01842	MGCMLKMG_01639	BBOBKPCA_02916
hypothetical protein	20	20	OAAHGDBI_00350	FEFIEDHF_01150	HAMFIABP_00770	MAKBNDIO_01363	AMBJMKPA_00350	CBHFFFPB_00621	EMAKANNB_01394	KPMPNOMJ_01100	HHEGCMEO_00619	MIJFOHDP_00756	BMJOJCAN_00394	DHDLILLP_00534	CPOMKEDE_00026	HOANOIHF_00131	HPELOFBE_00290	JIDEKNFK_01223	NMFNJFGN_00130	FKBLDPGC_00131	MGCMLKMG_00697	BBOBKPCA_00130
NAD 5'-nucleotidase	20	20	OAAHGDBI_02321	FEFIEDHF_02652	HAMFIABP_03089	MAKBNDIO_02677	AMBJMKPA_02950	CBHFFFPB_02743	EMAKANNB_02899	KPMPNOMJ_02299	HHEGCMEO_03157	MIJFOHDP_02455	BMJOJCAN_02716	DHDLILLP_02506	CPOMKEDE_02737	HOANOIHF_03127	HPELOFBE_02604	JIDEKNFK_02800	NMFNJFGN_03133	FKBLDPGC_02882	MGCMLKMG_02393	BBOBKPCA_02744
Glutathione-regulated potassium-efflux system protein KefC	20	20	OAAHGDBI_00759	FEFIEDHF_01636	HAMFIABP_01037	MAKBNDIO_01630	AMBJMKPA_01364	CBHFFFPB_01473	EMAKANNB_01661	KPMPNOMJ_01346	HHEGCMEO_01471	MIJFOHDP_01266	BMJOJCAN_00627	DHDLILLP_00207	CPOMKEDE_00685	HOANOIHF_00808	HPELOFBE_00751	JIDEKNFK_00618	NMFNJFGN_00493	FKBLDPGC_00406	MGCMLKMG_00107	BBOBKPCA_00405
Large ribosomal subunit protein bL27	20	20	OAAHGDBI_02457	FEFIEDHF_02856	HAMFIABP_02063	MAKBNDIO_02799	AMBJMKPA_02355	CBHFFFPB_02841	EMAKANNB_02997	KPMPNOMJ_02648	HHEGCMEO_02558	MIJFOHDP_02595	BMJOJCAN_01949	DHDLILLP_01336	CPOMKEDE_01753	HOANOIHF_01656	HPELOFBE_01882	JIDEKNFK_01827	NMFNJFGN_01542	FKBLDPGC_01785	MGCMLKMG_01210	BBOBKPCA_02267
hypothetical protein	20	20	OAAHGDBI_03368	FEFIEDHF_03417	HAMFIABP_02851	MAKBNDIO_03338	AMBJMKPA_03395	CBHFFFPB_03220	EMAKANNB_03302	KPMPNOMJ_03362	HHEGCMEO_03441	MIJFOHDP_03428	BMJOJCAN_03315	DHDLILLP_02848	CPOMKEDE_03291	HOANOIHF_03200	HPELOFBE_02850	JIDEKNFK_03249	NMFNJFGN_03175	FKBLDPGC_03288	MGCMLKMG_02714	BBOBKPCA_03283
3-ketoacyl-CoA thiolase FadI	20	20	OAAHGDBI_00915	FEFIEDHF_00163	HAMFIABP_00103	MAKBNDIO_00163	AMBJMKPA_00815	CBHFFFPB_00103	EMAKANNB_00188	KPMPNOMJ_00164	HHEGCMEO_00383	MIJFOHDP_00103	BMJOJCAN_00216	DHDLILLP_02396	CPOMKEDE_00446	HOANOIHF_00994	HPELOFBE_00949	JIDEKNFK_01046	NMFNJFGN_01245	FKBLDPGC_00615	MGCMLKMG_01792	BBOBKPCA_01226
Deoxyguanosinetriphosphate triphosphohydrolase-like protein 1	20	20	OAAHGDBI_00178	FEFIEDHF_01322	HAMFIABP_00598	MAKBNDIO_01191	AMBJMKPA_00178	CBHFFFPB_00793	EMAKANNB_01222	KPMPNOMJ_01641	HHEGCMEO_00791	MIJFOHDP_00583	BMJOJCAN_00923	DHDLILLP_00977	CPOMKEDE_00198	HOANOIHF_00303	HPELOFBE_00118	JIDEKNFK_00098	NMFNJFGN_00850	FKBLDPGC_00871	MGCMLKMG_00877	BBOBKPCA_00736
Outer membrane protein U	20	20	OAAHGDBI_01133	FEFIEDHF_00826	HAMFIABP_01263	MAKBNDIO_00738	AMBJMKPA_01106	CBHFFFPB_01091	EMAKANNB_00769	KPMPNOMJ_00776	HHEGCMEO_01244	MIJFOHDP_01079	BMJOJCAN_01230	DHDLILLP_02163	CPOMKEDE_01046	HOANOIHF_01291	HPELOFBE_01299	JIDEKNFK_01535	NMFNJFGN_00324	FKBLDPGC_00936	MGCMLKMG_01922	BBOBKPCA_01421
Chaperone MoxR1	20	20	OAAHGDBI_03289	FEFIEDHF_00575	HAMFIABP_02203	MAKBNDIO_00989	AMBJMKPA_02743	CBHFFFPB_01342	EMAKANNB_01020	KPMPNOMJ_00525	HHEGCMEO_00993	MIJFOHDP_02801	BMJOJCAN_02018	DHDLILLP_02572	CPOMKEDE_02221	HOANOIHF_01585	HPELOFBE_02268	JIDEKNFK_02043	NMFNJFGN_02107	FKBLDPGC_03152	MGCMLKMG_00397	BBOBKPCA_01661
hypothetical protein	20	20	OAAHGDBI_01880	FEFIEDHF_00370	HAMFIABP_00311	MAKBNDIO_00371	AMBJMKPA_00608	CBHFFFPB_00310	EMAKANNB_00396	KPMPNOMJ_00373	HHEGCMEO_00175	MIJFOHDP_00311	BMJOJCAN_00008	DHDLILLP_00446	CPOMKEDE_01137	HOANOIHF_02191	HPELOFBE_00517	JIDEKNFK_00354	NMFNJFGN_00673	FKBLDPGC_02468	MGCMLKMG_02103	BBOBKPCA_00695
hypothetical protein	20	20	OAAHGDBI_00927	FEFIEDHF_00175	HAMFIABP_00115	MAKBNDIO_00175	AMBJMKPA_00803	CBHFFFPB_00115	EMAKANNB_00200	KPMPNOMJ_00176	HHEGCMEO_00371	MIJFOHDP_00115	BMJOJCAN_00204	DHDLILLP_02408	CPOMKEDE_00434	HOANOIHF_01006	HPELOFBE_00937	JIDEKNFK_01034	NMFNJFGN_01257	FKBLDPGC_00627	MGCMLKMG_01804	BBOBKPCA_01238
Protein YdcF	20	20	OAAHGDBI_02073	FEFIEDHF_01821	HAMFIABP_01427	MAKBNDIO_02007	AMBJMKPA_01546	CBHFFFPB_01880	EMAKANNB_02041	KPMPNOMJ_01753	HHEGCMEO_01878	MIJFOHDP_01646	BMJOJCAN_01032	DHDLILLP_01857	CPOMKEDE_02064	HOANOIHF_00487	HPELOFBE_01548	JIDEKNFK_02232	NMFNJFGN_01337	FKBLDPGC_01240	MGCMLKMG_00494	BBOBKPCA_01530
Lysophospholipid transporter LplT	20	20	OAAHGDBI_00166	FEFIEDHF_01334	HAMFIABP_00586	MAKBNDIO_01179	AMBJMKPA_00166	CBHFFFPB_00805	EMAKANNB_01210	KPMPNOMJ_01629	HHEGCMEO_00803	MIJFOHDP_00571	BMJOJCAN_00911	DHDLILLP_00965	CPOMKEDE_00210	HOANOIHF_00315	HPELOFBE_00106	JIDEKNFK_00110	NMFNJFGN_00838	FKBLDPGC_00859	MGCMLKMG_00865	BBOBKPCA_00748
hypothetical protein	20	20	OAAHGDBI_01669	FEFIEDHF_02287	HAMFIABP_01702	MAKBNDIO_02476	AMBJMKPA_02015	CBHFFFPB_02500	EMAKANNB_02616	KPMPNOMJ_02216	HHEGCMEO_02302	MIJFOHDP_02213	BMJOJCAN_01480	DHDLILLP_00637	CPOMKEDE_01264	HOANOIHF_00652	HPELOFBE_01380	JIDEKNFK_00774	NMFNJFGN_01661	FKBLDPGC_01147	MGCMLKMG_01589	BBOBKPCA_01732
Lipoprotein NlpE	20	20	OAAHGDBI_00161	FEFIEDHF_01339	HAMFIABP_00581	MAKBNDIO_01174	AMBJMKPA_00161	CBHFFFPB_00810	EMAKANNB_01205	KPMPNOMJ_01624	HHEGCMEO_00808	MIJFOHDP_00566	BMJOJCAN_00906	DHDLILLP_00960	CPOMKEDE_00215	HOANOIHF_00320	HPELOFBE_00101	JIDEKNFK_00115	NMFNJFGN_00833	FKBLDPGC_00854	MGCMLKMG_00860	BBOBKPCA_00753
Biofilm dispersion protein BdlA	20	20	OAAHGDBI_03212	FEFIEDHF_00499	HAMFIABP_03378	MAKBNDIO_00500	AMBJMKPA_03209	CBHFFFPB_00439	EMAKANNB_00525	KPMPNOMJ_02368	HHEGCMEO_00046	MIJFOHDP_03338	BMJOJCAN_02785	DHDLILLP_03065	CPOMKEDE_03352	HOANOIHF_03311	HPELOFBE_02905	JIDEKNFK_02869	NMFNJFGN_03252	FKBLDPGC_03271	MGCMLKMG_03195	BBOBKPCA_03256
hypothetical protein	20	20	OAAHGDBI_03548	FEFIEDHF_03575	HAMFIABP_03545	MAKBNDIO_03568	AMBJMKPA_03567	CBHFFFPB_03566	EMAKANNB_03517	KPMPNOMJ_03558	HHEGCMEO_03574	MIJFOHDP_03569	BMJOJCAN_03536	DHDLILLP_03432	CPOMKEDE_03526	HOANOIHF_03504	HPELOFBE_03528	JIDEKNFK_03522	NMFNJFGN_03543	FKBLDPGC_03518	MGCMLKMG_03480	BBOBKPCA_03524
Dihydrolipoyllysine-residue acetyltransferase component of pyruvate dehydrogenase complex	20	20	OAAHGDBI_00595	FEFIEDHF_02710	HAMFIABP_01935	MAKBNDIO_01817	AMBJMKPA_02209	CBHFFFPB_01690	EMAKANNB_01848	KPMPNOMJ_02737	HHEGCMEO_01722	MIJFOHDP_01487	BMJOJCAN_01342	DHDLILLP_01629	CPOMKEDE_01612	HOANOIHF_02514	HPELOFBE_02147	JIDEKNFK_01900	NMFNJFGN_02517	FKBLDPGC_01623	MGCMLKMG_01283	BBOBKPCA_02501
hypothetical protein	20	20	OAAHGDBI_02591	FEFIEDHF_01825	HAMFIABP_01431	MAKBNDIO_02003	AMBJMKPA_01542	CBHFFFPB_01876	EMAKANNB_02045	KPMPNOMJ_01757	HHEGCMEO_01874	MIJFOHDP_01650	BMJOJCAN_01028	DHDLILLP_01568	CPOMKEDE_02243	HOANOIHF_00491	HPELOFBE_01552	JIDEKNFK_00934	NMFNJFGN_01341	FKBLDPGC_01236	MGCMLKMG_00490	BBOBKPCA_01526
hypothetical protein	20	20	OAAHGDBI_02520	FEFIEDHF_03098	HAMFIABP_02768	MAKBNDIO_03069	AMBJMKPA_02908	CBHFFFPB_03074	EMAKANNB_03157	KPMPNOMJ_03153	HHEGCMEO_02955	MIJFOHDP_02979	BMJOJCAN_02324	DHDLILLP_02339	CPOMKEDE_03028	HOANOIHF_03050	HPELOFBE_03200	JIDEKNFK_02422	NMFNJFGN_02745	FKBLDPGC_02242	MGCMLKMG_02181	BBOBKPCA_02158
Lipopolysaccharide export system permease protein LptF	20	20	OAAHGDBI_00861	FEFIEDHF_01738	HAMFIABP_01139	MAKBNDIO_01732	AMBJMKPA_01466	CBHFFFPB_01371	EMAKANNB_01763	KPMPNOMJ_01244	HHEGCMEO_01369	MIJFOHDP_01368	BMJOJCAN_03342	DHDLILLP_00105	CPOMKEDE_00787	HOANOIHF_00706	HPELOFBE_00649	JIDEKNFK_00720	NMFNJFGN_00391	FKBLDPGC_00508	MGCMLKMG_00005	BBOBKPCA_00507
Trifunctional nucleotide phosphoesterase protein YfkN	20	20	OAAHGDBI_00598	FEFIEDHF_02713	HAMFIABP_01938	MAKBNDIO_01814	AMBJMKPA_02212	CBHFFFPB_01687	EMAKANNB_01845	KPMPNOMJ_02740	HHEGCMEO_01725	MIJFOHDP_01490	BMJOJCAN_01339	DHDLILLP_01632	CPOMKEDE_01615	HOANOIHF_02511	HPELOFBE_02150	JIDEKNFK_01903	NMFNJFGN_02514	FKBLDPGC_01620	MGCMLKMG_01286	BBOBKPCA_02498
RNA polymerase-associated protein RapA	20	20	OAAHGDBI_00855	FEFIEDHF_01732	HAMFIABP_01133	MAKBNDIO_01726	AMBJMKPA_01460	CBHFFFPB_01377	EMAKANNB_01757	KPMPNOMJ_01250	HHEGCMEO_01375	MIJFOHDP_01362	BMJOJCAN_03348	DHDLILLP_00111	CPOMKEDE_00781	HOANOIHF_00712	HPELOFBE_00655	JIDEKNFK_00714	NMFNJFGN_00397	FKBLDPGC_00502	MGCMLKMG_00011	BBOBKPCA_00501
hypothetical protein	20	20	OAAHGDBI_00579	FEFIEDHF_02694	HAMFIABP_01919	MAKBNDIO_01833	AMBJMKPA_02193	CBHFFFPB_01706	EMAKANNB_01864	KPMPNOMJ_02721	HHEGCMEO_01706	MIJFOHDP_01471	BMJOJCAN_01358	DHDLILLP_01613	CPOMKEDE_01596	HOANOIHF_02530	HPELOFBE_02131	JIDEKNFK_01884	NMFNJFGN_02533	FKBLDPGC_01639	MGCMLKMG_01267	BBOBKPCA_02517
3-dehydroquinate dehydratase	20	20	OAAHGDBI_01471	FEFIEDHF_02184	HAMFIABP_03196	MAKBNDIO_02373	AMBJMKPA_01793	CBHFFFPB_02278	EMAKANNB_02401	KPMPNOMJ_01961	HHEGCMEO_01970	MIJFOHDP_03055	BMJOJCAN_02881	DHDLILLP_01805	CPOMKEDE_02472	HOANOIHF_02457	HPELOFBE_01702	JIDEKNFK_02965	NMFNJFGN_02426	FKBLDPGC_02740	MGCMLKMG_02445	BBOBKPCA_02409
Tol-Pal system protein TolB	20	20	OAAHGDBI_00042	FEFIEDHF_01458	HAMFIABP_00462	MAKBNDIO_01055	AMBJMKPA_00042	CBHFFFPB_00929	EMAKANNB_01086	KPMPNOMJ_01505	HHEGCMEO_00927	MIJFOHDP_00447	BMJOJCAN_00787	DHDLILLP_01728	CPOMKEDE_03062	HOANOIHF_02869	HPELOFBE_03144	JIDEKNFK_00234	NMFNJFGN_02848	FKBLDPGC_00735	MGCMLKMG_03102	BBOBKPCA_03114
putative membrane transporter protein YfcA	20	20	OAAHGDBI_00062	FEFIEDHF_01438	HAMFIABP_00482	MAKBNDIO_01075	AMBJMKPA_00062	CBHFFFPB_00909	EMAKANNB_01106	KPMPNOMJ_01525	HHEGCMEO_00907	MIJFOHDP_00467	BMJOJCAN_00807	DHDLILLP_03230	CPOMKEDE_00314	HOANOIHF_03337	HPELOFBE_00002	JIDEKNFK_00214	NMFNJFGN_00734	FKBLDPGC_00755	MGCMLKMG_03313	BBOBKPCA_00852
hypothetical protein	20	20	OAAHGDBI_03513	FEFIEDHF_03565	HAMFIABP_03532	MAKBNDIO_03558	AMBJMKPA_03552	CBHFFFPB_03556	EMAKANNB_03565	KPMPNOMJ_03538	HHEGCMEO_03557	MIJFOHDP_03555	BMJOJCAN_03526	DHDLILLP_03122	CPOMKEDE_03508	HOANOIHF_03490	HPELOFBE_03510	JIDEKNFK_03497	NMFNJFGN_03529	FKBLDPGC_03507	MGCMLKMG_03470	BBOBKPCA_03499
hypothetical protein	20	20	OAAHGDBI_00139	FEFIEDHF_01361	HAMFIABP_00559	MAKBNDIO_01152	AMBJMKPA_00139	CBHFFFPB_00832	EMAKANNB_01183	KPMPNOMJ_01602	HHEGCMEO_00830	MIJFOHDP_00544	BMJOJCAN_00884	DHDLILLP_00310	CPOMKEDE_00237	HOANOIHF_00342	HPELOFBE_00079	JIDEKNFK_00137	NMFNJFGN_00811	FKBLDPGC_00832	MGCMLKMG_00838	BBOBKPCA_00775
hypothetical protein	20	20	OAAHGDBI_02220	FEFIEDHF_02391	HAMFIABP_02384	MAKBNDIO_02933	AMBJMKPA_02433	CBHFFFPB_02918	EMAKANNB_03074	KPMPNOMJ_02876	HHEGCMEO_02653	MIJFOHDP_02671	BMJOJCAN_03225	DHDLILLP_02283	CPOMKEDE_02383	HOANOIHF_01873	HPELOFBE_02431	JIDEKNFK_02500	NMFNJFGN_01779	FKBLDPGC_02326	MGCMLKMG_02878	BBOBKPCA_02076
hypothetical protein	20	20	OAAHGDBI_03291	FEFIEDHF_00577	HAMFIABP_02201	MAKBNDIO_00987	AMBJMKPA_02741	CBHFFFPB_01340	EMAKANNB_01018	KPMPNOMJ_00527	HHEGCMEO_00995	MIJFOHDP_02799	BMJOJCAN_02020	DHDLILLP_02570	CPOMKEDE_02219	HOANOIHF_01583	HPELOFBE_02266	JIDEKNFK_02041	NMFNJFGN_02109	FKBLDPGC_03154	MGCMLKMG_00395	BBOBKPCA_01659
hypothetical protein	20	20	OAAHGDBI_00244	FEFIEDHF_01256	HAMFIABP_00664	MAKBNDIO_01257	AMBJMKPA_00244	CBHFFFPB_00727	EMAKANNB_01288	KPMPNOMJ_01207	HHEGCMEO_00725	MIJFOHDP_00649	BMJOJCAN_00500	DHDLILLP_01519	CPOMKEDE_00132	HOANOIHF_00237	HPELOFBE_00184	JIDEKNFK_00032	NMFNJFGN_02249	FKBLDPGC_00237	MGCMLKMG_02284	BBOBKPCA_00236
Periplasmic oligopeptide-binding protein OppA	20	20	OAAHGDBI_00957	FEFIEDHF_00205	HAMFIABP_00145	MAKBNDIO_00205	AMBJMKPA_00773	CBHFFFPB_00145	EMAKANNB_00230	KPMPNOMJ_00206	HHEGCMEO_00341	MIJFOHDP_00145	BMJOJCAN_00174	DHDLILLP_01221	CPOMKEDE_00404	HOANOIHF_01036	HPELOFBE_00907	JIDEKNFK_01004	NMFNJFGN_02456	FKBLDPGC_00657	MGCMLKMG_02497	BBOBKPCA_00528
hypothetical protein	20	20	OAAHGDBI_01073	FEFIEDHF_00886	HAMFIABP_01203	MAKBNDIO_00678	AMBJMKPA_01166	CBHFFFPB_01031	EMAKANNB_00709	KPMPNOMJ_00836	HHEGCMEO_01304	MIJFOHDP_01019	BMJOJCAN_01170	DHDLILLP_02439	CPOMKEDE_00986	HOANOIHF_01351	HPELOFBE_03171	JIDEKNFK_01595	NMFNJFGN_00264	FKBLDPGC_00996	MGCMLKMG_02191	BBOBKPCA_01481
hypothetical protein	20	20	OAAHGDBI_01027	FEFIEDHF_00933	HAMFIABP_01157	MAKBNDIO_00632	AMBJMKPA_01213	CBHFFFPB_00985	EMAKANNB_00663	KPMPNOMJ_00883	HHEGCMEO_01351	MIJFOHDP_00973	BMJOJCAN_01124	DHDLILLP_01697	CPOMKEDE_00940	HOANOIHF_01398	HPELOFBE_02890	JIDEKNFK_01642	NMFNJFGN_00218	FKBLDPGC_01043	MGCMLKMG_02238	BBOBKPCA_02461
hypothetical protein	20	20	OAAHGDBI_00020	FEFIEDHF_01480	HAMFIABP_00440	MAKBNDIO_01033	AMBJMKPA_00020	CBHFFFPB_00951	EMAKANNB_01064	KPMPNOMJ_01483	HHEGCMEO_00949	MIJFOHDP_03396	BMJOJCAN_00765	DHDLILLP_01750	CPOMKEDE_03084	HOANOIHF_02847	HPELOFBE_03122	JIDEKNFK_00256	NMFNJFGN_02826	FKBLDPGC_03335	MGCMLKMG_03276	BBOBKPCA_03324
Negative modulator of initiation of replication	20	20	OAAHGDBI_00292	FEFIEDHF_01208	HAMFIABP_00712	MAKBNDIO_01305	AMBJMKPA_00292	CBHFFFPB_00679	EMAKANNB_01336	KPMPNOMJ_01158	HHEGCMEO_00677	MIJFOHDP_00698	BMJOJCAN_00452	DHDLILLP_00476	CPOMKEDE_00084	HOANOIHF_00189	HPELOFBE_00232	JIDEKNFK_01165	NMFNJFGN_00188	FKBLDPGC_00189	MGCMLKMG_00755	BBOBKPCA_00188
Dihydroorotase	20	20	OAAHGDBI_01058	FEFIEDHF_00902	HAMFIABP_01188	MAKBNDIO_00663	AMBJMKPA_01182	CBHFFFPB_01016	EMAKANNB_00694	KPMPNOMJ_00852	HHEGCMEO_01320	MIJFOHDP_01004	BMJOJCAN_01155	DHDLILLP_02424	CPOMKEDE_00971	HOANOIHF_01367	HPELOFBE_02859	JIDEKNFK_01611	NMFNJFGN_00249	FKBLDPGC_01012	MGCMLKMG_02207	BBOBKPCA_02430
Aspartate/alanine antiporter	20	20	OAAHGDBI_01010	FEFIEDHF_00258	HAMFIABP_00198	MAKBNDIO_00258	AMBJMKPA_00720	CBHFFFPB_00198	EMAKANNB_00283	KPMPNOMJ_00259	HHEGCMEO_00288	MIJFOHDP_00198	BMJOJCAN_00121	DHDLILLP_01994	CPOMKEDE_00351	HOANOIHF_01089	HPELOFBE_02981	JIDEKNFK_00951	NMFNJFGN_03044	FKBLDPGC_00710	MGCMLKMG_02992	BBOBKPCA_00581
Modulator of FtsH protease HflC	20	20	OAAHGDBI_03256	FEFIEDHF_03357	HAMFIABP_03032	MAKBNDIO_03260	AMBJMKPA_03305	CBHFFFPB_03292	EMAKANNB_03399	KPMPNOMJ_03192	HHEGCMEO_03078	MIJFOHDP_03259	BMJOJCAN_03101	DHDLILLP_02879	CPOMKEDE_02965	HOANOIHF_02760	HPELOFBE_03085	JIDEKNFK_03083	NMFNJFGN_02878	FKBLDPGC_03063	MGCMLKMG_03236	BBOBKPCA_02839
Putative glutamine amidotransferase YafJ	20	20	OAAHGDBI_00427	FEFIEDHF_01074	HAMFIABP_00847	MAKBNDIO_01440	AMBJMKPA_00427	CBHFFFPB_00544	EMAKANNB_01471	KPMPNOMJ_01023	HHEGCMEO_00542	MIJFOHDP_00833	BMJOJCAN_00317	DHDLILLP_01058	CPOMKEDE_01943	HOANOIHF_00054	HPELOFBE_00367	JIDEKNFK_01300	NMFNJFGN_00054	FKBLDPGC_00054	MGCMLKMG_00620	BBOBKPCA_00054
Ornithine carbamoyltransferase	20	20	OAAHGDBI_00853	FEFIEDHF_01730	HAMFIABP_01131	MAKBNDIO_01724	AMBJMKPA_01458	CBHFFFPB_01379	EMAKANNB_01755	KPMPNOMJ_01252	HHEGCMEO_01377	MIJFOHDP_01360	BMJOJCAN_00533	DHDLILLP_00113	CPOMKEDE_00779	HOANOIHF_00714	HPELOFBE_00657	JIDEKNFK_00712	NMFNJFGN_00399	FKBLDPGC_00500	MGCMLKMG_00013	BBOBKPCA_00499
Ribosome rescue factor SmrB	20	20	OAAHGDBI_00311	FEFIEDHF_01189	HAMFIABP_00731	MAKBNDIO_01324	AMBJMKPA_00311	CBHFFFPB_00660	EMAKANNB_01355	KPMPNOMJ_01139	HHEGCMEO_00658	MIJFOHDP_00717	BMJOJCAN_00433	DHDLILLP_00495	CPOMKEDE_00065	HOANOIHF_00170	HPELOFBE_00251	JIDEKNFK_01184	NMFNJFGN_00169	FKBLDPGC_00170	MGCMLKMG_00736	BBOBKPCA_00169
hypothetical protein	20	20	OAAHGDBI_01575	FEFIEDHF_00672	HAMFIABP_02656	MAKBNDIO_00892	AMBJMKPA_00952	CBHFFFPB_01245	EMAKANNB_00923	KPMPNOMJ_00622	HHEGCMEO_01090	MIJFOHDP_01756	BMJOJCAN_02352	DHDLILLP_00600	CPOMKEDE_00804	HOANOIHF_02563	HPELOFBE_02483	JIDEKNFK_02383	NMFNJFGN_01119	FKBLDPGC_01703	MGCMLKMG_00300	BBOBKPCA_01998
LPS-assembly lipoprotein LptE	20	20	OAAHGDBI_02994	FEFIEDHF_00080	HAMFIABP_00020	MAKBNDIO_00080	AMBJMKPA_00898	CBHFFFPB_00020	EMAKANNB_00105	KPMPNOMJ_00081	HHEGCMEO_00466	MIJFOHDP_00020	BMJOJCAN_03055	DHDLILLP_01838	CPOMKEDE_00529	HOANOIHF_02690	HPELOFBE_01032	JIDEKNFK_01129	NMFNJFGN_01162	FKBLDPGC_00532	MGCMLKMG_02962	BBOBKPCA_01143
Trp operon repressor	20	20	OAAHGDBI_01768	FEFIEDHF_02468	HAMFIABP_01901	MAKBNDIO_02535	AMBJMKPA_02174	CBHFFFPB_02559	EMAKANNB_02715	KPMPNOMJ_02379	HHEGCMEO_02401	MIJFOHDP_02412	BMJOJCAN_01659	DHDLILLP_02823	CPOMKEDE_01463	HOANOIHF_01503	HPELOFBE_01825	JIDEKNFK_01752	NMFNJFGN_01390	FKBLDPGC_01428	MGCMLKMG_00920	BBOBKPCA_01261
hypothetical protein	20	20	OAAHGDBI_00940	FEFIEDHF_00188	HAMFIABP_00128	MAKBNDIO_00188	AMBJMKPA_00790	CBHFFFPB_00128	EMAKANNB_00213	KPMPNOMJ_00189	HHEGCMEO_00358	MIJFOHDP_00128	BMJOJCAN_00191	DHDLILLP_02421	CPOMKEDE_00421	HOANOIHF_01019	HPELOFBE_00924	JIDEKNFK_01021	NMFNJFGN_01270	FKBLDPGC_00640	MGCMLKMG_01817	BBOBKPCA_01251
Tyrosine-specific transport system	20	20	OAAHGDBI_03029	FEFIEDHF_03067	HAMFIABP_02524	MAKBNDIO_02978	AMBJMKPA_02665	CBHFFFPB_02094	EMAKANNB_02132	KPMPNOMJ_03053	HHEGCMEO_02796	MIJFOHDP_01995	BMJOJCAN_02165	DHDLILLP_02054	CPOMKEDE_02083	HOANOIHF_02428	HPELOFBE_02046	JIDEKNFK_02251	NMFNJFGN_02296	FKBLDPGC_01913	MGCMLKMG_01709	BBOBKPCA_01799
ATP-dependent DNA helicase Rep	20	20	OAAHGDBI_01346	FEFIEDHF_02059	HAMFIABP_02501	MAKBNDIO_02248	AMBJMKPA_01918	CBHFFFPB_02403	EMAKANNB_02276	KPMPNOMJ_01836	HHEGCMEO_02095	MIJFOHDP_03131	BMJOJCAN_02481	DHDLILLP_03101	CPOMKEDE_02858	HOANOIHF_03191	HPELOFBE_03275	JIDEKNFK_03216	NMFNJFGN_02023	FKBLDPGC_02012	MGCMLKMG_01532	BBOBKPCA_03241
hypothetical protein	20	20	OAAHGDBI_00970	FEFIEDHF_00218	HAMFIABP_00158	MAKBNDIO_00218	AMBJMKPA_00760	CBHFFFPB_00158	EMAKANNB_00243	KPMPNOMJ_00219	HHEGCMEO_00328	MIJFOHDP_00158	BMJOJCAN_00161	DHDLILLP_01208	CPOMKEDE_00391	HOANOIHF_01049	HPELOFBE_00894	JIDEKNFK_00991	NMFNJFGN_02469	FKBLDPGC_00670	MGCMLKMG_02484	BBOBKPCA_00541
hypothetical protein	20	20	OAAHGDBI_01362	FEFIEDHF_02075	HAMFIABP_02485	MAKBNDIO_02264	AMBJMKPA_01902	CBHFFFPB_02387	EMAKANNB_02292	KPMPNOMJ_01852	HHEGCMEO_02079	MIJFOHDP_03115	BMJOJCAN_02497	DHDLILLP_03338	CPOMKEDE_02842	HOANOIHF_02918	HPELOFBE_01593	JIDEKNFK_03025	NMFNJFGN_02039	FKBLDPGC_01996	MGCMLKMG_01516	BBOBKPCA_02666
Aspartate aminotransferase	20	20	OAAHGDBI_03162	FEFIEDHF_00397	HAMFIABP_00338	MAKBNDIO_00398	AMBJMKPA_00580	CBHFFFPB_00337	EMAKANNB_00423	KPMPNOMJ_00400	HHEGCMEO_00147	MIJFOHDP_00338	BMJOJCAN_01549	DHDLILLP_01252	CPOMKEDE_01109	HOANOIHF_02218	HPELOFBE_00544	JIDEKNFK_00381	NMFNJFGN_00700	FKBLDPGC_02495	MGCMLKMG_02335	BBOBKPCA_01103
hypothetical protein	20	20	OAAHGDBI_03447	FEFIEDHF_03478	HAMFIABP_03494	MAKBNDIO_03480	AMBJMKPA_03459	CBHFFFPB_03485	EMAKANNB_03481	KPMPNOMJ_03469	HHEGCMEO_03519	MIJFOHDP_03512	BMJOJCAN_03401	DHDLILLP_03376	CPOMKEDE_03407	HOANOIHF_03384	HPELOFBE_03391	JIDEKNFK_03374	NMFNJFGN_03386	FKBLDPGC_03395	MGCMLKMG_03326	BBOBKPCA_03366
hypothetical protein	20	20	OAAHGDBI_01829	FEFIEDHF_02529	HAMFIABP_01840	MAKBNDIO_02596	AMBJMKPA_02113	CBHFFFPB_02620	EMAKANNB_02776	KPMPNOMJ_02440	HHEGCMEO_02462	MIJFOHDP_02351	BMJOJCAN_01720	DHDLILLP_00859	CPOMKEDE_01402	HOANOIHF_01442	HPELOFBE_01764	JIDEKNFK_01691	NMFNJFGN_01451	FKBLDPGC_01367	MGCMLKMG_00981	BBOBKPCA_01322
Cytochrome bd-I ubiquinol oxidase subunit 2	20	20	OAAHGDBI_00048	FEFIEDHF_01452	HAMFIABP_00468	MAKBNDIO_01061	AMBJMKPA_00048	CBHFFFPB_00923	EMAKANNB_01092	KPMPNOMJ_01511	HHEGCMEO_00921	MIJFOHDP_00453	BMJOJCAN_00793	DHDLILLP_01722	CPOMKEDE_03056	HOANOIHF_02875	HPELOFBE_03150	JIDEKNFK_00228	NMFNJFGN_02854	FKBLDPGC_00741	MGCMLKMG_03108	BBOBKPCA_03120
hypothetical protein	20	20	OAAHGDBI_02129	FEFIEDHF_01765	HAMFIABP_01371	MAKBNDIO_02063	AMBJMKPA_01602	CBHFFFPB_01936	EMAKANNB_01985	KPMPNOMJ_01697	HHEGCMEO_01934	MIJFOHDP_01590	BMJOJCAN_01088	DHDLILLP_02535	CPOMKEDE_02008	HOANOIHF_00431	HPELOFBE_01492	JIDEKNFK_02176	NMFNJFGN_01281	FKBLDPGC_01296	MGCMLKMG_00550	BBOBKPCA_01586
hypothetical protein	20	20	OAAHGDBI_00404	FEFIEDHF_01096	HAMFIABP_00824	MAKBNDIO_01417	AMBJMKPA_00404	CBHFFFPB_00567	EMAKANNB_01448	KPMPNOMJ_01046	HHEGCMEO_00565	MIJFOHDP_00810	BMJOJCAN_00340	DHDLILLP_02613	CPOMKEDE_01966	HOANOIHF_00077	HPELOFBE_00344	JIDEKNFK_01277	NMFNJFGN_00076	FKBLDPGC_00077	MGCMLKMG_00643	BBOBKPCA_00076
Nucleotide-binding protein YajQ	20	20	OAAHGDBI_01647	FEFIEDHF_02309	HAMFIABP_01680	MAKBNDIO_02498	AMBJMKPA_02037	CBHFFFPB_02522	EMAKANNB_02594	KPMPNOMJ_02238	HHEGCMEO_02280	MIJFOHDP_02191	BMJOJCAN_01502	DHDLILLP_00615	CPOMKEDE_01242	HOANOIHF_00674	HPELOFBE_01358	JIDEKNFK_00752	NMFNJFGN_01683	FKBLDPGC_01169	MGCMLKMG_01567	BBOBKPCA_01710
7-cyano-7-deazaguanine synthase	20	20	OAAHGDBI_02844	FEFIEDHF_00465	HAMFIABP_00406	MAKBNDIO_00466	AMBJMKPA_00513	CBHFFFPB_00405	EMAKANNB_00491	KPMPNOMJ_00468	HHEGCMEO_00080	MIJFOHDP_00406	BMJOJCAN_01617	DHDLILLP_01455	CPOMKEDE_02426	HOANOIHF_02079	HPELOFBE_00612	JIDEKNFK_00449	NMFNJFGN_01983	FKBLDPGC_02366	MGCMLKMG_02001	BBOBKPCA_01036
hypothetical protein	20	20	OAAHGDBI_01745	FEFIEDHF_02211	HAMFIABP_01778	MAKBNDIO_02400	AMBJMKPA_01939	CBHFFFPB_02424	EMAKANNB_02692	KPMPNOMJ_02140	HHEGCMEO_02378	MIJFOHDP_02289	BMJOJCAN_01404	DHDLILLP_01775	CPOMKEDE_01340	HOANOIHF_00576	HPELOFBE_01456	JIDEKNFK_00850	NMFNJFGN_01903	FKBLDPGC_01071	MGCMLKMG_02913	BBOBKPCA_02958
hypothetical protein	20	20	OAAHGDBI_00904	FEFIEDHF_00152	HAMFIABP_00092	MAKBNDIO_00152	AMBJMKPA_00826	CBHFFFPB_00092	EMAKANNB_00177	KPMPNOMJ_00153	HHEGCMEO_00394	MIJFOHDP_00092	BMJOJCAN_00227	DHDLILLP_00892	CPOMKEDE_00457	HOANOIHF_00983	HPELOFBE_00960	JIDEKNFK_01057	NMFNJFGN_01234	FKBLDPGC_00604	MGCMLKMG_01781	BBOBKPCA_01215
4-hydroxy-tetrahydrodipicolinate synthase	20	20	OAAHGDBI_00346	FEFIEDHF_01154	HAMFIABP_00766	MAKBNDIO_01359	AMBJMKPA_00346	CBHFFFPB_00625	EMAKANNB_01390	KPMPNOMJ_01104	HHEGCMEO_00623	MIJFOHDP_00752	BMJOJCAN_00398	DHDLILLP_00530	CPOMKEDE_00030	HOANOIHF_00135	HPELOFBE_00286	JIDEKNFK_01219	NMFNJFGN_00134	FKBLDPGC_00135	MGCMLKMG_00701	BBOBKPCA_00134
hypothetical protein	20	20	OAAHGDBI_01041	FEFIEDHF_00919	HAMFIABP_01171	MAKBNDIO_00646	AMBJMKPA_01199	CBHFFFPB_00999	EMAKANNB_00677	KPMPNOMJ_00869	HHEGCMEO_01337	MIJFOHDP_00987	BMJOJCAN_01138	DHDLILLP_01683	CPOMKEDE_00954	HOANOIHF_01384	HPELOFBE_02876	JIDEKNFK_01628	NMFNJFGN_00232	FKBLDPGC_01029	MGCMLKMG_02224	BBOBKPCA_02447
hypothetical protein	20	20	OAAHGDBI_02879	FEFIEDHF_01531	HAMFIABP_00932	MAKBNDIO_01525	AMBJMKPA_01259	CBHFFFPB_01578	EMAKANNB_01556	KPMPNOMJ_01451	HHEGCMEO_01576	MIJFOHDP_01161	BMJOJCAN_00732	DHDLILLP_00032	CPOMKEDE_00580	HOANOIHF_00913	HPELOFBE_00856	JIDEKNFK_00513	NMFNJFGN_02360	FKBLDPGC_00301	MGCMLKMG_00212	BBOBKPCA_00300
Magnesium and cobalt efflux protein CorC	20	20	OAAHGDBI_02990	FEFIEDHF_00084	HAMFIABP_00024	MAKBNDIO_00084	AMBJMKPA_00894	CBHFFFPB_00024	EMAKANNB_00109	KPMPNOMJ_00085	HHEGCMEO_00462	MIJFOHDP_00024	BMJOJCAN_03059	DHDLILLP_01842	CPOMKEDE_00525	HOANOIHF_02694	HPELOFBE_01028	JIDEKNFK_01125	NMFNJFGN_01166	FKBLDPGC_00536	MGCMLKMG_02966	BBOBKPCA_01147
Serine--tRNA ligase	20	20	OAAHGDBI_00975	FEFIEDHF_00223	HAMFIABP_00163	MAKBNDIO_00223	AMBJMKPA_00755	CBHFFFPB_00163	EMAKANNB_00248	KPMPNOMJ_00224	HHEGCMEO_00323	MIJFOHDP_00163	BMJOJCAN_00156	DHDLILLP_01203	CPOMKEDE_00386	HOANOIHF_01054	HPELOFBE_00889	JIDEKNFK_00986	NMFNJFGN_02474	FKBLDPGC_00675	MGCMLKMG_02479	BBOBKPCA_00546
Heme chaperone HemW	20	20	OAAHGDBI_02430	FEFIEDHF_02829	HAMFIABP_02090	MAKBNDIO_02826	AMBJMKPA_02328	CBHFFFPB_02814	EMAKANNB_02970	KPMPNOMJ_02675	HHEGCMEO_02585	MIJFOHDP_02568	BMJOJCAN_01922	DHDLILLP_01309	CPOMKEDE_01726	HOANOIHF_01683	HPELOFBE_01909	JIDEKNFK_01800	NMFNJFGN_01569	FKBLDPGC_01812	MGCMLKMG_01183	BBOBKPCA_02240
hypothetical protein	20	20	OAAHGDBI_02912	FEFIEDHF_00049	HAMFIABP_03237	MAKBNDIO_00049	AMBJMKPA_03092	CBHFFFPB_03376	EMAKANNB_00074	KPMPNOMJ_00050	HHEGCMEO_03337	MIJFOHDP_02897	BMJOJCAN_02943	DHDLILLP_03144	CPOMKEDE_02773	HOANOIHF_03256	HPELOFBE_02704	JIDEKNFK_03295	NMFNJFGN_03331	FKBLDPGC_02695	MGCMLKMG_02609	BBOBKPCA_03003
hypothetical protein	20	20	OAAHGDBI_01556	FEFIEDHF_00653	HAMFIABP_02675	MAKBNDIO_00911	AMBJMKPA_00933	CBHFFFPB_01264	EMAKANNB_00942	KPMPNOMJ_00603	HHEGCMEO_01071	MIJFOHDP_01737	BMJOJCAN_03438	DHDLILLP_02926	CPOMKEDE_03434	HOANOIHF_02544	HPELOFBE_02502	JIDEKNFK_02402	NMFNJFGN_01138	FKBLDPGC_01722	MGCMLKMG_00319	BBOBKPCA_01979
Methyl-accepting chemotaxis protein McpH	20	20	OAAHGDBI_03288	FEFIEDHF_00574	HAMFIABP_02204	MAKBNDIO_00990	AMBJMKPA_02744	CBHFFFPB_01343	EMAKANNB_01021	KPMPNOMJ_00524	HHEGCMEO_00992	MIJFOHDP_02802	BMJOJCAN_02017	DHDLILLP_02573	CPOMKEDE_02222	HOANOIHF_01586	HPELOFBE_02269	JIDEKNFK_02044	NMFNJFGN_02106	FKBLDPGC_03151	MGCMLKMG_00398	BBOBKPCA_01662
Signal recognition particle protein	20	20	OAAHGDBI_01237	FEFIEDHF_01998	HAMFIABP_01604	MAKBNDIO_02139	AMBJMKPA_01726	CBHFFFPB_02211	EMAKANNB_02465	KPMPNOMJ_02076	HHEGCMEO_02204	MIJFOHDP_02112	BMJOJCAN_01835	DHDLILLP_00286	CPOMKEDE_01485	HOANOIHF_01225	HPELOFBE_01153	JIDEKNFK_01455	NMFNJFGN_00932	FKBLDPGC_01504	MGCMLKMG_01078	BBOBKPCA_00902
Fructokinase	20	20	OAAHGDBI_01447	FEFIEDHF_02160	HAMFIABP_03220	MAKBNDIO_02349	AMBJMKPA_01817	CBHFFFPB_02302	EMAKANNB_02377	KPMPNOMJ_01937	HHEGCMEO_01994	MIJFOHDP_03031	BMJOJCAN_02857	DHDLILLP_03004	CPOMKEDE_02496	HOANOIHF_02481	HPELOFBE_01678	JIDEKNFK_02941	NMFNJFGN_02402	FKBLDPGC_02716	MGCMLKMG_02421	BBOBKPCA_02385
hypothetical protein	20	20	OAAHGDBI_02289	FEFIEDHF_02620	HAMFIABP_03327	MAKBNDIO_02709	AMBJMKPA_03146	CBHFFFPB_02711	EMAKANNB_02867	KPMPNOMJ_02592	HHEGCMEO_03353	MIJFOHDP_02487	BMJOJCAN_02959	DHDLILLP_03028	CPOMKEDE_02907	HOANOIHF_02679	HPELOFBE_02761	JIDEKNFK_03069	NMFNJFGN_02817	FKBLDPGC_02938	MGCMLKMG_02625	BBOBKPCA_01884
DNA gyrase subunit A GyrA	20	20	OAAHGDBI_01887	FEFIEDHF_00363	HAMFIABP_00304	MAKBNDIO_00364	AMBJMKPA_00615	CBHFFFPB_00303	EMAKANNB_00389	KPMPNOMJ_00366	HHEGCMEO_00182	MIJFOHDP_00304	BMJOJCAN_00015	DHDLILLP_00439	CPOMKEDE_01144	HOANOIHF_02185	HPELOFBE_00510	JIDEKNFK_00347	NMFNJFGN_00666	FKBLDPGC_02802	MGCMLKMG_02096	BBOBKPCA_00688
Thiosulfate sulfurtransferase GlpE	20	20	OAAHGDBI_02551	FEFIEDHF_03129	HAMFIABP_02799	MAKBNDIO_03100	AMBJMKPA_02877	CBHFFFPB_03105	EMAKANNB_03188	KPMPNOMJ_03268	HHEGCMEO_02924	MIJFOHDP_02948	BMJOJCAN_02293	DHDLILLP_01380	CPOMKEDE_02949	HOANOIHF_02811	HPELOFBE_03034	JIDEKNFK_02453	NMFNJFGN_03029	FKBLDPGC_02211	MGCMLKMG_02150	BBOBKPCA_02189
H(+)/Cl(-) exchange transporter ClcA	20	20	OAAHGDBI_02339	FEFIEDHF_02670	HAMFIABP_03107	MAKBNDIO_02659	AMBJMKPA_02968	CBHFFFPB_02761	EMAKANNB_02917	KPMPNOMJ_02281	HHEGCMEO_03139	MIJFOHDP_02437	BMJOJCAN_02698	DHDLILLP_02524	CPOMKEDE_02719	HOANOIHF_03109	HPELOFBE_02622	JIDEKNFK_02782	NMFNJFGN_03115	FKBLDPGC_02900	MGCMLKMG_02411	BBOBKPCA_02762
Phosphoenolpyruvate-dependent phosphotransferase system	20	20	OAAHGDBI_01795	FEFIEDHF_02495	HAMFIABP_01874	MAKBNDIO_02562	AMBJMKPA_02147	CBHFFFPB_02586	EMAKANNB_02742	KPMPNOMJ_02406	HHEGCMEO_02428	MIJFOHDP_02385	BMJOJCAN_01686	DHDLILLP_02017	CPOMKEDE_01436	HOANOIHF_01476	HPELOFBE_01798	JIDEKNFK_01725	NMFNJFGN_01417	FKBLDPGC_01401	MGCMLKMG_00947	BBOBKPCA_01288
2-dehydro-3-deoxyphosphooctonate aldolase	20	20	OAAHGDBI_00360	FEFIEDHF_01140	HAMFIABP_00780	MAKBNDIO_01373	AMBJMKPA_00360	CBHFFFPB_00611	EMAKANNB_01404	KPMPNOMJ_01090	HHEGCMEO_00609	MIJFOHDP_00766	BMJOJCAN_00384	DHDLILLP_03198	CPOMKEDE_00016	HOANOIHF_00121	HPELOFBE_00300	JIDEKNFK_01233	NMFNJFGN_00120	FKBLDPGC_00121	MGCMLKMG_00687	BBOBKPCA_00120
hypothetical protein	20	20	OAAHGDBI_03378	FEFIEDHF_03427	HAMFIABP_02861	MAKBNDIO_03348	AMBJMKPA_03405	CBHFFFPB_03230	EMAKANNB_03312	KPMPNOMJ_03352	HHEGCMEO_03431	MIJFOHDP_03438	BMJOJCAN_03305	DHDLILLP_02838	CPOMKEDE_03281	HOANOIHF_03210	HPELOFBE_02840	JIDEKNFK_03259	NMFNJFGN_03185	FKBLDPGC_03278	MGCMLKMG_02704	BBOBKPCA_03273
Galactose-1-phosphate uridylyltransferase	20	20	OAAHGDBI_01731	FEFIEDHF_02225	HAMFIABP_01764	MAKBNDIO_02414	AMBJMKPA_01953	CBHFFFPB_02438	EMAKANNB_02678	KPMPNOMJ_02154	HHEGCMEO_02364	MIJFOHDP_02275	BMJOJCAN_01418	DHDLILLP_01761	CPOMKEDE_01326	HOANOIHF_00590	HPELOFBE_01442	JIDEKNFK_00836	NMFNJFGN_01889	FKBLDPGC_01085	MGCMLKMG_02927	BBOBKPCA_02972
hypothetical protein	20	20	OAAHGDBI_00988	FEFIEDHF_00236	HAMFIABP_00176	MAKBNDIO_00236	AMBJMKPA_00742	CBHFFFPB_00176	EMAKANNB_00261	KPMPNOMJ_00237	HHEGCMEO_00310	MIJFOHDP_00176	BMJOJCAN_00143	DHDLILLP_01190	CPOMKEDE_00373	HOANOIHF_01067	HPELOFBE_02959	JIDEKNFK_00973	NMFNJFGN_02487	FKBLDPGC_00688	MGCMLKMG_02466	BBOBKPCA_00559
hypothetical protein	20	20	OAAHGDBI_02860	FEFIEDHF_01512	HAMFIABP_00913	MAKBNDIO_01506	AMBJMKPA_01240	CBHFFFPB_01597	EMAKANNB_01537	KPMPNOMJ_01470	HHEGCMEO_01595	MIJFOHDP_01142	BMJOJCAN_00751	DHDLILLP_00013	CPOMKEDE_00561	HOANOIHF_00932	HPELOFBE_00875	JIDEKNFK_00494	NMFNJFGN_02379	FKBLDPGC_00282	MGCMLKMG_00231	BBOBKPCA_00281
N-ethylmaleimide reductase	20	20	OAAHGDBI_01124	FEFIEDHF_00835	HAMFIABP_01254	MAKBNDIO_00729	AMBJMKPA_01115	CBHFFFPB_01082	EMAKANNB_00760	KPMPNOMJ_00785	HHEGCMEO_01253	MIJFOHDP_01070	BMJOJCAN_01221	DHDLILLP_02172	CPOMKEDE_01037	HOANOIHF_01300	HPELOFBE_01308	JIDEKNFK_01544	NMFNJFGN_00315	FKBLDPGC_00945	MGCMLKMG_01931	BBOBKPCA_01430
hypothetical protein	20	20	OAAHGDBI_00323	FEFIEDHF_01177	HAMFIABP_00743	MAKBNDIO_01336	AMBJMKPA_00323	CBHFFFPB_00648	EMAKANNB_01367	KPMPNOMJ_01127	HHEGCMEO_00646	MIJFOHDP_00729	BMJOJCAN_00421	DHDLILLP_00507	CPOMKEDE_00053	HOANOIHF_00158	HPELOFBE_00263	JIDEKNFK_01196	NMFNJFGN_00157	FKBLDPGC_00158	MGCMLKMG_00724	BBOBKPCA_00157
tRNA-cytidine(32) 2-sulfurtransferase	20	20	OAAHGDBI_03081	FEFIEDHF_00525	HAMFIABP_03352	MAKBNDIO_00526	AMBJMKPA_03235	CBHFFFPB_00465	EMAKANNB_00551	KPMPNOMJ_02342	HHEGCMEO_00020	MIJFOHDP_03312	BMJOJCAN_02759	DHDLILLP_01938	CPOMKEDE_03102	HOANOIHF_03064	HPELOFBE_02931	JIDEKNFK_02843	NMFNJFGN_02715	FKBLDPGC_02921	MGCMLKMG_03022	BBOBKPCA_03025
3-deoxy-D-manno-octulosonic acid transferase	20	20	OAAHGDBI_01414	FEFIEDHF_02127	HAMFIABP_02433	MAKBNDIO_02316	AMBJMKPA_01850	CBHFFFPB_02335	EMAKANNB_02344	KPMPNOMJ_01904	HHEGCMEO_02027	MIJFOHDP_02998	BMJOJCAN_03254	DHDLILLP_02715	CPOMKEDE_03124	HOANOIHF_02971	HPELOFBE_01645	JIDEKNFK_03313	NMFNJFGN_03233	FKBLDPGC_01944	MGCMLKMG_01464	BBOBKPCA_03220
2-methyl-aconitate isomerase	20	20	OAAHGDBI_02819	FEFIEDHF_00440	HAMFIABP_00381	MAKBNDIO_00441	AMBJMKPA_00538	CBHFFFPB_00380	EMAKANNB_00466	KPMPNOMJ_00443	HHEGCMEO_00105	MIJFOHDP_00381	BMJOJCAN_01592	DHDLILLP_02730	CPOMKEDE_02401	HOANOIHF_02104	HPELOFBE_00587	JIDEKNFK_00424	NMFNJFGN_01958	FKBLDPGC_02391	MGCMLKMG_01976	BBOBKPCA_01061
hypothetical protein	20	20	OAAHGDBI_02274	FEFIEDHF_02605	HAMFIABP_03312	MAKBNDIO_02724	AMBJMKPA_03131	CBHFFFPB_02696	EMAKANNB_02852	KPMPNOMJ_02577	HHEGCMEO_03368	MIJFOHDP_02502	BMJOJCAN_02974	DHDLILLP_02473	CPOMKEDE_02892	HOANOIHF_02664	HPELOFBE_02776	JIDEKNFK_03054	NMFNJFGN_02802	FKBLDPGC_02953	MGCMLKMG_02640	BBOBKPCA_01869
PTS system mannose-specific EIIBCA component	20	20	OAAHGDBI_00031	FEFIEDHF_01469	HAMFIABP_00451	MAKBNDIO_01044	AMBJMKPA_00031	CBHFFFPB_00940	EMAKANNB_01075	KPMPNOMJ_01494	HHEGCMEO_00938	MIJFOHDP_03385	BMJOJCAN_00776	DHDLILLP_01739	CPOMKEDE_03073	HOANOIHF_02858	HPELOFBE_03133	JIDEKNFK_00245	NMFNJFGN_02837	FKBLDPGC_03346	MGCMLKMG_03287	BBOBKPCA_03335
D-lactate dehydrogenase	20	20	OAAHGDBI_03273	FEFIEDHF_00559	HAMFIABP_02219	MAKBNDIO_01005	AMBJMKPA_02759	CBHFFFPB_01358	EMAKANNB_01036	KPMPNOMJ_00509	HHEGCMEO_00977	MIJFOHDP_02817	BMJOJCAN_02002	DHDLILLP_02588	CPOMKEDE_02237	HOANOIHF_01601	HPELOFBE_02284	JIDEKNFK_02059	NMFNJFGN_02091	FKBLDPGC_03136	MGCMLKMG_00413	BBOBKPCA_01677
Membrane-bound lytic murein transglycosylase D	20	20	OAAHGDBI_00435	FEFIEDHF_01066	HAMFIABP_00855	MAKBNDIO_01448	AMBJMKPA_00435	CBHFFFPB_00536	EMAKANNB_01479	KPMPNOMJ_01015	HHEGCMEO_00534	MIJFOHDP_00841	BMJOJCAN_00309	DHDLILLP_01050	CPOMKEDE_01935	HOANOIHF_00046	HPELOFBE_00375	JIDEKNFK_01308	NMFNJFGN_00046	FKBLDPGC_00046	MGCMLKMG_00612	BBOBKPCA_00046
6,7-dimethyl-8-ribityllumazine synthase	20	20	OAAHGDBI_00464	FEFIEDHF_01037	HAMFIABP_00884	MAKBNDIO_01477	AMBJMKPA_00464	CBHFFFPB_00507	EMAKANNB_01508	KPMPNOMJ_00986	HHEGCMEO_00505	MIJFOHDP_00870	BMJOJCAN_00280	DHDLILLP_01021	CPOMKEDE_01906	HOANOIHF_00017	HPELOFBE_00404	JIDEKNFK_01337	NMFNJFGN_00017	FKBLDPGC_00017	MGCMLKMG_00583	BBOBKPCA_00017
hypothetical protein	20	20	OAAHGDBI_03270	FEFIEDHF_00556	HAMFIABP_02222	MAKBNDIO_01008	AMBJMKPA_02762	CBHFFFPB_01361	EMAKANNB_01039	KPMPNOMJ_00506	HHEGCMEO_00974	MIJFOHDP_02820	BMJOJCAN_01999	DHDLILLP_03345	CPOMKEDE_02240	HOANOIHF_01604	HPELOFBE_02287	JIDEKNFK_02062	NMFNJFGN_02088	FKBLDPGC_03133	MGCMLKMG_00416	BBOBKPCA_01680
N-acetylmuramic acid 6-phosphate etherase	20	20	OAAHGDBI_01388	FEFIEDHF_02101	HAMFIABP_02459	MAKBNDIO_02290	AMBJMKPA_01876	CBHFFFPB_02361	EMAKANNB_02318	KPMPNOMJ_01878	HHEGCMEO_02053	MIJFOHDP_03089	BMJOJCAN_02523	DHDLILLP_02121	CPOMKEDE_03150	HOANOIHF_02892	HPELOFBE_01619	JIDEKNFK_02999	NMFNJFGN_02065	FKBLDPGC_01970	MGCMLKMG_01490	BBOBKPCA_02640
Protein/nucleic acid deglycase 1	20	20	OAAHGDBI_03431	FEFIEDHF_00938	HAMFIABP_01152	MAKBNDIO_00627	AMBJMKPA_01218	CBHFFFPB_00980	EMAKANNB_00658	KPMPNOMJ_00888	HHEGCMEO_01356	MIJFOHDP_00968	BMJOJCAN_01119	DHDLILLP_01702	CPOMKEDE_00935	HOANOIHF_03351	HPELOFBE_02895	JIDEKNFK_03363	NMFNJFGN_00213	FKBLDPGC_01048	MGCMLKMG_02243	BBOBKPCA_02466
hypothetical protein	20	20	OAAHGDBI_02084	FEFIEDHF_01810	HAMFIABP_01416	MAKBNDIO_02018	AMBJMKPA_01557	CBHFFFPB_01891	EMAKANNB_02030	KPMPNOMJ_01742	HHEGCMEO_01889	MIJFOHDP_01635	BMJOJCAN_01043	DHDLILLP_01868	CPOMKEDE_02053	HOANOIHF_00476	HPELOFBE_01537	JIDEKNFK_02221	NMFNJFGN_01326	FKBLDPGC_01251	MGCMLKMG_00505	BBOBKPCA_01541
hypothetical protein	20	20	OAAHGDBI_01649	FEFIEDHF_02307	HAMFIABP_01682	MAKBNDIO_02496	AMBJMKPA_02035	CBHFFFPB_02520	EMAKANNB_02596	KPMPNOMJ_02236	HHEGCMEO_02282	MIJFOHDP_02193	BMJOJCAN_01500	DHDLILLP_00617	CPOMKEDE_01244	HOANOIHF_00672	HPELOFBE_01360	JIDEKNFK_00754	NMFNJFGN_01681	FKBLDPGC_01167	MGCMLKMG_01569	BBOBKPCA_01712
hypothetical protein	20	20	OAAHGDBI_00185	FEFIEDHF_01315	HAMFIABP_00605	MAKBNDIO_01198	AMBJMKPA_00185	CBHFFFPB_00786	EMAKANNB_01229	KPMPNOMJ_01648	HHEGCMEO_00784	MIJFOHDP_00590	BMJOJCAN_00930	DHDLILLP_00984	CPOMKEDE_00191	HOANOIHF_00296	HPELOFBE_00125	JIDEKNFK_00091	NMFNJFGN_00857	FKBLDPGC_00878	MGCMLKMG_00884	BBOBKPCA_00729
Acyl-CoA thioester hydrolase YbgC	20	20	OAAHGDBI_00046	FEFIEDHF_01454	HAMFIABP_00466	MAKBNDIO_01059	AMBJMKPA_00046	CBHFFFPB_00925	EMAKANNB_01090	KPMPNOMJ_01509	HHEGCMEO_00923	MIJFOHDP_00451	BMJOJCAN_00791	DHDLILLP_01724	CPOMKEDE_03058	HOANOIHF_02873	HPELOFBE_03148	JIDEKNFK_00230	NMFNJFGN_02852	FKBLDPGC_00739	MGCMLKMG_03106	BBOBKPCA_03118
Glutathione synthetase	20	20	OAAHGDBI_02417	FEFIEDHF_02816	HAMFIABP_02103	MAKBNDIO_02839	AMBJMKPA_02315	CBHFFFPB_02801	EMAKANNB_02957	KPMPNOMJ_02688	HHEGCMEO_02598	MIJFOHDP_02555	BMJOJCAN_01909	DHDLILLP_01296	CPOMKEDE_01713	HOANOIHF_01696	HPELOFBE_01922	JIDEKNFK_01787	NMFNJFGN_01582	FKBLDPGC_01825	MGCMLKMG_01170	BBOBKPCA_03085
hypothetical protein	20	20	OAAHGDBI_02950	FEFIEDHF_00011	HAMFIABP_03275	MAKBNDIO_00011	AMBJMKPA_03054	CBHFFFPB_03356	EMAKANNB_00036	KPMPNOMJ_00011	HHEGCMEO_03299	MIJFOHDP_02859	BMJOJCAN_02905	DHDLILLP_01889	CPOMKEDE_02811	HOANOIHF_02930	HPELOFBE_02742	JIDEKNFK_03130	NMFNJFGN_02925	FKBLDPGC_02657	MGCMLKMG_02571	BBOBKPCA_03171
hypothetical protein	20	20	OAAHGDBI_01677	FEFIEDHF_02279	HAMFIABP_01710	MAKBNDIO_02468	AMBJMKPA_02007	CBHFFFPB_02492	EMAKANNB_02624	KPMPNOMJ_02208	HHEGCMEO_02310	MIJFOHDP_02221	BMJOJCAN_01472	DHDLILLP_00645	CPOMKEDE_01272	HOANOIHF_00644	HPELOFBE_01388	JIDEKNFK_00782	NMFNJFGN_01653	FKBLDPGC_01139	MGCMLKMG_01597	BBOBKPCA_01740
hypothetical protein	20	20	OAAHGDBI_01096	FEFIEDHF_00863	HAMFIABP_01226	MAKBNDIO_00701	AMBJMKPA_01143	CBHFFFPB_01054	EMAKANNB_00732	KPMPNOMJ_00813	HHEGCMEO_01281	MIJFOHDP_01042	BMJOJCAN_01193	DHDLILLP_03133	CPOMKEDE_01009	HOANOIHF_01328	HPELOFBE_03194	JIDEKNFK_01572	NMFNJFGN_00287	FKBLDPGC_00973	MGCMLKMG_01959	BBOBKPCA_01458
hypothetical protein	20	20	OAAHGDBI_03507	FEFIEDHF_03546	HAMFIABP_02844	MAKBNDIO_03527	AMBJMKPA_03529	CBHFFFPB_03535	EMAKANNB_03509	KPMPNOMJ_03516	HHEGCMEO_03448	MIJFOHDP_03421	BMJOJCAN_03484	DHDLILLP_03112	CPOMKEDE_03480	HOANOIHF_03455	HPELOFBE_03475	JIDEKNFK_03483	NMFNJFGN_03486	FKBLDPGC_03481	MGCMLKMG_03424	BBOBKPCA_03471
hypothetical protein	20	20	OAAHGDBI_02261	FEFIEDHF_02592	HAMFIABP_03299	MAKBNDIO_02737	AMBJMKPA_03118	CBHFFFPB_02683	EMAKANNB_02839	KPMPNOMJ_02564	HHEGCMEO_03381	MIJFOHDP_02515	BMJOJCAN_02987	DHDLILLP_02460	CPOMKEDE_02879	HOANOIHF_02651	HPELOFBE_02789	JIDEKNFK_03041	NMFNJFGN_02789	FKBLDPGC_02966	MGCMLKMG_02653	BBOBKPCA_01856
Protoporphyrinogen IX dehydrogenase [quinone]	20	20	OAAHGDBI_02795	FEFIEDHF_03242	HAMFIABP_02985	MAKBNDIO_03213	AMBJMKPA_03393	CBHFFFPB_03218	EMAKANNB_03228	KPMPNOMJ_03037	HHEGCMEO_03044	MIJFOHDP_03139	BMJOJCAN_02683	DHDLILLP_00742	CPOMKEDE_02657	HOANOIHF_02324	HPELOFBE_02580	JIDEKNFK_02694	NMFNJFGN_03197	FKBLDPGC_03226	MGCMLKMG_03142	BBOBKPCA_03202
hypothetical protein	20	20	OAAHGDBI_02132	FEFIEDHF_01762	HAMFIABP_01368	MAKBNDIO_02066	AMBJMKPA_01605	CBHFFFPB_01939	EMAKANNB_01982	KPMPNOMJ_01694	HHEGCMEO_01937	MIJFOHDP_01587	BMJOJCAN_01091	DHDLILLP_02532	CPOMKEDE_02005	HOANOIHF_00428	HPELOFBE_01489	JIDEKNFK_02173	NMFNJFGN_01278	FKBLDPGC_01299	MGCMLKMG_00553	BBOBKPCA_03043
Aromatic amino acid exporter YddG	20	20	OAAHGDBI_02569	FEFIEDHF_03147	HAMFIABP_02817	MAKBNDIO_03118	AMBJMKPA_02859	CBHFFFPB_03123	EMAKANNB_03206	KPMPNOMJ_03250	HHEGCMEO_02906	MIJFOHDP_02930	BMJOJCAN_02275	DHDLILLP_01398	CPOMKEDE_02931	HOANOIHF_02793	HPELOFBE_03052	JIDEKNFK_02471	NMFNJFGN_03011	FKBLDPGC_02193	MGCMLKMG_02132	BBOBKPCA_02207
S-adenosylmethionine:tRNA ribosyltransferase-isomerase	20	20	OAAHGDBI_02174	FEFIEDHF_02437	HAMFIABP_02338	MAKBNDIO_02887	AMBJMKPA_02479	CBHFFFPB_02964	EMAKANNB_03120	KPMPNOMJ_02830	HHEGCMEO_02699	MIJFOHDP_02717	BMJOJCAN_03023	DHDLILLP_02073	CPOMKEDE_02337	HOANOIHF_01827	HPELOFBE_02385	JIDEKNFK_02546	NMFNJFGN_01733	FKBLDPGC_02280	MGCMLKMG_02834	BBOBKPCA_02122
PTS system N,N'-diacetylchitobiose-specific EIIA component	20	20	OAAHGDBI_03153	FEFIEDHF_00388	HAMFIABP_00329	MAKBNDIO_00389	AMBJMKPA_00590	CBHFFFPB_00328	EMAKANNB_00414	KPMPNOMJ_00391	HHEGCMEO_00157	MIJFOHDP_00329	BMJOJCAN_01540	DHDLILLP_01242	CPOMKEDE_01119	HOANOIHF_02209	HPELOFBE_00535	JIDEKNFK_00372	NMFNJFGN_00691	FKBLDPGC_02486	MGCMLKMG_02326	BBOBKPCA_01113
3-ketoacyl-CoA thiolase	20	20	OAAHGDBI_02791	FEFIEDHF_03238	HAMFIABP_02981	MAKBNDIO_03209	AMBJMKPA_03389	CBHFFFPB_03214	EMAKANNB_03232	KPMPNOMJ_03033	HHEGCMEO_03040	MIJFOHDP_03143	BMJOJCAN_02679	DHDLILLP_00746	CPOMKEDE_02653	HOANOIHF_02320	HPELOFBE_02576	JIDEKNFK_02698	NMFNJFGN_03201	FKBLDPGC_03230	MGCMLKMG_03146	BBOBKPCA_03198
Periplasmic alpha-amylase	20	20	OAAHGDBI_02397	FEFIEDHF_00963	HAMFIABP_02695	MAKBNDIO_00603	AMBJMKPA_02822	CBHFFFPB_03001	EMAKANNB_00634	KPMPNOMJ_00912	HHEGCMEO_02869	MIJFOHDP_00944	BMJOJCAN_02238	DHDLILLP_01957	CPOMKEDE_02526	HOANOIHF_02035	HPELOFBE_02347	JIDEKNFK_02571	NMFNJFGN_01865	FKBLDPGC_02156	MGCMLKMG_01833	BBOBKPCA_02784
Protein YcgL	20	20	OAAHGDBI_00157	FEFIEDHF_01343	HAMFIABP_00577	MAKBNDIO_01170	AMBJMKPA_00157	CBHFFFPB_00814	EMAKANNB_01201	KPMPNOMJ_01620	HHEGCMEO_00812	MIJFOHDP_00562	BMJOJCAN_00902	DHDLILLP_00956	CPOMKEDE_00219	HOANOIHF_00324	HPELOFBE_00097	JIDEKNFK_00119	NMFNJFGN_00829	FKBLDPGC_00850	MGCMLKMG_00856	BBOBKPCA_00757
Chemotaxis protein CheV	20	20	OAAHGDBI_01084	FEFIEDHF_00875	HAMFIABP_01214	MAKBNDIO_00689	AMBJMKPA_01155	CBHFFFPB_01042	EMAKANNB_00720	KPMPNOMJ_00825	HHEGCMEO_01293	MIJFOHDP_01030	BMJOJCAN_01181	DHDLILLP_03296	CPOMKEDE_00997	HOANOIHF_01340	HPELOFBE_03182	JIDEKNFK_01584	NMFNJFGN_00275	FKBLDPGC_00985	MGCMLKMG_03386	BBOBKPCA_01470
Acetolactate synthase isozyme 3 large subunit	20	20	OAAHGDBI_00663	FEFIEDHF_02778	HAMFIABP_02003	MAKBNDIO_01749	AMBJMKPA_02277	CBHFFFPB_01622	EMAKANNB_01780	KPMPNOMJ_02805	HHEGCMEO_01790	MIJFOHDP_01555	BMJOJCAN_01274	DHDLILLP_01120	CPOMKEDE_01680	HOANOIHF_02635	HPELOFBE_03352	JIDEKNFK_01968	NMFNJFGN_02545	FKBLDPGC_01555	MGCMLKMG_01351	BBOBKPCA_02574
Elongation factor P	20	20	OAAHGDBI_00710	FEFIEDHF_01587	HAMFIABP_00988	MAKBNDIO_01581	AMBJMKPA_01315	CBHFFFPB_01522	EMAKANNB_01612	KPMPNOMJ_01395	HHEGCMEO_01520	MIJFOHDP_01217	BMJOJCAN_00676	DHDLILLP_00088	CPOMKEDE_00636	HOANOIHF_00857	HPELOFBE_00800	JIDEKNFK_00569	NMFNJFGN_00542	FKBLDPGC_00357	MGCMLKMG_00156	BBOBKPCA_00356
PTS system oligo-beta-mannoside-specific EIIB component	20	20	OAAHGDBI_03151	FEFIEDHF_00386	HAMFIABP_00327	MAKBNDIO_00387	AMBJMKPA_00592	CBHFFFPB_00326	EMAKANNB_00412	KPMPNOMJ_00389	HHEGCMEO_00159	MIJFOHDP_00327	BMJOJCAN_01538	DHDLILLP_01240	CPOMKEDE_01121	HOANOIHF_02207	HPELOFBE_00533	JIDEKNFK_00370	NMFNJFGN_00689	FKBLDPGC_02484	MGCMLKMG_02324	BBOBKPCA_01115
Holin-like protein CidA	20	20	OAAHGDBI_00297	FEFIEDHF_01203	HAMFIABP_00717	MAKBNDIO_01310	AMBJMKPA_00297	CBHFFFPB_00674	EMAKANNB_01341	KPMPNOMJ_01153	HHEGCMEO_00672	MIJFOHDP_00703	BMJOJCAN_00447	DHDLILLP_00481	CPOMKEDE_00079	HOANOIHF_00184	HPELOFBE_00237	JIDEKNFK_01170	NMFNJFGN_00183	FKBLDPGC_00184	MGCMLKMG_00750	BBOBKPCA_00183
Crossover junction endodeoxyribonuclease RuvC	20	20	OAAHGDBI_00053	FEFIEDHF_01447	HAMFIABP_00473	MAKBNDIO_01066	AMBJMKPA_00053	CBHFFFPB_00918	EMAKANNB_01097	KPMPNOMJ_01516	HHEGCMEO_00916	MIJFOHDP_00458	BMJOJCAN_00798	DHDLILLP_01717	CPOMKEDE_03051	HOANOIHF_02880	HPELOFBE_03155	JIDEKNFK_00223	NMFNJFGN_02859	FKBLDPGC_00746	MGCMLKMG_03113	BBOBKPCA_03125
hypothetical protein	20	20	OAAHGDBI_02285	FEFIEDHF_02616	HAMFIABP_03323	MAKBNDIO_02713	AMBJMKPA_03142	CBHFFFPB_02707	EMAKANNB_02863	KPMPNOMJ_02588	HHEGCMEO_03357	MIJFOHDP_02491	BMJOJCAN_02963	DHDLILLP_03032	CPOMKEDE_02903	HOANOIHF_02675	HPELOFBE_02765	JIDEKNFK_03065	NMFNJFGN_02813	FKBLDPGC_02942	MGCMLKMG_02629	BBOBKPCA_01880
Sulfate transporter CysZ	20	20	OAAHGDBI_02981	FEFIEDHF_00093	HAMFIABP_00033	MAKBNDIO_00093	AMBJMKPA_00885	CBHFFFPB_00033	EMAKANNB_00118	KPMPNOMJ_00094	HHEGCMEO_00453	MIJFOHDP_00033	BMJOJCAN_03068	DHDLILLP_01851	CPOMKEDE_00516	HOANOIHF_02703	HPELOFBE_01019	JIDEKNFK_01116	NMFNJFGN_01175	FKBLDPGC_00545	MGCMLKMG_02975	BBOBKPCA_01156
2-succinylbenzoate--CoA ligase	20	20	OAAHGDBI_02680	FEFIEDHF_00734	HAMFIABP_01355	MAKBNDIO_00830	AMBJMKPA_01014	CBHFFFPB_01183	EMAKANNB_00861	KPMPNOMJ_00684	HHEGCMEO_01152	MIJFOHDP_01818	BMJOJCAN_02414	DHDLILLP_02807	CPOMKEDE_00866	HOANOIHF_01936	HPELOFBE_01207	JIDEKNFK_02634	NMFNJFGN_01057	FKBLDPGC_02406	MGCMLKMG_02555	BBOBKPCA_02566
Nicotinate-nucleotide adenylyltransferase	20	20	OAAHGDBI_03104	FEFIEDHF_03307	HAMFIABP_02908	MAKBNDIO_03332	AMBJMKPA_03290	CBHFFFPB_03277	EMAKANNB_03359	KPMPNOMJ_03099	HHEGCMEO_03482	MIJFOHDP_03379	BMJOJCAN_03358	DHDLILLP_03285	CPOMKEDE_03322	HOANOIHF_03283	HPELOFBE_03328	JIDEKNFK_03320	NMFNJFGN_03301	FKBLDPGC_03319	MGCMLKMG_03251	BBOBKPCA_03314
Endolytic murein transglycosylase	20	20	OAAHGDBI_00215	FEFIEDHF_01285	HAMFIABP_00635	MAKBNDIO_01228	AMBJMKPA_00215	CBHFFFPB_00756	EMAKANNB_01259	KPMPNOMJ_01236	HHEGCMEO_00754	MIJFOHDP_00620	BMJOJCAN_00529	DHDLILLP_01490	CPOMKEDE_00161	HOANOIHF_00266	HPELOFBE_00155	JIDEKNFK_00061	NMFNJFGN_02220	FKBLDPGC_00266	MGCMLKMG_02255	BBOBKPCA_00265
putative glycerol-3-phosphate acyltransferase	20	20	OAAHGDBI_01195	FEFIEDHF_02040	HAMFIABP_01644	MAKBNDIO_02097	AMBJMKPA_01768	CBHFFFPB_02253	EMAKANNB_02423	KPMPNOMJ_02118	HHEGCMEO_02244	MIJFOHDP_02152	BMJOJCAN_01875	DHDLILLP_02761	CPOMKEDE_03194	HOANOIHF_01265	HPELOFBE_01193	JIDEKNFK_01495	NMFNJFGN_00892	FKBLDPGC_01544	MGCMLKMG_01038	BBOBKPCA_00862
1-(5-phosphoribosyl)-5-[(5-phosphoribosylamino)methylideneamino] imidazole-4-carboxamide isomerase	20	20	OAAHGDBI_01002	FEFIEDHF_00250	HAMFIABP_00190	MAKBNDIO_00250	AMBJMKPA_00728	CBHFFFPB_00190	EMAKANNB_00275	KPMPNOMJ_00251	HHEGCMEO_00296	MIJFOHDP_00190	BMJOJCAN_00129	DHDLILLP_02002	CPOMKEDE_00359	HOANOIHF_01081	HPELOFBE_02973	JIDEKNFK_00959	NMFNJFGN_03036	FKBLDPGC_00702	MGCMLKMG_02984	BBOBKPCA_00573
hypothetical protein	20	20	OAAHGDBI_01743	FEFIEDHF_02213	HAMFIABP_01776	MAKBNDIO_02402	AMBJMKPA_01941	CBHFFFPB_02426	EMAKANNB_02690	KPMPNOMJ_02142	HHEGCMEO_02376	MIJFOHDP_02287	BMJOJCAN_01406	DHDLILLP_01773	CPOMKEDE_01338	HOANOIHF_00578	HPELOFBE_01454	JIDEKNFK_00848	NMFNJFGN_01901	FKBLDPGC_01073	MGCMLKMG_02915	BBOBKPCA_02960
Phosphate-binding protein PstS 1	20	20	OAAHGDBI_01573	FEFIEDHF_00670	HAMFIABP_02658	MAKBNDIO_00894	AMBJMKPA_00950	CBHFFFPB_01247	EMAKANNB_00925	KPMPNOMJ_00620	HHEGCMEO_01088	MIJFOHDP_01754	BMJOJCAN_02350	DHDLILLP_00602	CPOMKEDE_00802	HOANOIHF_02561	HPELOFBE_02485	JIDEKNFK_02385	NMFNJFGN_01121	FKBLDPGC_01705	MGCMLKMG_00302	BBOBKPCA_01996
Asparagine synthetase B [glutamine-hydrolyzing]	20	20	OAAHGDBI_02961	FEFIEDHF_00113	HAMFIABP_00053	MAKBNDIO_00113	AMBJMKPA_00865	CBHFFFPB_00053	EMAKANNB_00138	KPMPNOMJ_00114	HHEGCMEO_00433	MIJFOHDP_00053	BMJOJCAN_03088	DHDLILLP_00931	CPOMKEDE_00496	HOANOIHF_02723	HPELOFBE_00999	JIDEKNFK_01096	NMFNJFGN_01195	FKBLDPGC_00565	MGCMLKMG_01742	BBOBKPCA_01176
Regulator of ribonuclease activity B	20	20	OAAHGDBI_02469	FEFIEDHF_02868	HAMFIABP_02051	MAKBNDIO_02787	AMBJMKPA_02367	CBHFFFPB_02853	EMAKANNB_03009	KPMPNOMJ_02636	HHEGCMEO_02546	MIJFOHDP_02607	BMJOJCAN_01961	DHDLILLP_03263	CPOMKEDE_01765	HOANOIHF_01644	HPELOFBE_01870	JIDEKNFK_01839	NMFNJFGN_01530	FKBLDPGC_01773	MGCMLKMG_01222	BBOBKPCA_02279
Thioredoxin reductase	20	20	OAAHGDBI_01959	FEFIEDHF_00292	HAMFIABP_00232	MAKBNDIO_00292	AMBJMKPA_00686	CBHFFFPB_00232	EMAKANNB_00317	KPMPNOMJ_00294	HHEGCMEO_00254	MIJFOHDP_00232	BMJOJCAN_00087	DHDLILLP_02196	CPOMKEDE_00316	HOANOIHF_01123	HPELOFBE_00438	JIDEKNFK_00275	NMFNJFGN_00594	FKBLDPGC_03029	MGCMLKMG_03056	BBOBKPCA_00616
hypothetical protein	20	20	OAAHGDBI_00972	FEFIEDHF_00220	HAMFIABP_00160	MAKBNDIO_00220	AMBJMKPA_00758	CBHFFFPB_00160	EMAKANNB_00245	KPMPNOMJ_00221	HHEGCMEO_00326	MIJFOHDP_00160	BMJOJCAN_00159	DHDLILLP_01206	CPOMKEDE_00389	HOANOIHF_01051	HPELOFBE_00892	JIDEKNFK_00989	NMFNJFGN_02471	FKBLDPGC_00672	MGCMLKMG_02482	BBOBKPCA_00543
Phage shock protein G	20	20	OAAHGDBI_03399	FEFIEDHF_03448	HAMFIABP_03060	MAKBNDIO_03288	AMBJMKPA_03426	CBHFFFPB_03414	EMAKANNB_03416	KPMPNOMJ_03399	HHEGCMEO_03050	MIJFOHDP_03287	BMJOJCAN_03332	DHDLILLP_02865	CPOMKEDE_03308	HOANOIHF_03231	HPELOFBE_03314	JIDEKNFK_03270	NMFNJFGN_03292	FKBLDPGC_03305	MGCMLKMG_03222	BBOBKPCA_03300
hypothetical protein	20	20	OAAHGDBI_00417	FEFIEDHF_01083	HAMFIABP_00837	MAKBNDIO_01430	AMBJMKPA_00417	CBHFFFPB_00554	EMAKANNB_01461	KPMPNOMJ_01033	HHEGCMEO_00552	MIJFOHDP_00823	BMJOJCAN_00327	DHDLILLP_01068	CPOMKEDE_01953	HOANOIHF_00064	HPELOFBE_00357	JIDEKNFK_01290	NMFNJFGN_00063	FKBLDPGC_00064	MGCMLKMG_00630	BBOBKPCA_00063
hypothetical protein	20	20	OAAHGDBI_00914	FEFIEDHF_00162	HAMFIABP_00102	MAKBNDIO_00162	AMBJMKPA_00816	CBHFFFPB_00102	EMAKANNB_00187	KPMPNOMJ_00163	HHEGCMEO_00384	MIJFOHDP_00102	BMJOJCAN_00217	DHDLILLP_02395	CPOMKEDE_00447	HOANOIHF_00993	HPELOFBE_00950	JIDEKNFK_01047	NMFNJFGN_01244	FKBLDPGC_00614	MGCMLKMG_01791	BBOBKPCA_01225
hypothetical protein	20	20	OAAHGDBI_02153	FEFIEDHF_02458	HAMFIABP_02317	MAKBNDIO_02866	AMBJMKPA_02500	CBHFFFPB_02985	EMAKANNB_03141	KPMPNOMJ_02809	HHEGCMEO_02720	MIJFOHDP_02738	BMJOJCAN_03002	DHDLILLP_02771	CPOMKEDE_02316	HOANOIHF_01806	HPELOFBE_02364	JIDEKNFK_02567	NMFNJFGN_01712	FKBLDPGC_02259	MGCMLKMG_02813	BBOBKPCA_02143
hypothetical protein	20	20	OAAHGDBI_01540	FEFIEDHF_00637	HAMFIABP_02140	MAKBNDIO_00927	AMBJMKPA_02681	CBHFFFPB_01280	EMAKANNB_00958	KPMPNOMJ_00587	HHEGCMEO_01055	MIJFOHDP_02739	BMJOJCAN_02080	DHDLILLP_02589	CPOMKEDE_02159	HOANOIHF_01523	HPELOFBE_02206	JIDEKNFK_01981	NMFNJFGN_03135	FKBLDPGC_02527	MGCMLKMG_00335	BBOBKPCA_01599
hypothetical protein	20	20	OAAHGDBI_03194	FEFIEDHF_00481	HAMFIABP_00422	MAKBNDIO_00482	AMBJMKPA_00497	CBHFFFPB_00421	EMAKANNB_00507	KPMPNOMJ_00484	HHEGCMEO_00064	MIJFOHDP_00422	BMJOJCAN_01633	DHDLILLP_01471	CPOMKEDE_02442	HOANOIHF_02063	HPELOFBE_00628	JIDEKNFK_00465	NMFNJFGN_01999	FKBLDPGC_02350	MGCMLKMG_02017	BBOBKPCA_01020
UDP-N-acetylmuramate--L-alanyl-gamma-D-glutamyl-meso-2,6-diaminoheptandioate ligase	20	20	OAAHGDBI_00823	FEFIEDHF_01700	HAMFIABP_01101	MAKBNDIO_01694	AMBJMKPA_01428	CBHFFFPB_01409	EMAKANNB_01725	KPMPNOMJ_01282	HHEGCMEO_01407	MIJFOHDP_01330	BMJOJCAN_00563	DHDLILLP_00143	CPOMKEDE_00749	HOANOIHF_00744	HPELOFBE_00687	JIDEKNFK_00682	NMFNJFGN_00429	FKBLDPGC_00470	MGCMLKMG_00043	BBOBKPCA_00469
putative protein YibN	20	20	OAAHGDBI_00716	FEFIEDHF_01593	HAMFIABP_00994	MAKBNDIO_01587	AMBJMKPA_01321	CBHFFFPB_01516	EMAKANNB_01618	KPMPNOMJ_01389	HHEGCMEO_01514	MIJFOHDP_01223	BMJOJCAN_00670	DHDLILLP_00094	CPOMKEDE_00642	HOANOIHF_00851	HPELOFBE_00794	JIDEKNFK_00575	NMFNJFGN_00536	FKBLDPGC_00363	MGCMLKMG_00150	BBOBKPCA_00362
Lipase chaperone	20	20	OAAHGDBI_03116	FEFIEDHF_03319	HAMFIABP_02896	MAKBNDIO_03320	AMBJMKPA_03278	CBHFFFPB_03265	EMAKANNB_03347	KPMPNOMJ_03111	HHEGCMEO_03422	MIJFOHDP_03367	BMJOJCAN_03176	DHDLILLP_03304	CPOMKEDE_03182	HOANOIHF_02996	HPELOFBE_02806	JIDEKNFK_03184	NMFNJFGN_03083	FKBLDPGC_03103	MGCMLKMG_02670	BBOBKPCA_03380
hypothetical protein	20	20	OAAHGDBI_01791	FEFIEDHF_02491	HAMFIABP_01878	MAKBNDIO_02558	AMBJMKPA_02151	CBHFFFPB_02582	EMAKANNB_02738	KPMPNOMJ_02402	HHEGCMEO_02424	MIJFOHDP_02389	BMJOJCAN_01682	DHDLILLP_02021	CPOMKEDE_01440	HOANOIHF_01480	HPELOFBE_01802	JIDEKNFK_01729	NMFNJFGN_01413	FKBLDPGC_01405	MGCMLKMG_00943	BBOBKPCA_01284
Type VI secretion system component TssF1	20	20	OAAHGDBI_01535	FEFIEDHF_00632	HAMFIABP_02145	MAKBNDIO_00932	AMBJMKPA_02686	CBHFFFPB_01285	EMAKANNB_00963	KPMPNOMJ_00582	HHEGCMEO_01050	MIJFOHDP_02744	BMJOJCAN_02075	DHDLILLP_02594	CPOMKEDE_02164	HOANOIHF_01528	HPELOFBE_02211	JIDEKNFK_01986	NMFNJFGN_03140	FKBLDPGC_02532	MGCMLKMG_00340	BBOBKPCA_01604
Hemin-binding periplasmic protein HmuT	20	20	OAAHGDBI_01048	FEFIEDHF_00912	HAMFIABP_01178	MAKBNDIO_00653	AMBJMKPA_01192	CBHFFFPB_01006	EMAKANNB_00684	KPMPNOMJ_00862	HHEGCMEO_01330	MIJFOHDP_00994	BMJOJCAN_01145	DHDLILLP_01676	CPOMKEDE_00961	HOANOIHF_01377	HPELOFBE_02869	JIDEKNFK_01621	NMFNJFGN_00239	FKBLDPGC_01022	MGCMLKMG_02217	BBOBKPCA_02440
UDP-3-O-acyl-N-acetylglucosamine deacetylase	20	20	OAAHGDBI_00580	FEFIEDHF_02695	HAMFIABP_01920	MAKBNDIO_01832	AMBJMKPA_02194	CBHFFFPB_01705	EMAKANNB_01863	KPMPNOMJ_02722	HHEGCMEO_01707	MIJFOHDP_01472	BMJOJCAN_01357	DHDLILLP_01614	CPOMKEDE_01597	HOANOIHF_02529	HPELOFBE_02132	JIDEKNFK_01885	NMFNJFGN_02532	FKBLDPGC_01638	MGCMLKMG_01268	BBOBKPCA_02516
Long-chain-fatty-acid--CoA ligase	20	20	OAAHGDBI_01430	FEFIEDHF_02143	HAMFIABP_02417	MAKBNDIO_02332	AMBJMKPA_01834	CBHFFFPB_02319	EMAKANNB_02360	KPMPNOMJ_01920	HHEGCMEO_02011	MIJFOHDP_03014	BMJOJCAN_03238	DHDLILLP_03307	CPOMKEDE_02513	HOANOIHF_03429	HPELOFBE_01661	JIDEKNFK_03468	NMFNJFGN_03457	FKBLDPGC_03449	MGCMLKMG_01448	BBOBKPCA_03425
Dihydrolipoyllysine-residue succinyltransferase component of 2-oxoglutarate dehydrogenase complex	20	20	OAAHGDBI_00282	FEFIEDHF_01218	HAMFIABP_00702	MAKBNDIO_01295	AMBJMKPA_00282	CBHFFFPB_00689	EMAKANNB_01326	KPMPNOMJ_01168	HHEGCMEO_00687	MIJFOHDP_00688	BMJOJCAN_00462	DHDLILLP_00466	CPOMKEDE_00094	HOANOIHF_00199	HPELOFBE_00222	JIDEKNFK_01155	NMFNJFGN_00198	FKBLDPGC_00199	MGCMLKMG_00765	BBOBKPCA_00198
Large ribosomal subunit protein bL12	20	20	OAAHGDBI_03225	FEFIEDHF_03388	HAMFIABP_03001	MAKBNDIO_03229	AMBJMKPA_03336	CBHFFFPB_03323	EMAKANNB_03368	KPMPNOMJ_03223	HHEGCMEO_03109	MIJFOHDP_03228	BMJOJCAN_03132	DHDLILLP_02545	CPOMKEDE_02996	HOANOIHF_02729	HPELOFBE_03116	JIDEKNFK_03114	NMFNJFGN_02909	FKBLDPGC_03094	MGCMLKMG_03071	BBOBKPCA_02870
hypothetical protein	20	20	OAAHGDBI_01602	FEFIEDHF_00699	HAMFIABP_02629	MAKBNDIO_00865	AMBJMKPA_00979	CBHFFFPB_01218	EMAKANNB_00896	KPMPNOMJ_00649	HHEGCMEO_01117	MIJFOHDP_01783	BMJOJCAN_02379	DHDLILLP_00573	CPOMKEDE_00831	HOANOIHF_01901	HPELOFBE_02456	JIDEKNFK_02356	NMFNJFGN_01092	FKBLDPGC_01676	MGCMLKMG_00273	BBOBKPCA_02025
hypothetical protein	20	20	OAAHGDBI_01892	FEFIEDHF_00358	HAMFIABP_00299	MAKBNDIO_00359	AMBJMKPA_00620	CBHFFFPB_00298	EMAKANNB_00384	KPMPNOMJ_00361	HHEGCMEO_00187	MIJFOHDP_00299	BMJOJCAN_00020	DHDLILLP_00434	CPOMKEDE_01149	HOANOIHF_02180	HPELOFBE_00505	JIDEKNFK_00342	NMFNJFGN_00661	FKBLDPGC_02797	MGCMLKMG_02091	BBOBKPCA_00683
Arginine exporter protein ArgO	20	20	OAAHGDBI_03303	FEFIEDHF_02804	HAMFIABP_02115	MAKBNDIO_02851	AMBJMKPA_02303	CBHFFFPB_02789	EMAKANNB_02945	KPMPNOMJ_02700	HHEGCMEO_02610	MIJFOHDP_02543	BMJOJCAN_01897	DHDLILLP_01284	CPOMKEDE_01701	HOANOIHF_01708	HPELOFBE_01934	JIDEKNFK_01775	NMFNJFGN_01594	FKBLDPGC_01837	MGCMLKMG_01158	BBOBKPCA_03097
Deoxyribodipyrimidine photo-lyase	20	20	OAAHGDBI_01583	FEFIEDHF_00680	HAMFIABP_02648	MAKBNDIO_00884	AMBJMKPA_00960	CBHFFFPB_01237	EMAKANNB_00915	KPMPNOMJ_00630	HHEGCMEO_01098	MIJFOHDP_01764	BMJOJCAN_02360	DHDLILLP_00592	CPOMKEDE_00812	HOANOIHF_02571	HPELOFBE_02475	JIDEKNFK_02375	NMFNJFGN_01111	FKBLDPGC_01695	MGCMLKMG_00292	BBOBKPCA_02006
Aspartate ammonia-lyase	20	20	OAAHGDBI_02900	FEFIEDHF_01552	HAMFIABP_00953	MAKBNDIO_01546	AMBJMKPA_01280	CBHFFFPB_01557	EMAKANNB_01577	KPMPNOMJ_01430	HHEGCMEO_01555	MIJFOHDP_01182	BMJOJCAN_00711	DHDLILLP_00053	CPOMKEDE_00601	HOANOIHF_00892	HPELOFBE_00835	JIDEKNFK_00534	NMFNJFGN_02339	FKBLDPGC_00322	MGCMLKMG_00191	BBOBKPCA_00321
Anaerobic nitric oxide reductase transcription regulator NorR	20	20	OAAHGDBI_01528	FEFIEDHF_00625	HAMFIABP_02152	MAKBNDIO_00939	AMBJMKPA_02693	CBHFFFPB_01292	EMAKANNB_00970	KPMPNOMJ_00575	HHEGCMEO_01043	MIJFOHDP_02751	BMJOJCAN_02068	DHDLILLP_02601	CPOMKEDE_02171	HOANOIHF_01535	HPELOFBE_02218	JIDEKNFK_01993	NMFNJFGN_03147	FKBLDPGC_02539	MGCMLKMG_00347	BBOBKPCA_01611
putative inorganic carbon transporter subunit DabB	20	20	OAAHGDBI_01716	FEFIEDHF_02240	HAMFIABP_01749	MAKBNDIO_02429	AMBJMKPA_01968	CBHFFFPB_02453	EMAKANNB_02663	KPMPNOMJ_02169	HHEGCMEO_02349	MIJFOHDP_02260	BMJOJCAN_01433	DHDLILLP_03021	CPOMKEDE_01311	HOANOIHF_00605	HPELOFBE_01427	JIDEKNFK_00821	NMFNJFGN_01614	FKBLDPGC_01100	MGCMLKMG_02942	BBOBKPCA_01779
hypothetical protein	20	20	OAAHGDBI_01553	FEFIEDHF_00650	HAMFIABP_02678	MAKBNDIO_00914	AMBJMKPA_00930	CBHFFFPB_01267	EMAKANNB_00945	KPMPNOMJ_00600	HHEGCMEO_01068	MIJFOHDP_01734	BMJOJCAN_03435	DHDLILLP_02922	CPOMKEDE_03431	HOANOIHF_02541	HPELOFBE_02505	JIDEKNFK_02405	NMFNJFGN_01141	FKBLDPGC_01725	MGCMLKMG_00322	BBOBKPCA_01976
Nicotinamide-nucleotide amidohydrolase PncC	20	20	OAAHGDBI_01893	FEFIEDHF_00357	HAMFIABP_00298	MAKBNDIO_00358	AMBJMKPA_00621	CBHFFFPB_00297	EMAKANNB_00383	KPMPNOMJ_00360	HHEGCMEO_00188	MIJFOHDP_00298	BMJOJCAN_00021	DHDLILLP_00433	CPOMKEDE_01150	HOANOIHF_02179	HPELOFBE_00504	JIDEKNFK_00341	NMFNJFGN_00660	FKBLDPGC_02796	MGCMLKMG_02090	BBOBKPCA_00682
Bifunctional NAD(P)H-hydrate repair enzyme Nnr	20	20	OAAHGDBI_03274	FEFIEDHF_00560	HAMFIABP_02218	MAKBNDIO_01004	AMBJMKPA_02758	CBHFFFPB_01357	EMAKANNB_01035	KPMPNOMJ_00510	HHEGCMEO_00978	MIJFOHDP_02816	BMJOJCAN_02003	DHDLILLP_02587	CPOMKEDE_02236	HOANOIHF_01600	HPELOFBE_02283	JIDEKNFK_02058	NMFNJFGN_02092	FKBLDPGC_03137	MGCMLKMG_00412	BBOBKPCA_01676
hypothetical protein	20	20	OAAHGDBI_02050	FEFIEDHF_03284	HAMFIABP_03141	MAKBNDIO_03373	AMBJMKPA_03002	CBHFFFPB_01978	EMAKANNB_02249	KPMPNOMJ_02530	HHEGCMEO_03200	MIJFOHDP_01879	BMJOJCAN_02828	DHDLILLP_02144	CPOMKEDE_02699	HOANOIHF_02344	HPELOFBE_02678	JIDEKNFK_02890	NMFNJFGN_02648	FKBLDPGC_02605	MGCMLKMG_02771	BBOBKPCA_02334
Signal recognition particle receptor FtsY	20	20	OAAHGDBI_00266	FEFIEDHF_01234	HAMFIABP_00686	MAKBNDIO_01279	AMBJMKPA_00266	CBHFFFPB_00705	EMAKANNB_01310	KPMPNOMJ_01185	HHEGCMEO_00703	MIJFOHDP_00671	BMJOJCAN_00478	DHDLILLP_02661	CPOMKEDE_00110	HOANOIHF_00215	HPELOFBE_00206	JIDEKNFK_00010	NMFNJFGN_02271	FKBLDPGC_00215	MGCMLKMG_02306	BBOBKPCA_00214
ADP-L-glycero-D-manno-heptose-6-epimerase	20	20	OAAHGDBI_01421	FEFIEDHF_02134	HAMFIABP_02426	MAKBNDIO_02323	AMBJMKPA_01843	CBHFFFPB_02328	EMAKANNB_02351	KPMPNOMJ_01911	HHEGCMEO_02020	MIJFOHDP_03005	BMJOJCAN_03247	DHDLILLP_03166	CPOMKEDE_02522	HOANOIHF_02964	HPELOFBE_01652	JIDEKNFK_03306	NMFNJFGN_03226	FKBLDPGC_01937	MGCMLKMG_01457	BBOBKPCA_03227
Exodeoxyribonuclease I	20	20	OAAHGDBI_01909	FEFIEDHF_00342	HAMFIABP_00282	MAKBNDIO_00342	AMBJMKPA_00636	CBHFFFPB_00282	EMAKANNB_00367	KPMPNOMJ_00344	HHEGCMEO_00204	MIJFOHDP_00282	BMJOJCAN_00037	DHDLILLP_00417	CPOMKEDE_01165	HOANOIHF_02163	HPELOFBE_00488	JIDEKNFK_00325	NMFNJFGN_00644	FKBLDPGC_02781	MGCMLKMG_02074	BBOBKPCA_00666
Beta-hexosaminidase	20	20	OAAHGDBI_01284	FEFIEDHF_01951	HAMFIABP_01557	MAKBNDIO_02186	AMBJMKPA_01679	CBHFFFPB_02164	EMAKANNB_02512	KPMPNOMJ_02029	HHEGCMEO_02157	MIJFOHDP_02065	BMJOJCAN_01788	DHDLILLP_00238	CPOMKEDE_01532	HOANOIHF_01178	HPELOFBE_01106	JIDEKNFK_01408	NMFNJFGN_00979	FKBLDPGC_01457	MGCMLKMG_01125	BBOBKPCA_00949
putative transporter	20	20	OAAHGDBI_02056	FEFIEDHF_03290	HAMFIABP_03135	MAKBNDIO_03367	AMBJMKPA_02996	CBHFFFPB_01972	EMAKANNB_02255	KPMPNOMJ_02536	HHEGCMEO_03194	MIJFOHDP_01873	BMJOJCAN_02834	DHDLILLP_02138	CPOMKEDE_02705	HOANOIHF_02338	HPELOFBE_02684	JIDEKNFK_02884	NMFNJFGN_03311	FKBLDPGC_02599	MGCMLKMG_03291	BBOBKPCA_02328
Response regulator UvrY	20	20	OAAHGDBI_01929	FEFIEDHF_00322	HAMFIABP_00262	MAKBNDIO_00322	AMBJMKPA_00656	CBHFFFPB_00262	EMAKANNB_00347	KPMPNOMJ_00324	HHEGCMEO_00224	MIJFOHDP_00262	BMJOJCAN_00057	DHDLILLP_00397	CPOMKEDE_01185	HOANOIHF_02143	HPELOFBE_00468	JIDEKNFK_00305	NMFNJFGN_00624	FKBLDPGC_02761	MGCMLKMG_02054	BBOBKPCA_00646
Pyoverdine export membrane fusion protein PvdR	20	20	OAAHGDBI_02058	FEFIEDHF_03292	HAMFIABP_03133	MAKBNDIO_03365	AMBJMKPA_02994	CBHFFFPB_01970	EMAKANNB_02257	KPMPNOMJ_02538	HHEGCMEO_03192	MIJFOHDP_01871	BMJOJCAN_02836	DHDLILLP_02136	CPOMKEDE_02707	HOANOIHF_02336	HPELOFBE_02686	JIDEKNFK_02882	NMFNJFGN_03313	FKBLDPGC_02597	MGCMLKMG_03293	BBOBKPCA_02326
hypothetical protein	20	20	OAAHGDBI_00419	FEFIEDHF_01081	HAMFIABP_00839	MAKBNDIO_01432	AMBJMKPA_00419	CBHFFFPB_00552	EMAKANNB_01463	KPMPNOMJ_01031	HHEGCMEO_00550	MIJFOHDP_00825	BMJOJCAN_00325	DHDLILLP_01066	CPOMKEDE_01951	HOANOIHF_00062	HPELOFBE_00359	JIDEKNFK_01292	NMFNJFGN_00061	FKBLDPGC_00062	MGCMLKMG_00628	BBOBKPCA_00061
hypothetical protein	20	20	OAAHGDBI_01608	FEFIEDHF_00705	HAMFIABP_02623	MAKBNDIO_00859	AMBJMKPA_00985	CBHFFFPB_01212	EMAKANNB_00890	KPMPNOMJ_00655	HHEGCMEO_01123	MIJFOHDP_01789	BMJOJCAN_02385	DHDLILLP_00567	CPOMKEDE_00837	HOANOIHF_01907	HPELOFBE_02450	JIDEKNFK_02350	NMFNJFGN_01086	FKBLDPGC_01670	MGCMLKMG_00267	BBOBKPCA_02031
Sulfate adenylyltransferase subunit 1	20	20	OAAHGDBI_00808	FEFIEDHF_01685	HAMFIABP_01086	MAKBNDIO_01679	AMBJMKPA_01413	CBHFFFPB_01424	EMAKANNB_01710	KPMPNOMJ_01297	HHEGCMEO_01422	MIJFOHDP_01315	BMJOJCAN_00578	DHDLILLP_00158	CPOMKEDE_00734	HOANOIHF_00759	HPELOFBE_00702	JIDEKNFK_00667	NMFNJFGN_00444	FKBLDPGC_00455	MGCMLKMG_00058	BBOBKPCA_00454
hypothetical protein	20	20	OAAHGDBI_02596	FEFIEDHF_01830	HAMFIABP_01436	MAKBNDIO_01998	AMBJMKPA_01537	CBHFFFPB_01871	EMAKANNB_02050	KPMPNOMJ_01762	HHEGCMEO_01869	MIJFOHDP_01655	BMJOJCAN_01023	DHDLILLP_01563	CPOMKEDE_02248	HOANOIHF_00496	HPELOFBE_01557	JIDEKNFK_00929	NMFNJFGN_01346	FKBLDPGC_01231	MGCMLKMG_00485	BBOBKPCA_01521
Ditrans,polycis-undecaprenyl-diphosphate synthase ((2E,6E)-farnesyl-diphosphate specific)	20	20	OAAHGDBI_00453	FEFIEDHF_01048	HAMFIABP_00873	MAKBNDIO_01466	AMBJMKPA_00453	CBHFFFPB_00518	EMAKANNB_01497	KPMPNOMJ_00997	HHEGCMEO_00516	MIJFOHDP_00859	BMJOJCAN_00291	DHDLILLP_01032	CPOMKEDE_01917	HOANOIHF_00028	HPELOFBE_00393	JIDEKNFK_01326	NMFNJFGN_00028	FKBLDPGC_00028	MGCMLKMG_00594	BBOBKPCA_00028
Ascorbate-specific PTS system EIIA component	20	20	OAAHGDBI_03137	FEFIEDHF_03340	HAMFIABP_02875	MAKBNDIO_03299	AMBJMKPA_03257	CBHFFFPB_03244	EMAKANNB_03326	KPMPNOMJ_03132	HHEGCMEO_03401	MIJFOHDP_03346	BMJOJCAN_03197	DHDLILLP_02646	CPOMKEDE_03161	HOANOIHF_03017	HPELOFBE_02827	JIDEKNFK_03163	NMFNJFGN_03062	FKBLDPGC_03124	MGCMLKMG_02691	BBOBKPCA_03138
Translocation and assembly module subunit TamB	20	20	OAAHGDBI_00819	FEFIEDHF_01696	HAMFIABP_01097	MAKBNDIO_01690	AMBJMKPA_01424	CBHFFFPB_01413	EMAKANNB_01721	KPMPNOMJ_01286	HHEGCMEO_01411	MIJFOHDP_01326	BMJOJCAN_00567	DHDLILLP_00147	CPOMKEDE_00745	HOANOIHF_00748	HPELOFBE_00691	JIDEKNFK_00678	NMFNJFGN_00433	FKBLDPGC_00466	MGCMLKMG_00047	BBOBKPCA_00465
Chaperone SurA	20	20	OAAHGDBI_02448	FEFIEDHF_02847	HAMFIABP_02072	MAKBNDIO_02808	AMBJMKPA_02346	CBHFFFPB_02832	EMAKANNB_02988	KPMPNOMJ_02657	HHEGCMEO_02567	MIJFOHDP_02586	BMJOJCAN_01940	DHDLILLP_01327	CPOMKEDE_01744	HOANOIHF_01665	HPELOFBE_01891	JIDEKNFK_01818	NMFNJFGN_01551	FKBLDPGC_01794	MGCMLKMG_01201	BBOBKPCA_02258
hypothetical protein	20	20	OAAHGDBI_03181	FEFIEDHF_00416	HAMFIABP_00357	MAKBNDIO_00417	AMBJMKPA_00561	CBHFFFPB_00356	EMAKANNB_00442	KPMPNOMJ_00419	HHEGCMEO_00128	MIJFOHDP_00357	BMJOJCAN_01568	DHDLILLP_01271	CPOMKEDE_01090	HOANOIHF_02237	HPELOFBE_00563	JIDEKNFK_00400	NMFNJFGN_00719	FKBLDPGC_02514	MGCMLKMG_02354	BBOBKPCA_01084
Elongation factor P--(R)-beta-lysine ligase	20	20	OAAHGDBI_00715	FEFIEDHF_01592	HAMFIABP_00993	MAKBNDIO_01586	AMBJMKPA_01320	CBHFFFPB_01517	EMAKANNB_01617	KPMPNOMJ_01390	HHEGCMEO_01515	MIJFOHDP_01222	BMJOJCAN_00671	DHDLILLP_00093	CPOMKEDE_00641	HOANOIHF_00852	HPELOFBE_00795	JIDEKNFK_00574	NMFNJFGN_00537	FKBLDPGC_00362	MGCMLKMG_00151	BBOBKPCA_00361
Periplasmic pH-dependent serine endoprotease DegQ	20	20	OAAHGDBI_01243	FEFIEDHF_01992	HAMFIABP_01598	MAKBNDIO_02145	AMBJMKPA_01720	CBHFFFPB_02205	EMAKANNB_02471	KPMPNOMJ_02070	HHEGCMEO_02198	MIJFOHDP_02106	BMJOJCAN_01829	DHDLILLP_00280	CPOMKEDE_01491	HOANOIHF_01219	HPELOFBE_01147	JIDEKNFK_01449	NMFNJFGN_00938	FKBLDPGC_01498	MGCMLKMG_01084	BBOBKPCA_00908
Hemin import ATP-binding protein HmuV	20	20	OAAHGDBI_01050	FEFIEDHF_00910	HAMFIABP_01180	MAKBNDIO_00655	AMBJMKPA_01190	CBHFFFPB_01008	EMAKANNB_00686	KPMPNOMJ_00860	HHEGCMEO_01328	MIJFOHDP_00996	BMJOJCAN_01147	DHDLILLP_01674	CPOMKEDE_00963	HOANOIHF_01375	HPELOFBE_02867	JIDEKNFK_01619	NMFNJFGN_00241	FKBLDPGC_01020	MGCMLKMG_02215	BBOBKPCA_02438
Phosphomethylpyrimidine synthase	20	20	OAAHGDBI_02588	FEFIEDHF_03166	HAMFIABP_02836	MAKBNDIO_03137	AMBJMKPA_02840	CBHFFFPB_03142	EMAKANNB_03225	KPMPNOMJ_03231	HHEGCMEO_02887	MIJFOHDP_02911	BMJOJCAN_02256	DHDLILLP_01417	CPOMKEDE_02912	HOANOIHF_02774	HPELOFBE_03071	JIDEKNFK_02490	NMFNJFGN_02992	FKBLDPGC_02174	MGCMLKMG_02113	BBOBKPCA_02226
Putative nucleoside permease NupX	20	20	OAAHGDBI_00538	FEFIEDHF_02961	HAMFIABP_02285	MAKBNDIO_01874	AMBJMKPA_02533	CBHFFFPB_01747	EMAKANNB_01905	KPMPNOMJ_02906	HHEGCMEO_01665	MIJFOHDP_01430	BMJOJCAN_02552	DHDLILLP_00733	CPOMKEDE_01858	HOANOIHF_01774	HPELOFBE_01973	JIDEKNFK_02123	NMFNJFGN_02208	FKBLDPGC_02077	MGCMLKMG_01385	BBOBKPCA_01917
6-phosphogluconolactonase	20	20	OAAHGDBI_01032	FEFIEDHF_00928	HAMFIABP_01162	MAKBNDIO_00637	AMBJMKPA_01208	CBHFFFPB_00990	EMAKANNB_00668	KPMPNOMJ_00878	HHEGCMEO_01346	MIJFOHDP_00978	BMJOJCAN_01129	DHDLILLP_01692	CPOMKEDE_00945	HOANOIHF_01393	HPELOFBE_02885	JIDEKNFK_01637	NMFNJFGN_00223	FKBLDPGC_01038	MGCMLKMG_02233	BBOBKPCA_02456
Penicillin-binding protein activator LpoA	20	20	OAAHGDBI_01256	FEFIEDHF_01979	HAMFIABP_01585	MAKBNDIO_02158	AMBJMKPA_01707	CBHFFFPB_02192	EMAKANNB_02484	KPMPNOMJ_02057	HHEGCMEO_02185	MIJFOHDP_02093	BMJOJCAN_01816	DHDLILLP_00267	CPOMKEDE_01504	HOANOIHF_01206	HPELOFBE_01134	JIDEKNFK_01436	NMFNJFGN_00951	FKBLDPGC_01485	MGCMLKMG_01097	BBOBKPCA_00921
Arginine--tRNA ligase	20	20	OAAHGDBI_00271	FEFIEDHF_01229	HAMFIABP_00691	MAKBNDIO_01284	AMBJMKPA_00271	CBHFFFPB_00700	EMAKANNB_01315	KPMPNOMJ_01180	HHEGCMEO_00698	MIJFOHDP_00676	BMJOJCAN_00473	DHDLILLP_02656	CPOMKEDE_00105	HOANOIHF_00210	HPELOFBE_00211	JIDEKNFK_00005	NMFNJFGN_02276	FKBLDPGC_00210	MGCMLKMG_02311	BBOBKPCA_00209
hypothetical protein	20	20	OAAHGDBI_03474	FEFIEDHF_03507	HAMFIABP_03413	MAKBNDIO_03438	AMBJMKPA_03479	CBHFFFPB_03505	EMAKANNB_03501	KPMPNOMJ_03381	HHEGCMEO_03456	MIJFOHDP_03446	BMJOJCAN_03431	DHDLILLP_03052	CPOMKEDE_03427	HOANOIHF_03404	HPELOFBE_03405	JIDEKNFK_03407	NMFNJFGN_03409	FKBLDPGC_03418	MGCMLKMG_03337	BBOBKPCA_03392
2-dehydropantoate 2-reductase	20	20	OAAHGDBI_00501	FEFIEDHF_02924	HAMFIABP_02248	MAKBNDIO_01911	AMBJMKPA_02570	CBHFFFPB_01784	EMAKANNB_01942	KPMPNOMJ_02943	HHEGCMEO_01628	MIJFOHDP_01393	BMJOJCAN_02589	DHDLILLP_00696	CPOMKEDE_01821	HOANOIHF_01737	HPELOFBE_02010	JIDEKNFK_02086	NMFNJFGN_02171	FKBLDPGC_02040	MGCMLKMG_01422	BBOBKPCA_01954
Magnesium transporter MgtE	20	20	OAAHGDBI_02630	FEFIEDHF_01864	HAMFIABP_01470	MAKBNDIO_01964	AMBJMKPA_01503	CBHFFFPB_01837	EMAKANNB_02084	KPMPNOMJ_01796	HHEGCMEO_01835	MIJFOHDP_01689	BMJOJCAN_00989	DHDLILLP_01529	CPOMKEDE_02282	HOANOIHF_00530	HPELOFBE_03532	JIDEKNFK_00895	NMFNJFGN_01380	FKBLDPGC_01197	MGCMLKMG_00451	BBOBKPCA_03527
putative amino-acid-binding protein YxeM	20	20	OAAHGDBI_02767	FEFIEDHF_03214	HAMFIABP_02957	MAKBNDIO_03185	AMBJMKPA_03200	CBHFFFPB_03190	EMAKANNB_03255	KPMPNOMJ_03009	HHEGCMEO_03016	MIJFOHDP_03167	BMJOJCAN_02655	DHDLILLP_00770	CPOMKEDE_02629	HOANOIHF_02296	HPELOFBE_02552	JIDEKNFK_02722	NMFNJFGN_02636	FKBLDPGC_02851	MGCMLKMG_02722	BBOBKPCA_02713
hypothetical protein	20	20	OAAHGDBI_01170	FEFIEDHF_00789	HAMFIABP_01300	MAKBNDIO_00775	AMBJMKPA_01069	CBHFFFPB_01128	EMAKANNB_00806	KPMPNOMJ_00739	HHEGCMEO_01207	MIJFOHDP_01116	BMJOJCAN_02469	DHDLILLP_01138	CPOMKEDE_00921	HOANOIHF_03166	HPELOFBE_01262	JIDEKNFK_02689	NMFNJFGN_00361	FKBLDPGC_02461	MGCMLKMG_03180	BBOBKPCA_01384
hypothetical protein	20	20	OAAHGDBI_01831	FEFIEDHF_02531	HAMFIABP_01838	MAKBNDIO_02598	AMBJMKPA_02111	CBHFFFPB_02622	EMAKANNB_02778	KPMPNOMJ_02442	HHEGCMEO_02464	MIJFOHDP_02349	BMJOJCAN_01722	DHDLILLP_00857	CPOMKEDE_01400	HOANOIHF_01440	HPELOFBE_01762	JIDEKNFK_01689	NMFNJFGN_01453	FKBLDPGC_01365	MGCMLKMG_00983	BBOBKPCA_01324
Peptide transport periplasmic protein SapA	20	20	OAAHGDBI_02604	FEFIEDHF_01838	HAMFIABP_01444	MAKBNDIO_01990	AMBJMKPA_01529	CBHFFFPB_01863	EMAKANNB_02058	KPMPNOMJ_01770	HHEGCMEO_01861	MIJFOHDP_01663	BMJOJCAN_01015	DHDLILLP_01555	CPOMKEDE_02256	HOANOIHF_00504	HPELOFBE_01565	JIDEKNFK_00921	NMFNJFGN_01354	FKBLDPGC_01223	MGCMLKMG_00477	BBOBKPCA_01513
Mannose-6-phosphate isomerase	20	20	OAAHGDBI_00035	FEFIEDHF_01465	HAMFIABP_00455	MAKBNDIO_01048	AMBJMKPA_00035	CBHFFFPB_00936	EMAKANNB_01079	KPMPNOMJ_01498	HHEGCMEO_00934	MIJFOHDP_00440	BMJOJCAN_00780	DHDLILLP_01735	CPOMKEDE_03069	HOANOIHF_02862	HPELOFBE_03137	JIDEKNFK_00241	NMFNJFGN_02841	FKBLDPGC_00728	MGCMLKMG_03095	BBOBKPCA_03107
Leucine-responsive regulatory protein	20	20	OAAHGDBI_02720	FEFIEDHF_00774	HAMFIABP_01315	MAKBNDIO_00790	AMBJMKPA_01054	CBHFFFPB_01143	EMAKANNB_00821	KPMPNOMJ_00724	HHEGCMEO_01192	MIJFOHDP_01858	BMJOJCAN_02454	DHDLILLP_01153	CPOMKEDE_00906	HOANOIHF_01976	HPELOFBE_01247	JIDEKNFK_02674	NMFNJFGN_00376	FKBLDPGC_02446	MGCMLKMG_02515	BBOBKPCA_02526
hypothetical protein	20	20	OAAHGDBI_02521	FEFIEDHF_03099	HAMFIABP_02769	MAKBNDIO_03070	AMBJMKPA_02907	CBHFFFPB_03075	EMAKANNB_03158	KPMPNOMJ_03154	HHEGCMEO_02954	MIJFOHDP_02978	BMJOJCAN_02323	DHDLILLP_02340	CPOMKEDE_03027	HOANOIHF_03049	HPELOFBE_03201	JIDEKNFK_02423	NMFNJFGN_02746	FKBLDPGC_02241	MGCMLKMG_02180	BBOBKPCA_02159
tRNA uridine(34) hydroxylase	20	20	OAAHGDBI_01886	FEFIEDHF_00364	HAMFIABP_00305	MAKBNDIO_00365	AMBJMKPA_00614	CBHFFFPB_00304	EMAKANNB_00390	KPMPNOMJ_00367	HHEGCMEO_00181	MIJFOHDP_00305	BMJOJCAN_00014	DHDLILLP_00440	CPOMKEDE_01143	HOANOIHF_02186	HPELOFBE_00511	JIDEKNFK_00348	NMFNJFGN_00667	FKBLDPGC_02803	MGCMLKMG_02097	BBOBKPCA_00689
Hybrid peroxiredoxin hyPrx5	20	20	OAAHGDBI_02830	FEFIEDHF_00451	HAMFIABP_00392	MAKBNDIO_00452	AMBJMKPA_00527	CBHFFFPB_00391	EMAKANNB_00477	KPMPNOMJ_00454	HHEGCMEO_00094	MIJFOHDP_00392	BMJOJCAN_01603	DHDLILLP_02719	CPOMKEDE_02412	HOANOIHF_02093	HPELOFBE_00598	JIDEKNFK_00435	NMFNJFGN_01969	FKBLDPGC_02380	MGCMLKMG_01987	BBOBKPCA_01050
HTH-type transcriptional regulator NimR	20	20	OAAHGDBI_03374	FEFIEDHF_03423	HAMFIABP_02857	MAKBNDIO_03344	AMBJMKPA_03401	CBHFFFPB_03226	EMAKANNB_03308	KPMPNOMJ_03356	HHEGCMEO_03435	MIJFOHDP_03434	BMJOJCAN_03309	DHDLILLP_02842	CPOMKEDE_03285	HOANOIHF_03206	HPELOFBE_02844	JIDEKNFK_03255	NMFNJFGN_03181	FKBLDPGC_03282	MGCMLKMG_02708	BBOBKPCA_03277
Leucine efflux protein	20	20	OAAHGDBI_03448	FEFIEDHF_03477	HAMFIABP_03495	MAKBNDIO_03479	AMBJMKPA_03460	CBHFFFPB_03486	EMAKANNB_03482	KPMPNOMJ_03468	HHEGCMEO_03520	MIJFOHDP_03513	BMJOJCAN_03402	DHDLILLP_03377	CPOMKEDE_03408	HOANOIHF_03385	HPELOFBE_03390	JIDEKNFK_03373	NMFNJFGN_03385	FKBLDPGC_03394	MGCMLKMG_03327	BBOBKPCA_03367
[Ribosomal protein bS18]-alanine N-acetyltransferase	20	20	OAAHGDBI_00518	FEFIEDHF_02941	HAMFIABP_02265	MAKBNDIO_01894	AMBJMKPA_02553	CBHFFFPB_01767	EMAKANNB_01925	KPMPNOMJ_02926	HHEGCMEO_01645	MIJFOHDP_01410	BMJOJCAN_02572	DHDLILLP_00713	CPOMKEDE_01838	HOANOIHF_01754	HPELOFBE_01993	JIDEKNFK_02103	NMFNJFGN_02188	FKBLDPGC_02057	MGCMLKMG_01405	BBOBKPCA_01937
hypothetical protein	20	20	OAAHGDBI_02705	FEFIEDHF_00759	HAMFIABP_01330	MAKBNDIO_00805	AMBJMKPA_01039	CBHFFFPB_01158	EMAKANNB_00836	KPMPNOMJ_00709	HHEGCMEO_01177	MIJFOHDP_01843	BMJOJCAN_02439	DHDLILLP_01168	CPOMKEDE_00891	HOANOIHF_01961	HPELOFBE_01232	JIDEKNFK_02659	NMFNJFGN_01032	FKBLDPGC_02431	MGCMLKMG_02530	BBOBKPCA_02541
Serine hydroxymethyltransferase	20	20	OAAHGDBI_03006	FEFIEDHF_00068	HAMFIABP_00008	MAKBNDIO_00068	AMBJMKPA_00910	CBHFFFPB_00008	EMAKANNB_00093	KPMPNOMJ_00069	HHEGCMEO_00478	MIJFOHDP_00008	BMJOJCAN_03386	DHDLILLP_01826	CPOMKEDE_00541	HOANOIHF_03240	HPELOFBE_01044	JIDEKNFK_01141	NMFNJFGN_01150	FKBLDPGC_00520	MGCMLKMG_02950	BBOBKPCA_01131
Deaminated glutathione amidase	20	20	OAAHGDBI_02472	FEFIEDHF_02871	HAMFIABP_02048	MAKBNDIO_02784	AMBJMKPA_02370	CBHFFFPB_02856	EMAKANNB_03012	KPMPNOMJ_02633	HHEGCMEO_02543	MIJFOHDP_02610	BMJOJCAN_01964	DHDLILLP_01343	CPOMKEDE_01768	HOANOIHF_01641	HPELOFBE_01867	JIDEKNFK_01842	NMFNJFGN_01527	FKBLDPGC_01770	MGCMLKMG_01225	BBOBKPCA_02282
hypothetical protein	20	20	OAAHGDBI_02111	FEFIEDHF_01783	HAMFIABP_01389	MAKBNDIO_02045	AMBJMKPA_01584	CBHFFFPB_01918	EMAKANNB_02003	KPMPNOMJ_01715	HHEGCMEO_01916	MIJFOHDP_01608	BMJOJCAN_01070	DHDLILLP_02304	CPOMKEDE_02026	HOANOIHF_00449	HPELOFBE_01510	JIDEKNFK_02194	NMFNJFGN_01299	FKBLDPGC_01278	MGCMLKMG_00532	BBOBKPCA_01568
DNA polymerase III subunit delta'	20	20	OAAHGDBI_00213	FEFIEDHF_01287	HAMFIABP_00633	MAKBNDIO_01226	AMBJMKPA_00213	CBHFFFPB_00758	EMAKANNB_01257	KPMPNOMJ_01238	HHEGCMEO_00756	MIJFOHDP_00618	BMJOJCAN_00531	DHDLILLP_01488	CPOMKEDE_00163	HOANOIHF_00268	HPELOFBE_00153	JIDEKNFK_00063	NMFNJFGN_02218	FKBLDPGC_00268	MGCMLKMG_02253	BBOBKPCA_00267
Putative low molecular weight protein-tyrosine-phosphatase	20	20	OAAHGDBI_00910	FEFIEDHF_00158	HAMFIABP_00098	MAKBNDIO_00158	AMBJMKPA_00820	CBHFFFPB_00098	EMAKANNB_00183	KPMPNOMJ_00159	HHEGCMEO_00388	MIJFOHDP_00098	BMJOJCAN_00221	DHDLILLP_00886	CPOMKEDE_00451	HOANOIHF_00989	HPELOFBE_00954	JIDEKNFK_01051	NMFNJFGN_01240	FKBLDPGC_00610	MGCMLKMG_01787	BBOBKPCA_01221
Phosphoribosylformylglycinamidine cyclo-ligase	20	20	OAAHGDBI_00425	FEFIEDHF_01076	HAMFIABP_00845	MAKBNDIO_01438	AMBJMKPA_00425	CBHFFFPB_00546	EMAKANNB_01469	KPMPNOMJ_01025	HHEGCMEO_00544	MIJFOHDP_00831	BMJOJCAN_00319	DHDLILLP_01060	CPOMKEDE_01945	HOANOIHF_00056	HPELOFBE_00365	JIDEKNFK_01298	NMFNJFGN_00056	FKBLDPGC_00056	MGCMLKMG_00622	BBOBKPCA_00056
DNA topoisomerase 1	20	20	OAAHGDBI_02729	FEFIEDHF_03176	HAMFIABP_02919	MAKBNDIO_03147	AMBJMKPA_03162	CBHFFFPB_03152	EMAKANNB_03293	KPMPNOMJ_02971	HHEGCMEO_02978	MIJFOHDP_03205	BMJOJCAN_02617	DHDLILLP_00808	CPOMKEDE_02591	HOANOIHF_02258	HPELOFBE_02514	JIDEKNFK_02760	NMFNJFGN_02598	FKBLDPGC_02813	MGCMLKMG_02760	BBOBKPCA_02675
putative membrane transporter protein YfcA	20	20	OAAHGDBI_00568	FEFIEDHF_02991	HAMFIABP_02315	MAKBNDIO_01844	AMBJMKPA_02503	CBHFFFPB_01717	EMAKANNB_01875	KPMPNOMJ_03325	HHEGCMEO_01695	MIJFOHDP_01460	BMJOJCAN_01369	DHDLILLP_03063	CPOMKEDE_01888	HOANOIHF_01804	HPELOFBE_01943	JIDEKNFK_02153	NMFNJFGN_03362	FKBLDPGC_03384	MGCMLKMG_01355	BBOBKPCA_01887
hypothetical protein	20	20	OAAHGDBI_01728	FEFIEDHF_02228	HAMFIABP_01761	MAKBNDIO_02417	AMBJMKPA_01956	CBHFFFPB_02441	EMAKANNB_02675	KPMPNOMJ_02157	HHEGCMEO_02361	MIJFOHDP_02272	BMJOJCAN_01421	DHDLILLP_01758	CPOMKEDE_01323	HOANOIHF_00593	HPELOFBE_01439	JIDEKNFK_00833	NMFNJFGN_01886	FKBLDPGC_01088	MGCMLKMG_02930	BBOBKPCA_02975
Uracil permease	20	20	OAAHGDBI_00357	FEFIEDHF_01143	HAMFIABP_00777	MAKBNDIO_01370	AMBJMKPA_00357	CBHFFFPB_00614	EMAKANNB_01401	KPMPNOMJ_01093	HHEGCMEO_00612	MIJFOHDP_00763	BMJOJCAN_00387	DHDLILLP_00541	CPOMKEDE_00019	HOANOIHF_00124	HPELOFBE_00297	JIDEKNFK_01230	NMFNJFGN_00123	FKBLDPGC_00124	MGCMLKMG_00690	BBOBKPCA_00123
hypothetical protein	20	20	OAAHGDBI_00965	FEFIEDHF_00213	HAMFIABP_00153	MAKBNDIO_00213	AMBJMKPA_00765	CBHFFFPB_00153	EMAKANNB_00238	KPMPNOMJ_00214	HHEGCMEO_00333	MIJFOHDP_00153	BMJOJCAN_00166	DHDLILLP_01213	CPOMKEDE_00396	HOANOIHF_01044	HPELOFBE_00899	JIDEKNFK_00996	NMFNJFGN_02464	FKBLDPGC_00665	MGCMLKMG_02489	BBOBKPCA_00536
hypothetical protein	20	20	OAAHGDBI_01747	FEFIEDHF_02209	HAMFIABP_01780	MAKBNDIO_02398	AMBJMKPA_01937	CBHFFFPB_02422	EMAKANNB_02694	KPMPNOMJ_02138	HHEGCMEO_02380	MIJFOHDP_02291	BMJOJCAN_01402	DHDLILLP_01777	CPOMKEDE_01342	HOANOIHF_00574	HPELOFBE_01458	JIDEKNFK_00852	NMFNJFGN_01905	FKBLDPGC_01069	MGCMLKMG_02911	BBOBKPCA_02956
Phenylalanine-4-hydroxylase	20	20	OAAHGDBI_02371	FEFIEDHF_00989	HAMFIABP_02721	MAKBNDIO_00577	AMBJMKPA_02796	CBHFFFPB_03027	EMAKANNB_00608	KPMPNOMJ_00938	HHEGCMEO_02843	MIJFOHDP_00918	BMJOJCAN_02212	DHDLILLP_01600	CPOMKEDE_02552	HOANOIHF_02009	HPELOFBE_02321	JIDEKNFK_02597	NMFNJFGN_01839	FKBLDPGC_02130	MGCMLKMG_01859	BBOBKPCA_02881
hypothetical protein	20	20	OAAHGDBI_02330	FEFIEDHF_02661	HAMFIABP_03098	MAKBNDIO_02668	AMBJMKPA_02959	CBHFFFPB_02752	EMAKANNB_02908	KPMPNOMJ_02290	HHEGCMEO_03148	MIJFOHDP_02446	BMJOJCAN_02707	DHDLILLP_02515	CPOMKEDE_02728	HOANOIHF_03118	HPELOFBE_02613	JIDEKNFK_02791	NMFNJFGN_03124	FKBLDPGC_02891	MGCMLKMG_02402	BBOBKPCA_02753
A-adding tRNA nucleotidyltransferase	20	20	OAAHGDBI_00901	FEFIEDHF_00149	HAMFIABP_00089	MAKBNDIO_00149	AMBJMKPA_00829	CBHFFFPB_00089	EMAKANNB_00174	KPMPNOMJ_00150	HHEGCMEO_00397	MIJFOHDP_00089	BMJOJCAN_00230	DHDLILLP_00895	CPOMKEDE_00460	HOANOIHF_00980	HPELOFBE_00963	JIDEKNFK_01060	NMFNJFGN_01231	FKBLDPGC_00601	MGCMLKMG_01778	BBOBKPCA_01212
hypothetical protein	20	20	OAAHGDBI_02542	FEFIEDHF_03120	HAMFIABP_02790	MAKBNDIO_03091	AMBJMKPA_02886	CBHFFFPB_03096	EMAKANNB_03179	KPMPNOMJ_03175	HHEGCMEO_02933	MIJFOHDP_02957	BMJOJCAN_02302	DHDLILLP_02361	CPOMKEDE_03006	HOANOIHF_03028	HPELOFBE_03222	JIDEKNFK_02444	NMFNJFGN_02767	FKBLDPGC_02220	MGCMLKMG_02159	BBOBKPCA_02180
hypothetical protein	20	20	OAAHGDBI_01081	FEFIEDHF_00878	HAMFIABP_01211	MAKBNDIO_00686	AMBJMKPA_01158	CBHFFFPB_01039	EMAKANNB_00717	KPMPNOMJ_00828	HHEGCMEO_01296	MIJFOHDP_01027	BMJOJCAN_01178	DHDLILLP_02447	CPOMKEDE_00994	HOANOIHF_01343	HPELOFBE_03179	JIDEKNFK_01587	NMFNJFGN_00272	FKBLDPGC_00988	MGCMLKMG_02183	BBOBKPCA_01473
Chaperone protein TorD	20	20	OAAHGDBI_02094	FEFIEDHF_01800	HAMFIABP_01406	MAKBNDIO_02028	AMBJMKPA_01567	CBHFFFPB_01901	EMAKANNB_02020	KPMPNOMJ_01732	HHEGCMEO_01899	MIJFOHDP_01625	BMJOJCAN_01053	DHDLILLP_01878	CPOMKEDE_02043	HOANOIHF_00466	HPELOFBE_01527	JIDEKNFK_02211	NMFNJFGN_01316	FKBLDPGC_01261	MGCMLKMG_00515	BBOBKPCA_01551
tRNA(Met) cytidine acetyltransferase TmcA	20	20	OAAHGDBI_02678	FEFIEDHF_00732	HAMFIABP_01357	MAKBNDIO_00832	AMBJMKPA_01012	CBHFFFPB_01185	EMAKANNB_00863	KPMPNOMJ_00682	HHEGCMEO_01150	MIJFOHDP_01816	BMJOJCAN_02412	DHDLILLP_02805	CPOMKEDE_00864	HOANOIHF_01934	HPELOFBE_01205	JIDEKNFK_02632	NMFNJFGN_01059	FKBLDPGC_02404	MGCMLKMG_02557	BBOBKPCA_02568
putative protein YciO	20	20	OAAHGDBI_01963	FEFIEDHF_00288	HAMFIABP_00228	MAKBNDIO_00288	AMBJMKPA_00690	CBHFFFPB_00228	EMAKANNB_00313	KPMPNOMJ_00290	HHEGCMEO_00258	MIJFOHDP_00228	BMJOJCAN_00091	DHDLILLP_02200	CPOMKEDE_00320	HOANOIHF_01119	HPELOFBE_00434	JIDEKNFK_00271	NMFNJFGN_00590	FKBLDPGC_03025	MGCMLKMG_03052	BBOBKPCA_00612
hypothetical protein	20	20	OAAHGDBI_00460	FEFIEDHF_01041	HAMFIABP_00880	MAKBNDIO_01473	AMBJMKPA_00460	CBHFFFPB_00511	EMAKANNB_01504	KPMPNOMJ_00990	HHEGCMEO_00509	MIJFOHDP_00866	BMJOJCAN_00284	DHDLILLP_01025	CPOMKEDE_01910	HOANOIHF_00021	HPELOFBE_00400	JIDEKNFK_01333	NMFNJFGN_00021	FKBLDPGC_00021	MGCMLKMG_00587	BBOBKPCA_00021
Outer membrane protein W	20	20	OAAHGDBI_02402	FEFIEDHF_00958	HAMFIABP_02690	MAKBNDIO_00608	AMBJMKPA_02827	CBHFFFPB_02996	EMAKANNB_00639	KPMPNOMJ_00907	HHEGCMEO_02874	MIJFOHDP_00949	BMJOJCAN_02243	DHDLILLP_03152	CPOMKEDE_03389	HOANOIHF_02040	HPELOFBE_02352	JIDEKNFK_03331	NMFNJFGN_01870	FKBLDPGC_02161	MGCMLKMG_01828	BBOBKPCA_02789
Glutamate synthase [NADPH] small chain	20	20	OAAHGDBI_00561	FEFIEDHF_02984	HAMFIABP_02308	MAKBNDIO_01851	AMBJMKPA_02510	CBHFFFPB_01724	EMAKANNB_01882	KPMPNOMJ_03318	HHEGCMEO_01688	MIJFOHDP_01453	BMJOJCAN_01376	DHDLILLP_03056	CPOMKEDE_01881	HOANOIHF_01797	HPELOFBE_01950	JIDEKNFK_02146	NMFNJFGN_03369	FKBLDPGC_03391	MGCMLKMG_01362	BBOBKPCA_01894
hypothetical protein	20	20	OAAHGDBI_00016	FEFIEDHF_01484	HAMFIABP_03458	MAKBNDIO_01029	AMBJMKPA_00016	CBHFFFPB_00955	EMAKANNB_01060	KPMPNOMJ_03457	HHEGCMEO_00953	MIJFOHDP_03400	BMJOJCAN_03363	DHDLILLP_03436	CPOMKEDE_03375	HOANOIHF_03334	HPELOFBE_03377	JIDEKNFK_03343	NMFNJFGN_02822	FKBLDPGC_03368	MGCMLKMG_03461	BBOBKPCA_03353
hypothetical protein	20	20	OAAHGDBI_01830	FEFIEDHF_02530	HAMFIABP_01839	MAKBNDIO_02597	AMBJMKPA_02112	CBHFFFPB_02621	EMAKANNB_02777	KPMPNOMJ_02441	HHEGCMEO_02463	MIJFOHDP_02350	BMJOJCAN_01721	DHDLILLP_00858	CPOMKEDE_01401	HOANOIHF_01441	HPELOFBE_01763	JIDEKNFK_01690	NMFNJFGN_01452	FKBLDPGC_01366	MGCMLKMG_00982	BBOBKPCA_01323
Ferric enterobactin transport system permease protein FepG	20	20	OAAHGDBI_02212	FEFIEDHF_02399	HAMFIABP_02376	MAKBNDIO_02925	AMBJMKPA_02441	CBHFFFPB_02926	EMAKANNB_03082	KPMPNOMJ_02868	HHEGCMEO_02661	MIJFOHDP_02679	BMJOJCAN_03217	DHDLILLP_02275	CPOMKEDE_02375	HOANOIHF_01865	HPELOFBE_02423	JIDEKNFK_02508	NMFNJFGN_01771	FKBLDPGC_02318	MGCMLKMG_02886	BBOBKPCA_02084
3-oxoacyl-[acyl-carrier-protein] synthase 1	20	20	OAAHGDBI_00303	FEFIEDHF_01197	HAMFIABP_00723	MAKBNDIO_01316	AMBJMKPA_00303	CBHFFFPB_00668	EMAKANNB_01347	KPMPNOMJ_01147	HHEGCMEO_00666	MIJFOHDP_00709	BMJOJCAN_00441	DHDLILLP_00487	CPOMKEDE_00073	HOANOIHF_00178	HPELOFBE_00243	JIDEKNFK_01176	NMFNJFGN_00177	FKBLDPGC_00178	MGCMLKMG_00744	BBOBKPCA_00177
Sec translocon accessory complex subunit YajC	20	20	OAAHGDBI_02176	FEFIEDHF_02435	HAMFIABP_02340	MAKBNDIO_02889	AMBJMKPA_02477	CBHFFFPB_02962	EMAKANNB_03118	KPMPNOMJ_02832	HHEGCMEO_02697	MIJFOHDP_02715	BMJOJCAN_03025	DHDLILLP_02075	CPOMKEDE_02339	HOANOIHF_01829	HPELOFBE_02387	JIDEKNFK_02544	NMFNJFGN_01735	FKBLDPGC_02282	MGCMLKMG_02836	BBOBKPCA_02120
Isocitrate dehydrogenase [NADP] 2	20	20	OAAHGDBI_01006	FEFIEDHF_00254	HAMFIABP_00194	MAKBNDIO_00254	AMBJMKPA_00724	CBHFFFPB_00194	EMAKANNB_00279	KPMPNOMJ_00255	HHEGCMEO_00292	MIJFOHDP_00194	BMJOJCAN_00125	DHDLILLP_01998	CPOMKEDE_00355	HOANOIHF_01085	HPELOFBE_02977	JIDEKNFK_00955	NMFNJFGN_03040	FKBLDPGC_00706	MGCMLKMG_02988	BBOBKPCA_00577
Membrane protein insertase YidC	20	20	OAAHGDBI_02772	FEFIEDHF_03219	HAMFIABP_02962	MAKBNDIO_03190	AMBJMKPA_03205	CBHFFFPB_03195	EMAKANNB_03251	KPMPNOMJ_03014	HHEGCMEO_03021	MIJFOHDP_03162	BMJOJCAN_02660	DHDLILLP_00765	CPOMKEDE_02634	HOANOIHF_02301	HPELOFBE_02557	JIDEKNFK_02717	NMFNJFGN_02641	FKBLDPGC_02856	MGCMLKMG_02718	BBOBKPCA_02718
Sensor histidine kinase RcsC	20	20	OAAHGDBI_02704	FEFIEDHF_00758	HAMFIABP_01331	MAKBNDIO_00806	AMBJMKPA_01038	CBHFFFPB_01159	EMAKANNB_00837	KPMPNOMJ_00708	HHEGCMEO_01176	MIJFOHDP_01842	BMJOJCAN_02438	DHDLILLP_01169	CPOMKEDE_00890	HOANOIHF_01960	HPELOFBE_01231	JIDEKNFK_02658	NMFNJFGN_01033	FKBLDPGC_02430	MGCMLKMG_02531	BBOBKPCA_02542
CDP-diacylglycerol--serine O-phosphatidyltransferase	20	20	OAAHGDBI_03493	FEFIEDHF_03540	HAMFIABP_02986	MAKBNDIO_03214	AMBJMKPA_03525	CBHFFFPB_03529	EMAKANNB_03550	KPMPNOMJ_03512	HHEGCMEO_03124	MIJFOHDP_03213	BMJOJCAN_03475	DHDLILLP_03351	CPOMKEDE_03469	HOANOIHF_03443	HPELOFBE_03464	JIDEKNFK_03469	NMFNJFGN_03474	FKBLDPGC_03475	MGCMLKMG_03420	BBOBKPCA_03464
tRNA-2-methylthio-N(6)-dimethylallyladenosine synthase	20	20	OAAHGDBI_02987	FEFIEDHF_00087	HAMFIABP_00027	MAKBNDIO_00087	AMBJMKPA_00891	CBHFFFPB_00027	EMAKANNB_00112	KPMPNOMJ_00088	HHEGCMEO_00459	MIJFOHDP_00027	BMJOJCAN_03062	DHDLILLP_01845	CPOMKEDE_00522	HOANOIHF_02697	HPELOFBE_01025	JIDEKNFK_01122	NMFNJFGN_01169	FKBLDPGC_00539	MGCMLKMG_02969	BBOBKPCA_01150
putative chromosome-partitioning protein ParB	20	20	OAAHGDBI_02778	FEFIEDHF_03225	HAMFIABP_02968	MAKBNDIO_03196	AMBJMKPA_03376	CBHFFFPB_03201	EMAKANNB_03245	KPMPNOMJ_03020	HHEGCMEO_03027	MIJFOHDP_03156	BMJOJCAN_02666	DHDLILLP_00759	CPOMKEDE_02640	HOANOIHF_02307	HPELOFBE_02563	JIDEKNFK_02711	NMFNJFGN_03214	FKBLDPGC_03243	MGCMLKMG_03159	BBOBKPCA_03185
Carbon storage regulator	20	20	OAAHGDBI_01218	FEFIEDHF_02017	HAMFIABP_01621	MAKBNDIO_02120	AMBJMKPA_01745	CBHFFFPB_02230	EMAKANNB_02446	KPMPNOMJ_02095	HHEGCMEO_02221	MIJFOHDP_02129	BMJOJCAN_01852	DHDLILLP_03170	CPOMKEDE_03217	HOANOIHF_01242	HPELOFBE_01170	JIDEKNFK_01472	NMFNJFGN_00915	FKBLDPGC_01521	MGCMLKMG_01061	BBOBKPCA_00885
hypothetical protein	20	20	OAAHGDBI_02382	FEFIEDHF_00978	HAMFIABP_02710	MAKBNDIO_00588	AMBJMKPA_02807	CBHFFFPB_03016	EMAKANNB_00619	KPMPNOMJ_00927	HHEGCMEO_02854	MIJFOHDP_00929	BMJOJCAN_02223	DHDLILLP_01972	CPOMKEDE_02541	HOANOIHF_02020	HPELOFBE_02332	JIDEKNFK_02586	NMFNJFGN_01850	FKBLDPGC_02141	MGCMLKMG_01848	BBOBKPCA_02769
Tol-Pal system protein TolQ	20	20	OAAHGDBI_01685	FEFIEDHF_02271	HAMFIABP_01718	MAKBNDIO_02460	AMBJMKPA_01999	CBHFFFPB_02484	EMAKANNB_02632	KPMPNOMJ_02200	HHEGCMEO_02318	MIJFOHDP_02229	BMJOJCAN_01464	DHDLILLP_00654	CPOMKEDE_01280	HOANOIHF_00636	HPELOFBE_01396	JIDEKNFK_00790	NMFNJFGN_01645	FKBLDPGC_01131	MGCMLKMG_01605	BBOBKPCA_01748
Mechanosensing system component YbdG	20	20	OAAHGDBI_01442	FEFIEDHF_02155	HAMFIABP_03225	MAKBNDIO_02344	AMBJMKPA_01822	CBHFFFPB_02307	EMAKANNB_02372	KPMPNOMJ_01932	HHEGCMEO_01999	MIJFOHDP_03026	BMJOJCAN_02852	DHDLILLP_02999	CPOMKEDE_02501	HOANOIHF_02486	HPELOFBE_01673	JIDEKNFK_02936	NMFNJFGN_02397	FKBLDPGC_02711	MGCMLKMG_02416	BBOBKPCA_02380
hypothetical protein	20	20	OAAHGDBI_03420	FEFIEDHF_03456	HAMFIABP_03462	MAKBNDIO_03475	AMBJMKPA_03490	CBHFFFPB_03461	EMAKANNB_03434	KPMPNOMJ_03407	HHEGCMEO_03488	MIJFOHDP_03469	BMJOJCAN_03451	DHDLILLP_03405	CPOMKEDE_03345	HOANOIHF_03370	HPELOFBE_03430	JIDEKNFK_03418	NMFNJFGN_03373	FKBLDPGC_03351	MGCMLKMG_03354	BBOBKPCA_03397
Type IV pilus retractation ATPase PilT	20	20	OAAHGDBI_02423	FEFIEDHF_02822	HAMFIABP_02097	MAKBNDIO_02833	AMBJMKPA_02321	CBHFFFPB_02807	EMAKANNB_02963	KPMPNOMJ_02682	HHEGCMEO_02592	MIJFOHDP_02561	BMJOJCAN_01915	DHDLILLP_01302	CPOMKEDE_01719	HOANOIHF_01690	HPELOFBE_01916	JIDEKNFK_01793	NMFNJFGN_01576	FKBLDPGC_01819	MGCMLKMG_01176	BBOBKPCA_02233
Protein Syd	20	20	OAAHGDBI_02932	FEFIEDHF_00029	HAMFIABP_03257	MAKBNDIO_00029	AMBJMKPA_03072	CBHFFFPB_03338	EMAKANNB_00054	KPMPNOMJ_00029	HHEGCMEO_03317	MIJFOHDP_02877	BMJOJCAN_02923	DHDLILLP_01907	CPOMKEDE_02793	HOANOIHF_02948	HPELOFBE_02724	JIDEKNFK_03148	NMFNJFGN_02943	FKBLDPGC_02675	MGCMLKMG_02589	BBOBKPCA_02983
C4-dicarboxylate TRAP transporter large permease protein DctM	20	20	OAAHGDBI_00130	FEFIEDHF_01370	HAMFIABP_00550	MAKBNDIO_01143	AMBJMKPA_00130	CBHFFFPB_00841	EMAKANNB_01174	KPMPNOMJ_01593	HHEGCMEO_00839	MIJFOHDP_00535	BMJOJCAN_00875	DHDLILLP_00319	CPOMKEDE_00246	HOANOIHF_00351	HPELOFBE_00070	JIDEKNFK_00146	NMFNJFGN_00802	FKBLDPGC_00823	MGCMLKMG_00829	BBOBKPCA_00784
Penicillin-binding protein 1B	20	20	OAAHGDBI_01273	FEFIEDHF_01962	HAMFIABP_01568	MAKBNDIO_02175	AMBJMKPA_01690	CBHFFFPB_02175	EMAKANNB_02501	KPMPNOMJ_02040	HHEGCMEO_02168	MIJFOHDP_02076	BMJOJCAN_01799	DHDLILLP_00249	CPOMKEDE_01521	HOANOIHF_01189	HPELOFBE_01117	JIDEKNFK_01419	NMFNJFGN_00968	FKBLDPGC_01468	MGCMLKMG_01114	BBOBKPCA_00938
Large ribosomal subunit protein bL35	20	20	OAAHGDBI_03470	FEFIEDHF_03503	HAMFIABP_03417	MAKBNDIO_03442	AMBJMKPA_03475	CBHFFFPB_03501	EMAKANNB_03497	KPMPNOMJ_03377	HHEGCMEO_03460	MIJFOHDP_03450	BMJOJCAN_03427	DHDLILLP_03048	CPOMKEDE_03423	HOANOIHF_03400	HPELOFBE_03409	JIDEKNFK_03411	NMFNJFGN_03413	FKBLDPGC_03422	MGCMLKMG_03333	BBOBKPCA_03388
C4-dicarboxylate-binding periplasmic protein DctP	20	20	OAAHGDBI_00132	FEFIEDHF_01368	HAMFIABP_00552	MAKBNDIO_01145	AMBJMKPA_00132	CBHFFFPB_00839	EMAKANNB_01176	KPMPNOMJ_01595	HHEGCMEO_00837	MIJFOHDP_00537	BMJOJCAN_00877	DHDLILLP_00317	CPOMKEDE_00244	HOANOIHF_00349	HPELOFBE_00072	JIDEKNFK_00144	NMFNJFGN_00804	FKBLDPGC_00825	MGCMLKMG_00831	BBOBKPCA_00782
Sodium/proton-dependent alanine carrier protein	20	20	OAAHGDBI_02217	FEFIEDHF_02394	HAMFIABP_02381	MAKBNDIO_02930	AMBJMKPA_02436	CBHFFFPB_02921	EMAKANNB_03077	KPMPNOMJ_02873	HHEGCMEO_02656	MIJFOHDP_02674	BMJOJCAN_03222	DHDLILLP_02280	CPOMKEDE_02380	HOANOIHF_01870	HPELOFBE_02428	JIDEKNFK_02503	NMFNJFGN_01776	FKBLDPGC_02323	MGCMLKMG_02881	BBOBKPCA_02079
Regulator of RpoS	20	20	OAAHGDBI_02632	FEFIEDHF_01866	HAMFIABP_01472	MAKBNDIO_01962	AMBJMKPA_01501	CBHFFFPB_01835	EMAKANNB_02086	KPMPNOMJ_01798	HHEGCMEO_01833	MIJFOHDP_01691	BMJOJCAN_00987	DHDLILLP_01421	CPOMKEDE_02284	HOANOIHF_00532	HPELOFBE_03028	JIDEKNFK_00893	NMFNJFGN_01946	FKBLDPGC_02981	MGCMLKMG_00449	BBOBKPCA_02826
hypothetical protein	20	20	OAAHGDBI_01550	FEFIEDHF_00647	HAMFIABP_02130	MAKBNDIO_00917	AMBJMKPA_00927	CBHFFFPB_01270	EMAKANNB_00948	KPMPNOMJ_00597	HHEGCMEO_01065	MIJFOHDP_01731	BMJOJCAN_02090	DHDLILLP_03082	CPOMKEDE_03377	HOANOIHF_01513	HPELOFBE_03379	JIDEKNFK_01971	NMFNJFGN_03360	FKBLDPGC_01728	MGCMLKMG_00325	BBOBKPCA_01589
ATP synthase subunit beta	20	20	OAAHGDBI_02786	FEFIEDHF_03233	HAMFIABP_02976	MAKBNDIO_03204	AMBJMKPA_03384	CBHFFFPB_03209	EMAKANNB_03237	KPMPNOMJ_03028	HHEGCMEO_03035	MIJFOHDP_03148	BMJOJCAN_02674	DHDLILLP_00751	CPOMKEDE_02648	HOANOIHF_02315	HPELOFBE_02571	JIDEKNFK_02703	NMFNJFGN_03206	FKBLDPGC_03235	MGCMLKMG_03151	BBOBKPCA_03193
hypothetical protein	20	20	OAAHGDBI_01873	FEFIEDHF_00377	HAMFIABP_00318	MAKBNDIO_00378	AMBJMKPA_00601	CBHFFFPB_00317	EMAKANNB_00403	KPMPNOMJ_00380	HHEGCMEO_00168	MIJFOHDP_00318	BMJOJCAN_00001	DHDLILLP_00453	CPOMKEDE_01130	HOANOIHF_02198	HPELOFBE_00524	JIDEKNFK_00361	NMFNJFGN_00680	FKBLDPGC_02475	MGCMLKMG_02110	BBOBKPCA_00702
hypothetical protein	20	20	OAAHGDBI_02046	FEFIEDHF_03280	HAMFIABP_03145	MAKBNDIO_03377	AMBJMKPA_03006	CBHFFFPB_01982	EMAKANNB_02245	KPMPNOMJ_02526	HHEGCMEO_03204	MIJFOHDP_01883	BMJOJCAN_02824	DHDLILLP_02148	CPOMKEDE_02695	HOANOIHF_02348	HPELOFBE_02674	JIDEKNFK_02894	NMFNJFGN_02652	FKBLDPGC_02609	MGCMLKMG_02775	BBOBKPCA_02338
Nucleoid occlusion factor SlmA	20	20	OAAHGDBI_01396	FEFIEDHF_02109	HAMFIABP_02451	MAKBNDIO_02298	AMBJMKPA_01868	CBHFFFPB_02353	EMAKANNB_02326	KPMPNOMJ_01886	HHEGCMEO_02045	MIJFOHDP_03081	BMJOJCAN_02531	DHDLILLP_02697	CPOMKEDE_03142	HOANOIHF_02989	HPELOFBE_01627	JIDEKNFK_02991	NMFNJFGN_02073	FKBLDPGC_01962	MGCMLKMG_01482	BBOBKPCA_02632
Replication restart protein PriA	20	20	OAAHGDBI_00693	FEFIEDHF_01570	HAMFIABP_00971	MAKBNDIO_01564	AMBJMKPA_01298	CBHFFFPB_01539	EMAKANNB_01595	KPMPNOMJ_01412	HHEGCMEO_01537	MIJFOHDP_01200	BMJOJCAN_00693	DHDLILLP_00071	CPOMKEDE_00619	HOANOIHF_00874	HPELOFBE_00817	JIDEKNFK_00552	NMFNJFGN_00559	FKBLDPGC_00340	MGCMLKMG_00173	BBOBKPCA_00339
GTPase HflX	20	20	OAAHGDBI_03254	FEFIEDHF_03359	HAMFIABP_03030	MAKBNDIO_03258	AMBJMKPA_03307	CBHFFFPB_03294	EMAKANNB_03397	KPMPNOMJ_03194	HHEGCMEO_03080	MIJFOHDP_03257	BMJOJCAN_03103	DHDLILLP_02877	CPOMKEDE_02967	HOANOIHF_02758	HPELOFBE_03087	JIDEKNFK_03085	NMFNJFGN_02880	FKBLDPGC_03065	MGCMLKMG_03234	BBOBKPCA_02841
putative protein	20	20	OAAHGDBI_02522	FEFIEDHF_03100	HAMFIABP_02770	MAKBNDIO_03071	AMBJMKPA_02906	CBHFFFPB_03076	EMAKANNB_03159	KPMPNOMJ_03155	HHEGCMEO_02953	MIJFOHDP_02977	BMJOJCAN_02322	DHDLILLP_02341	CPOMKEDE_03026	HOANOIHF_03048	HPELOFBE_03202	JIDEKNFK_02424	NMFNJFGN_02747	FKBLDPGC_02240	MGCMLKMG_02179	BBOBKPCA_02160
Nitrogen regulatory protein P-II	20	20	OAAHGDBI_01277	FEFIEDHF_01958	HAMFIABP_01564	MAKBNDIO_02179	AMBJMKPA_01686	CBHFFFPB_02171	EMAKANNB_02505	KPMPNOMJ_02036	HHEGCMEO_02164	MIJFOHDP_02072	BMJOJCAN_01795	DHDLILLP_00245	CPOMKEDE_01525	HOANOIHF_01185	HPELOFBE_01113	JIDEKNFK_01415	NMFNJFGN_00972	FKBLDPGC_01464	MGCMLKMG_01118	BBOBKPCA_00942
hypothetical protein	20	20	OAAHGDBI_02952	FEFIEDHF_00009	HAMFIABP_03277	MAKBNDIO_00009	AMBJMKPA_03052	CBHFFFPB_03358	EMAKANNB_00034	KPMPNOMJ_00009	HHEGCMEO_03297	MIJFOHDP_02857	BMJOJCAN_02903	DHDLILLP_01887	CPOMKEDE_02813	HOANOIHF_02928	HPELOFBE_02744	JIDEKNFK_03128	NMFNJFGN_02923	FKBLDPGC_02655	MGCMLKMG_02569	BBOBKPCA_03173
hypothetical protein	20	20	OAAHGDBI_01399	FEFIEDHF_02112	HAMFIABP_02448	MAKBNDIO_02301	AMBJMKPA_01865	CBHFFFPB_02350	EMAKANNB_02329	KPMPNOMJ_01889	HHEGCMEO_02042	MIJFOHDP_03078	BMJOJCAN_02534	DHDLILLP_02700	CPOMKEDE_03139	HOANOIHF_02986	HPELOFBE_01630	JIDEKNFK_02988	NMFNJFGN_02076	FKBLDPGC_01959	MGCMLKMG_01479	BBOBKPCA_02629
NH(3)-dependent NAD(+) synthetase	20	20	OAAHGDBI_03103	FEFIEDHF_03306	HAMFIABP_02909	MAKBNDIO_03333	AMBJMKPA_03291	CBHFFFPB_03278	EMAKANNB_03360	KPMPNOMJ_03098	HHEGCMEO_03483	MIJFOHDP_03380	BMJOJCAN_03359	DHDLILLP_03284	CPOMKEDE_03323	HOANOIHF_03282	HPELOFBE_03329	JIDEKNFK_03319	NMFNJFGN_03300	FKBLDPGC_03320	MGCMLKMG_03250	BBOBKPCA_03315
Transcriptional regulatory protein CitT	20	20	OAAHGDBI_01741	FEFIEDHF_02215	HAMFIABP_01774	MAKBNDIO_02404	AMBJMKPA_01943	CBHFFFPB_02428	EMAKANNB_02688	KPMPNOMJ_02144	HHEGCMEO_02374	MIJFOHDP_02285	BMJOJCAN_01408	DHDLILLP_01771	CPOMKEDE_01336	HOANOIHF_00580	HPELOFBE_01452	JIDEKNFK_00846	NMFNJFGN_01899	FKBLDPGC_01075	MGCMLKMG_02917	BBOBKPCA_02962
Uridine kinase	20	20	OAAHGDBI_00907	FEFIEDHF_00155	HAMFIABP_00095	MAKBNDIO_00155	AMBJMKPA_00823	CBHFFFPB_00095	EMAKANNB_00180	KPMPNOMJ_00156	HHEGCMEO_00391	MIJFOHDP_00095	BMJOJCAN_00224	DHDLILLP_00889	CPOMKEDE_00454	HOANOIHF_00986	HPELOFBE_00957	JIDEKNFK_01054	NMFNJFGN_01237	FKBLDPGC_00607	MGCMLKMG_01784	BBOBKPCA_01218
3-oxoacyl-[acyl-carrier-protein] reductase FabG	20	20	OAAHGDBI_00219	FEFIEDHF_01281	HAMFIABP_00639	MAKBNDIO_01232	AMBJMKPA_00219	CBHFFFPB_00752	EMAKANNB_01263	KPMPNOMJ_01232	HHEGCMEO_00750	MIJFOHDP_00624	BMJOJCAN_00525	DHDLILLP_01494	CPOMKEDE_00157	HOANOIHF_00262	HPELOFBE_00159	JIDEKNFK_00057	NMFNJFGN_02224	FKBLDPGC_00262	MGCMLKMG_02259	BBOBKPCA_00261
Dye-decolorizing peroxidase YfeX	20	20	OAAHGDBI_00337	FEFIEDHF_01163	HAMFIABP_00757	MAKBNDIO_01350	AMBJMKPA_00337	CBHFFFPB_00634	EMAKANNB_01381	KPMPNOMJ_01113	HHEGCMEO_00632	MIJFOHDP_00743	BMJOJCAN_00407	DHDLILLP_00521	CPOMKEDE_00039	HOANOIHF_00144	HPELOFBE_00277	JIDEKNFK_01210	NMFNJFGN_00143	FKBLDPGC_00144	MGCMLKMG_00710	BBOBKPCA_00143
Fructose operon regulatory protein	20	20	OAAHGDBI_03342	FEFIEDHF_02676	HAMFIABP_03113	MAKBNDIO_02653	AMBJMKPA_02974	CBHFFFPB_02767	EMAKANNB_02923	KPMPNOMJ_02275	HHEGCMEO_03133	MIJFOHDP_02431	BMJOJCAN_02692	DHDLILLP_02743	CPOMKEDE_03271	HOANOIHF_03153	HPELOFBE_02628	JIDEKNFK_02776	NMFNJFGN_03242	FKBLDPGC_03251	MGCMLKMG_03167	BBOBKPCA_03211
ATP-dependent ubiquitin transferase-like protein Cap2	20	20	OAAHGDBI_01365	FEFIEDHF_02078	HAMFIABP_02482	MAKBNDIO_02267	AMBJMKPA_01899	CBHFFFPB_02384	EMAKANNB_02295	KPMPNOMJ_01855	HHEGCMEO_02076	MIJFOHDP_03112	BMJOJCAN_02500	DHDLILLP_03341	CPOMKEDE_02839	HOANOIHF_02915	HPELOFBE_01596	JIDEKNFK_03022	NMFNJFGN_02042	FKBLDPGC_01993	MGCMLKMG_01513	BBOBKPCA_02663
Magnesium transporter MgtE	20	20	OAAHGDBI_00830	FEFIEDHF_01707	HAMFIABP_01108	MAKBNDIO_01701	AMBJMKPA_01435	CBHFFFPB_01402	EMAKANNB_01732	KPMPNOMJ_01275	HHEGCMEO_01400	MIJFOHDP_01337	BMJOJCAN_00556	DHDLILLP_00136	CPOMKEDE_00756	HOANOIHF_00737	HPELOFBE_00680	JIDEKNFK_00689	NMFNJFGN_00422	FKBLDPGC_00477	MGCMLKMG_00036	BBOBKPCA_00476
hypothetical protein	20	20	OAAHGDBI_02246	FEFIEDHF_02365	HAMFIABP_02410	MAKBNDIO_02959	AMBJMKPA_02407	CBHFFFPB_02892	EMAKANNB_03048	KPMPNOMJ_03463	HHEGCMEO_02627	MIJFOHDP_02645	BMJOJCAN_03488	DHDLILLP_03486	CPOMKEDE_03244	HOANOIHF_01899	HPELOFBE_03266	JIDEKNFK_03509	NMFNJFGN_01805	FKBLDPGC_03207	MGCMLKMG_03459	BBOBKPCA_03447
GTP 3',8-cyclase	20	20	OAAHGDBI_00895	FEFIEDHF_00143	HAMFIABP_00083	MAKBNDIO_00143	AMBJMKPA_00835	CBHFFFPB_00083	EMAKANNB_00168	KPMPNOMJ_00144	HHEGCMEO_00403	MIJFOHDP_00083	BMJOJCAN_00236	DHDLILLP_00901	CPOMKEDE_00466	HOANOIHF_00974	HPELOFBE_00969	JIDEKNFK_01066	NMFNJFGN_01225	FKBLDPGC_00595	MGCMLKMG_01772	BBOBKPCA_01206
Dihydrofolate synthase/folylpolyglutamate synthase	20	20	OAAHGDBI_00874	FEFIEDHF_00122	HAMFIABP_00062	MAKBNDIO_00122	AMBJMKPA_00856	CBHFFFPB_00062	EMAKANNB_00147	KPMPNOMJ_00123	HHEGCMEO_00424	MIJFOHDP_00062	BMJOJCAN_00257	DHDLILLP_00922	CPOMKEDE_00487	HOANOIHF_00953	HPELOFBE_00990	JIDEKNFK_01087	NMFNJFGN_01204	FKBLDPGC_00574	MGCMLKMG_01751	BBOBKPCA_01185
sn-glycerol-3-phosphate import ATP-binding protein UgpC	20	20	OAAHGDBI_01690	FEFIEDHF_02266	HAMFIABP_01723	MAKBNDIO_02455	AMBJMKPA_01994	CBHFFFPB_02479	EMAKANNB_02637	KPMPNOMJ_02195	HHEGCMEO_02323	MIJFOHDP_02234	BMJOJCAN_01459	DHDLILLP_00659	CPOMKEDE_01285	HOANOIHF_00631	HPELOFBE_01401	JIDEKNFK_00795	NMFNJFGN_01640	FKBLDPGC_01126	MGCMLKMG_01610	BBOBKPCA_01753
Leucine--tRNA ligase	20	20	OAAHGDBI_02993	FEFIEDHF_00081	HAMFIABP_00021	MAKBNDIO_00081	AMBJMKPA_00897	CBHFFFPB_00021	EMAKANNB_00106	KPMPNOMJ_00082	HHEGCMEO_00465	MIJFOHDP_00021	BMJOJCAN_03056	DHDLILLP_01839	CPOMKEDE_00528	HOANOIHF_02691	HPELOFBE_01031	JIDEKNFK_01128	NMFNJFGN_01163	FKBLDPGC_00533	MGCMLKMG_02963	BBOBKPCA_01144
hypothetical protein	20	20	OAAHGDBI_01035	FEFIEDHF_00925	HAMFIABP_01165	MAKBNDIO_00640	AMBJMKPA_01205	CBHFFFPB_00993	EMAKANNB_00671	KPMPNOMJ_00875	HHEGCMEO_01343	MIJFOHDP_00981	BMJOJCAN_01132	DHDLILLP_01689	CPOMKEDE_00948	HOANOIHF_01390	HPELOFBE_02882	JIDEKNFK_01634	NMFNJFGN_00226	FKBLDPGC_01035	MGCMLKMG_02230	BBOBKPCA_02453
hypothetical protein	20	20	OAAHGDBI_00522	FEFIEDHF_02945	HAMFIABP_02269	MAKBNDIO_01890	AMBJMKPA_02549	CBHFFFPB_01763	EMAKANNB_01921	KPMPNOMJ_02922	HHEGCMEO_01649	MIJFOHDP_01414	BMJOJCAN_02568	DHDLILLP_00717	CPOMKEDE_01842	HOANOIHF_01758	HPELOFBE_01989	JIDEKNFK_02107	NMFNJFGN_02192	FKBLDPGC_02061	MGCMLKMG_01401	BBOBKPCA_01933
Cell division ATP-binding protein FtsE	20	20	OAAHGDBI_02515	FEFIEDHF_03093	HAMFIABP_02763	MAKBNDIO_03064	AMBJMKPA_02913	CBHFFFPB_03069	EMAKANNB_03152	KPMPNOMJ_03148	HHEGCMEO_02960	MIJFOHDP_02984	BMJOJCAN_02329	DHDLILLP_02961	CPOMKEDE_03033	HOANOIHF_03302	HPELOFBE_03336	JIDEKNFK_02417	NMFNJFGN_02740	FKBLDPGC_02247	MGCMLKMG_03270	BBOBKPCA_02153
DNA helicase II	20	20	OAAHGDBI_01374	FEFIEDHF_02087	HAMFIABP_02473	MAKBNDIO_02276	AMBJMKPA_01890	CBHFFFPB_02375	EMAKANNB_02304	KPMPNOMJ_01864	HHEGCMEO_02067	MIJFOHDP_03103	BMJOJCAN_02509	DHDLILLP_02107	CPOMKEDE_02830	HOANOIHF_02906	HPELOFBE_01605	JIDEKNFK_03013	NMFNJFGN_02051	FKBLDPGC_01984	MGCMLKMG_01504	BBOBKPCA_02654
hypothetical protein	20	20	OAAHGDBI_02245	FEFIEDHF_02366	HAMFIABP_02409	MAKBNDIO_02958	AMBJMKPA_02408	CBHFFFPB_02893	EMAKANNB_03049	KPMPNOMJ_03462	HHEGCMEO_02628	MIJFOHDP_02646	BMJOJCAN_03299	DHDLILLP_03362	CPOMKEDE_03245	HOANOIHF_01898	HPELOFBE_03265	JIDEKNFK_03247	NMFNJFGN_01804	FKBLDPGC_03208	MGCMLKMG_03392	BBOBKPCA_03446
putative D-xylose utilization operon transcriptional repressor	20	20	OAAHGDBI_02814	FEFIEDHF_00435	HAMFIABP_00376	MAKBNDIO_00436	AMBJMKPA_00542	CBHFFFPB_00375	EMAKANNB_00461	KPMPNOMJ_00438	HHEGCMEO_00109	MIJFOHDP_00376	BMJOJCAN_01587	DHDLILLP_02734	CPOMKEDE_02396	HOANOIHF_02108	HPELOFBE_00582	JIDEKNFK_00419	NMFNJFGN_01953	FKBLDPGC_02395	MGCMLKMG_01971	BBOBKPCA_01065
hypothetical protein	20	20	OAAHGDBI_01034	FEFIEDHF_00926	HAMFIABP_01164	MAKBNDIO_00639	AMBJMKPA_01206	CBHFFFPB_00992	EMAKANNB_00670	KPMPNOMJ_00876	HHEGCMEO_01344	MIJFOHDP_00980	BMJOJCAN_01131	DHDLILLP_01690	CPOMKEDE_00947	HOANOIHF_01391	HPELOFBE_02883	JIDEKNFK_01635	NMFNJFGN_00225	FKBLDPGC_01036	MGCMLKMG_02231	BBOBKPCA_02454
hypothetical protein	20	20	OAAHGDBI_00677	FEFIEDHF_01554	HAMFIABP_00955	MAKBNDIO_01548	AMBJMKPA_01282	CBHFFFPB_01555	EMAKANNB_01579	KPMPNOMJ_01428	HHEGCMEO_01553	MIJFOHDP_01184	BMJOJCAN_00709	DHDLILLP_00055	CPOMKEDE_00603	HOANOIHF_00890	HPELOFBE_00833	JIDEKNFK_00536	NMFNJFGN_00575	FKBLDPGC_00324	MGCMLKMG_00189	BBOBKPCA_00323
Ubiquinol-cytochrome c reductase iron-sulfur subunit	20	20	OAAHGDBI_01248	FEFIEDHF_01987	HAMFIABP_01593	MAKBNDIO_02150	AMBJMKPA_01715	CBHFFFPB_02200	EMAKANNB_02476	KPMPNOMJ_02065	HHEGCMEO_02193	MIJFOHDP_02101	BMJOJCAN_01824	DHDLILLP_00275	CPOMKEDE_01496	HOANOIHF_01214	HPELOFBE_01142	JIDEKNFK_01444	NMFNJFGN_00943	FKBLDPGC_01493	MGCMLKMG_01089	BBOBKPCA_00913
RNA-binding protein Hfq	20	20	OAAHGDBI_03253	FEFIEDHF_03360	HAMFIABP_03029	MAKBNDIO_03257	AMBJMKPA_03308	CBHFFFPB_03295	EMAKANNB_03396	KPMPNOMJ_03195	HHEGCMEO_03081	MIJFOHDP_03256	BMJOJCAN_03104	DHDLILLP_02876	CPOMKEDE_02968	HOANOIHF_02757	HPELOFBE_03088	JIDEKNFK_03086	NMFNJFGN_02881	FKBLDPGC_03066	MGCMLKMG_03233	BBOBKPCA_02842
DNA polymerase III subunit chi	20	20	OAAHGDBI_00859	FEFIEDHF_01736	HAMFIABP_01137	MAKBNDIO_01730	AMBJMKPA_01464	CBHFFFPB_01373	EMAKANNB_01761	KPMPNOMJ_01246	HHEGCMEO_01371	MIJFOHDP_01366	BMJOJCAN_03344	DHDLILLP_00107	CPOMKEDE_00785	HOANOIHF_00708	HPELOFBE_00651	JIDEKNFK_00718	NMFNJFGN_00393	FKBLDPGC_00506	MGCMLKMG_00007	BBOBKPCA_00505
hypothetical protein	20	20	OAAHGDBI_00967	FEFIEDHF_00215	HAMFIABP_00155	MAKBNDIO_00215	AMBJMKPA_00763	CBHFFFPB_00155	EMAKANNB_00240	KPMPNOMJ_00216	HHEGCMEO_00331	MIJFOHDP_00155	BMJOJCAN_00164	DHDLILLP_01211	CPOMKEDE_00394	HOANOIHF_01046	HPELOFBE_00897	JIDEKNFK_00994	NMFNJFGN_02466	FKBLDPGC_00667	MGCMLKMG_02487	BBOBKPCA_00538
tRNA(Ile)-lysidine synthase	20	20	OAAHGDBI_00440	FEFIEDHF_01061	HAMFIABP_00860	MAKBNDIO_01453	AMBJMKPA_00440	CBHFFFPB_00531	EMAKANNB_01484	KPMPNOMJ_01010	HHEGCMEO_00529	MIJFOHDP_00846	BMJOJCAN_00304	DHDLILLP_01045	CPOMKEDE_01930	HOANOIHF_00041	HPELOFBE_00380	JIDEKNFK_01313	NMFNJFGN_00041	FKBLDPGC_00041	MGCMLKMG_00607	BBOBKPCA_00041
hypothetical protein	20	20	OAAHGDBI_02316	FEFIEDHF_02647	HAMFIABP_03084	MAKBNDIO_02682	AMBJMKPA_02945	CBHFFFPB_02738	EMAKANNB_02894	KPMPNOMJ_02304	HHEGCMEO_03162	MIJFOHDP_02460	BMJOJCAN_02721	DHDLILLP_03320	CPOMKEDE_02742	HOANOIHF_03105	HPELOFBE_02599	JIDEKNFK_02805	NMFNJFGN_03089	FKBLDPGC_02877	MGCMLKMG_02388	BBOBKPCA_02739
HTH-type transcriptional regulator AceR	20	20	OAAHGDBI_02376	FEFIEDHF_00984	HAMFIABP_02716	MAKBNDIO_00582	AMBJMKPA_02801	CBHFFFPB_03022	EMAKANNB_00613	KPMPNOMJ_00933	HHEGCMEO_02848	MIJFOHDP_00923	BMJOJCAN_02217	DHDLILLP_01605	CPOMKEDE_02547	HOANOIHF_02014	HPELOFBE_02326	JIDEKNFK_02592	NMFNJFGN_01844	FKBLDPGC_02135	MGCMLKMG_01854	BBOBKPCA_02876
Triacylglycerol lipase	20	20	OAAHGDBI_03115	FEFIEDHF_03318	HAMFIABP_02897	MAKBNDIO_03321	AMBJMKPA_03279	CBHFFFPB_03266	EMAKANNB_03348	KPMPNOMJ_03110	HHEGCMEO_03423	MIJFOHDP_03368	BMJOJCAN_03175	DHDLILLP_03303	CPOMKEDE_03183	HOANOIHF_02995	HPELOFBE_02805	JIDEKNFK_03185	NMFNJFGN_03084	FKBLDPGC_03102	MGCMLKMG_02669	BBOBKPCA_03381
Serine acetyltransferase	20	20	OAAHGDBI_00719	FEFIEDHF_01596	HAMFIABP_00997	MAKBNDIO_01590	AMBJMKPA_01324	CBHFFFPB_01513	EMAKANNB_01621	KPMPNOMJ_01386	HHEGCMEO_01511	MIJFOHDP_01226	BMJOJCAN_00667	DHDLILLP_00097	CPOMKEDE_00645	HOANOIHF_00848	HPELOFBE_00791	JIDEKNFK_00578	NMFNJFGN_00533	FKBLDPGC_00366	MGCMLKMG_00147	BBOBKPCA_00365
Sialidase	20	20	OAAHGDBI_02149	FEFIEDHF_01745	HAMFIABP_03440	MAKBNDIO_02083	AMBJMKPA_01622	CBHFFFPB_01956	EMAKANNB_01965	KPMPNOMJ_01677	HHEGCMEO_01954	MIJFOHDP_01570	BMJOJCAN_01108	DHDLILLP_03291	CPOMKEDE_01988	HOANOIHF_00411	HPELOFBE_01472	JIDEKNFK_02156	NMFNJFGN_03348	FKBLDPGC_01316	MGCMLKMG_00570	BBOBKPCA_03060
hypothetical protein	20	20	OAAHGDBI_01657	FEFIEDHF_02299	HAMFIABP_01690	MAKBNDIO_02488	AMBJMKPA_02027	CBHFFFPB_02512	EMAKANNB_02604	KPMPNOMJ_02228	HHEGCMEO_02290	MIJFOHDP_02201	BMJOJCAN_01492	DHDLILLP_00625	CPOMKEDE_01252	HOANOIHF_00664	HPELOFBE_01368	JIDEKNFK_00762	NMFNJFGN_01673	FKBLDPGC_01159	MGCMLKMG_01577	BBOBKPCA_01720
putative ABC transporter ATP-binding protein YejF	20	20	OAAHGDBI_02280	FEFIEDHF_02611	HAMFIABP_03318	MAKBNDIO_02718	AMBJMKPA_03137	CBHFFFPB_02702	EMAKANNB_02858	KPMPNOMJ_02583	HHEGCMEO_03362	MIJFOHDP_02496	BMJOJCAN_02968	DHDLILLP_03037	CPOMKEDE_02898	HOANOIHF_02670	HPELOFBE_02770	JIDEKNFK_03060	NMFNJFGN_02808	FKBLDPGC_02947	MGCMLKMG_02634	BBOBKPCA_01875
Glucans biosynthesis glucosyltransferase H	20	20	OAAHGDBI_03157	FEFIEDHF_00392	HAMFIABP_00333	MAKBNDIO_00393	AMBJMKPA_00586	CBHFFFPB_00332	EMAKANNB_00418	KPMPNOMJ_00395	HHEGCMEO_00153	MIJFOHDP_00333	BMJOJCAN_01544	DHDLILLP_01246	CPOMKEDE_01115	HOANOIHF_02213	HPELOFBE_00539	JIDEKNFK_00376	NMFNJFGN_00695	FKBLDPGC_02490	MGCMLKMG_02330	BBOBKPCA_01109
Methyl-accepting chemotaxis protein Aer	20	20	OAAHGDBI_02039	FEFIEDHF_03273	HAMFIABP_03152	MAKBNDIO_03384	AMBJMKPA_03013	CBHFFFPB_01989	EMAKANNB_02238	KPMPNOMJ_02519	HHEGCMEO_03211	MIJFOHDP_01890	BMJOJCAN_02817	DHDLILLP_02155	CPOMKEDE_02688	HOANOIHF_02355	HPELOFBE_02667	JIDEKNFK_02901	NMFNJFGN_02659	FKBLDPGC_02616	MGCMLKMG_02782	BBOBKPCA_02345
Ribonuclease 3	20	20	OAAHGDBI_00643	FEFIEDHF_02758	HAMFIABP_01983	MAKBNDIO_01769	AMBJMKPA_02257	CBHFFFPB_01642	EMAKANNB_01800	KPMPNOMJ_02785	HHEGCMEO_01770	MIJFOHDP_01535	BMJOJCAN_01294	DHDLILLP_01100	CPOMKEDE_01660	HOANOIHF_02615	HPELOFBE_02195	JIDEKNFK_01948	NMFNJFGN_02565	FKBLDPGC_01575	MGCMLKMG_01331	BBOBKPCA_02594
Periplasmic chaperone PpiD	20	20	OAAHGDBI_00122	FEFIEDHF_01378	HAMFIABP_00542	MAKBNDIO_01135	AMBJMKPA_00122	CBHFFFPB_00849	EMAKANNB_01166	KPMPNOMJ_01585	HHEGCMEO_00847	MIJFOHDP_00527	BMJOJCAN_00867	DHDLILLP_00327	CPOMKEDE_00254	HOANOIHF_00359	HPELOFBE_00062	JIDEKNFK_00154	NMFNJFGN_00794	FKBLDPGC_00815	MGCMLKMG_00821	BBOBKPCA_00792
hypothetical protein	20	20	OAAHGDBI_01832	FEFIEDHF_02532	HAMFIABP_01837	MAKBNDIO_02599	AMBJMKPA_02110	CBHFFFPB_02623	EMAKANNB_02779	KPMPNOMJ_02443	HHEGCMEO_02465	MIJFOHDP_02348	BMJOJCAN_01723	DHDLILLP_00856	CPOMKEDE_01399	HOANOIHF_01439	HPELOFBE_01761	JIDEKNFK_01688	NMFNJFGN_01454	FKBLDPGC_01364	MGCMLKMG_00984	BBOBKPCA_01325
HTH-type transcriptional regulator MlrA	20	20	OAAHGDBI_01584	FEFIEDHF_00681	HAMFIABP_02647	MAKBNDIO_00883	AMBJMKPA_00961	CBHFFFPB_01236	EMAKANNB_00914	KPMPNOMJ_00631	HHEGCMEO_01099	MIJFOHDP_01765	BMJOJCAN_02361	DHDLILLP_00591	CPOMKEDE_00813	HOANOIHF_02572	HPELOFBE_02474	JIDEKNFK_02374	NMFNJFGN_01110	FKBLDPGC_01694	MGCMLKMG_00291	BBOBKPCA_02007
putative sugar transferase EpsL	20	20	OAAHGDBI_01440	FEFIEDHF_02153	HAMFIABP_03227	MAKBNDIO_02342	AMBJMKPA_01824	CBHFFFPB_02309	EMAKANNB_02370	KPMPNOMJ_01930	HHEGCMEO_02001	MIJFOHDP_03024	BMJOJCAN_02850	DHDLILLP_03381	CPOMKEDE_02503	HOANOIHF_02488	HPELOFBE_01671	JIDEKNFK_02934	NMFNJFGN_02395	FKBLDPGC_02709	MGCMLKMG_02414	BBOBKPCA_02378
Zinc chaperone YeiR	20	20	OAAHGDBI_02338	FEFIEDHF_02669	HAMFIABP_03106	MAKBNDIO_02660	AMBJMKPA_02967	CBHFFFPB_02760	EMAKANNB_02916	KPMPNOMJ_02282	HHEGCMEO_03140	MIJFOHDP_02438	BMJOJCAN_02699	DHDLILLP_02523	CPOMKEDE_02720	HOANOIHF_03110	HPELOFBE_02621	JIDEKNFK_02783	NMFNJFGN_03116	FKBLDPGC_02899	MGCMLKMG_02410	BBOBKPCA_02761
hypothetical protein	20	20	OAAHGDBI_02116	FEFIEDHF_01778	HAMFIABP_01384	MAKBNDIO_02050	AMBJMKPA_01589	CBHFFFPB_01923	EMAKANNB_01998	KPMPNOMJ_01710	HHEGCMEO_01921	MIJFOHDP_01603	BMJOJCAN_01075	DHDLILLP_02299	CPOMKEDE_02021	HOANOIHF_00444	HPELOFBE_01505	JIDEKNFK_02189	NMFNJFGN_01294	FKBLDPGC_01283	MGCMLKMG_00537	BBOBKPCA_01573
Ribosomal protein L11 methyltransferase	20	20	OAAHGDBI_01468	FEFIEDHF_02181	HAMFIABP_03199	MAKBNDIO_02370	AMBJMKPA_01796	CBHFFFPB_02281	EMAKANNB_02398	KPMPNOMJ_01958	HHEGCMEO_01973	MIJFOHDP_03052	BMJOJCAN_02878	DHDLILLP_01802	CPOMKEDE_02475	HOANOIHF_02460	HPELOFBE_01699	JIDEKNFK_02962	NMFNJFGN_02423	FKBLDPGC_02737	MGCMLKMG_02442	BBOBKPCA_02406
hypothetical protein	20	20	OAAHGDBI_01154	FEFIEDHF_00805	HAMFIABP_01284	MAKBNDIO_00759	AMBJMKPA_01085	CBHFFFPB_01112	EMAKANNB_00790	KPMPNOMJ_00755	HHEGCMEO_01223	MIJFOHDP_01100	BMJOJCAN_01251	DHDLILLP_02249	CPOMKEDE_01067	HOANOIHF_03276	HPELOFBE_01278	JIDEKNFK_01514	NMFNJFGN_00345	FKBLDPGC_00915	MGCMLKMG_01901	BBOBKPCA_01400
hypothetical protein	20	20	OAAHGDBI_02483	FEFIEDHF_02882	HAMFIABP_02037	MAKBNDIO_02773	AMBJMKPA_02381	CBHFFFPB_02867	EMAKANNB_03023	KPMPNOMJ_02622	HHEGCMEO_02532	MIJFOHDP_02621	BMJOJCAN_01975	DHDLILLP_01354	CPOMKEDE_01779	HOANOIHF_01630	HPELOFBE_01856	JIDEKNFK_01853	NMFNJFGN_01516	FKBLDPGC_01759	MGCMLKMG_01236	BBOBKPCA_02293
hypothetical protein	20	20	OAAHGDBI_01585	FEFIEDHF_00682	HAMFIABP_02646	MAKBNDIO_00882	AMBJMKPA_00962	CBHFFFPB_01235	EMAKANNB_00913	KPMPNOMJ_00632	HHEGCMEO_01100	MIJFOHDP_01766	BMJOJCAN_02362	DHDLILLP_00590	CPOMKEDE_00814	HOANOIHF_02573	HPELOFBE_02473	JIDEKNFK_02373	NMFNJFGN_01109	FKBLDPGC_01693	MGCMLKMG_00290	BBOBKPCA_02008
hypothetical protein	20	20	OAAHGDBI_01766	FEFIEDHF_02466	HAMFIABP_01903	MAKBNDIO_02533	AMBJMKPA_02176	CBHFFFPB_02557	EMAKANNB_02713	KPMPNOMJ_02377	HHEGCMEO_02399	MIJFOHDP_02414	BMJOJCAN_01657	DHDLILLP_02825	CPOMKEDE_01465	HOANOIHF_01505	HPELOFBE_01827	JIDEKNFK_01754	NMFNJFGN_01388	FKBLDPGC_01430	MGCMLKMG_00918	BBOBKPCA_01259
Formate dehydrogenase iron-sulfur subunit	20	20	OAAHGDBI_01651	FEFIEDHF_02305	HAMFIABP_01684	MAKBNDIO_02494	AMBJMKPA_02033	CBHFFFPB_02518	EMAKANNB_02598	KPMPNOMJ_02234	HHEGCMEO_02284	MIJFOHDP_02195	BMJOJCAN_01498	DHDLILLP_00619	CPOMKEDE_01246	HOANOIHF_00670	HPELOFBE_01362	JIDEKNFK_00756	NMFNJFGN_01679	FKBLDPGC_01165	MGCMLKMG_01571	BBOBKPCA_01714
Ribose import binding protein RbsB	20	20	OAAHGDBI_01517	FEFIEDHF_00614	HAMFIABP_02163	MAKBNDIO_00950	AMBJMKPA_02704	CBHFFFPB_01303	EMAKANNB_00981	KPMPNOMJ_00564	HHEGCMEO_01032	MIJFOHDP_02762	BMJOJCAN_02057	DHDLILLP_02895	CPOMKEDE_02182	HOANOIHF_01546	HPELOFBE_02229	JIDEKNFK_02004	NMFNJFGN_02146	FKBLDPGC_02550	MGCMLKMG_00358	BBOBKPCA_01622
hypothetical protein	20	20	OAAHGDBI_01673	FEFIEDHF_02283	HAMFIABP_01706	MAKBNDIO_02472	AMBJMKPA_02011	CBHFFFPB_02496	EMAKANNB_02620	KPMPNOMJ_02212	HHEGCMEO_02306	MIJFOHDP_02217	BMJOJCAN_01476	DHDLILLP_00641	CPOMKEDE_01268	HOANOIHF_00648	HPELOFBE_01384	JIDEKNFK_00778	NMFNJFGN_01657	FKBLDPGC_01143	MGCMLKMG_01593	BBOBKPCA_01736
hypothetical protein	20	20	OAAHGDBI_01450	FEFIEDHF_02163	HAMFIABP_03217	MAKBNDIO_02352	AMBJMKPA_01814	CBHFFFPB_02299	EMAKANNB_02380	KPMPNOMJ_01940	HHEGCMEO_01991	MIJFOHDP_03034	BMJOJCAN_02860	DHDLILLP_03007	CPOMKEDE_02493	HOANOIHF_02478	HPELOFBE_01681	JIDEKNFK_02944	NMFNJFGN_02405	FKBLDPGC_02719	MGCMLKMG_02424	BBOBKPCA_02388
Carbamoyl phosphate synthase small chain	20	20	OAAHGDBI_00575	FEFIEDHF_02690	HAMFIABP_01915	MAKBNDIO_01837	AMBJMKPA_02189	CBHFFFPB_01710	EMAKANNB_01868	KPMPNOMJ_02717	HHEGCMEO_01702	MIJFOHDP_01467	BMJOJCAN_01362	DHDLILLP_01609	CPOMKEDE_01592	HOANOIHF_02534	HPELOFBE_02127	JIDEKNFK_01880	NMFNJFGN_02537	FKBLDPGC_01643	MGCMLKMG_01263	BBOBKPCA_02521
Regulatory protein AsnC	20	20	OAAHGDBI_02578	FEFIEDHF_03156	HAMFIABP_02826	MAKBNDIO_03127	AMBJMKPA_02850	CBHFFFPB_03132	EMAKANNB_03215	KPMPNOMJ_03241	HHEGCMEO_02897	MIJFOHDP_02921	BMJOJCAN_02266	DHDLILLP_01407	CPOMKEDE_02922	HOANOIHF_02784	HPELOFBE_03061	JIDEKNFK_02480	NMFNJFGN_03002	FKBLDPGC_02184	MGCMLKMG_02123	BBOBKPCA_02216
hypothetical protein	20	20	OAAHGDBI_02846	FEFIEDHF_00467	HAMFIABP_00408	MAKBNDIO_00468	AMBJMKPA_00511	CBHFFFPB_00407	EMAKANNB_00493	KPMPNOMJ_00470	HHEGCMEO_00078	MIJFOHDP_00408	BMJOJCAN_01619	DHDLILLP_01457	CPOMKEDE_02428	HOANOIHF_02077	HPELOFBE_00614	JIDEKNFK_00451	NMFNJFGN_01985	FKBLDPGC_02364	MGCMLKMG_02003	BBOBKPCA_01034
Stress response kinase A	20	20	OAAHGDBI_02743	FEFIEDHF_03190	HAMFIABP_02933	MAKBNDIO_03161	AMBJMKPA_03176	CBHFFFPB_03166	EMAKANNB_03279	KPMPNOMJ_02985	HHEGCMEO_02992	MIJFOHDP_03191	BMJOJCAN_02631	DHDLILLP_00794	CPOMKEDE_02605	HOANOIHF_02272	HPELOFBE_02528	JIDEKNFK_02746	NMFNJFGN_02612	FKBLDPGC_02827	MGCMLKMG_02746	BBOBKPCA_02689
Isocitrate lyase	20	20	OAAHGDBI_02172	FEFIEDHF_02439	HAMFIABP_02336	MAKBNDIO_02885	AMBJMKPA_02481	CBHFFFPB_02966	EMAKANNB_03122	KPMPNOMJ_02828	HHEGCMEO_02701	MIJFOHDP_02719	BMJOJCAN_03021	DHDLILLP_02071	CPOMKEDE_02335	HOANOIHF_01825	HPELOFBE_02383	JIDEKNFK_02548	NMFNJFGN_01731	FKBLDPGC_02278	MGCMLKMG_02832	BBOBKPCA_02124
Universal stress protein B	20	20	OAAHGDBI_02571	FEFIEDHF_03149	HAMFIABP_02819	MAKBNDIO_03120	AMBJMKPA_02857	CBHFFFPB_03125	EMAKANNB_03208	KPMPNOMJ_03248	HHEGCMEO_02904	MIJFOHDP_02928	BMJOJCAN_02273	DHDLILLP_01400	CPOMKEDE_02929	HOANOIHF_02791	HPELOFBE_03054	JIDEKNFK_02473	NMFNJFGN_03009	FKBLDPGC_02191	MGCMLKMG_02130	BBOBKPCA_02209
hypothetical protein	20	20	OAAHGDBI_00421	FEFIEDHF_01079	HAMFIABP_00841	MAKBNDIO_01434	AMBJMKPA_00421	CBHFFFPB_00550	EMAKANNB_01465	KPMPNOMJ_01029	HHEGCMEO_00548	MIJFOHDP_00827	BMJOJCAN_00323	DHDLILLP_01064	CPOMKEDE_01949	HOANOIHF_00060	HPELOFBE_00361	JIDEKNFK_01294	NMFNJFGN_00059	FKBLDPGC_00060	MGCMLKMG_00626	BBOBKPCA_00059
Phosphate transport system permease protein PstC	20	20	OAAHGDBI_01572	FEFIEDHF_00669	HAMFIABP_02659	MAKBNDIO_00895	AMBJMKPA_00949	CBHFFFPB_01248	EMAKANNB_00926	KPMPNOMJ_00619	HHEGCMEO_01087	MIJFOHDP_01753	BMJOJCAN_02349	DHDLILLP_00603	CPOMKEDE_00801	HOANOIHF_02560	HPELOFBE_02486	JIDEKNFK_02386	NMFNJFGN_01122	FKBLDPGC_01706	MGCMLKMG_00303	BBOBKPCA_01995
hypothetical protein	20	20	OAAHGDBI_00405	FEFIEDHF_01095	HAMFIABP_00825	MAKBNDIO_01418	AMBJMKPA_00405	CBHFFFPB_00566	EMAKANNB_01449	KPMPNOMJ_01045	HHEGCMEO_00564	MIJFOHDP_00811	BMJOJCAN_00339	DHDLILLP_02612	CPOMKEDE_01965	HOANOIHF_00076	HPELOFBE_00345	JIDEKNFK_01278	NMFNJFGN_00075	FKBLDPGC_00076	MGCMLKMG_00642	BBOBKPCA_00075
hypothetical protein	20	20	OAAHGDBI_03479	FEFIEDHF_03027	HAMFIABP_02564	MAKBNDIO_03018	AMBJMKPA_02625	CBHFFFPB_02054	EMAKANNB_02172	KPMPNOMJ_03093	HHEGCMEO_02756	MIJFOHDP_01955	BMJOJCAN_02125	DHDLILLP_02368	CPOMKEDE_02123	HOANOIHF_02388	HPELOFBE_02086	JIDEKNFK_02291	NMFNJFGN_02336	FKBLDPGC_01873	MGCMLKMG_01669	BBOBKPCA_01839
Fructokinase	20	20	OAAHGDBI_02041	FEFIEDHF_03275	HAMFIABP_03150	MAKBNDIO_03382	AMBJMKPA_03011	CBHFFFPB_01987	EMAKANNB_02240	KPMPNOMJ_02521	HHEGCMEO_03209	MIJFOHDP_01888	BMJOJCAN_02819	DHDLILLP_02153	CPOMKEDE_02690	HOANOIHF_02353	HPELOFBE_02669	JIDEKNFK_02899	NMFNJFGN_02657	FKBLDPGC_02614	MGCMLKMG_02780	BBOBKPCA_02343
Universal stress protein E	20	20	OAAHGDBI_01492	FEFIEDHF_00589	HAMFIABP_02188	MAKBNDIO_00975	AMBJMKPA_02729	CBHFFFPB_01328	EMAKANNB_01006	KPMPNOMJ_00539	HHEGCMEO_01007	MIJFOHDP_02787	BMJOJCAN_02032	DHDLILLP_02948	CPOMKEDE_02207	HOANOIHF_01571	HPELOFBE_02254	JIDEKNFK_02029	NMFNJFGN_02121	FKBLDPGC_02575	MGCMLKMG_00383	BBOBKPCA_01647
hypothetical protein	20	20	OAAHGDBI_02317	FEFIEDHF_02648	HAMFIABP_03085	MAKBNDIO_02681	AMBJMKPA_02946	CBHFFFPB_02739	EMAKANNB_02895	KPMPNOMJ_02303	HHEGCMEO_03161	MIJFOHDP_02459	BMJOJCAN_02720	DHDLILLP_03319	CPOMKEDE_02741	HOANOIHF_03106	HPELOFBE_02600	JIDEKNFK_02804	NMFNJFGN_03088	FKBLDPGC_02878	MGCMLKMG_02389	BBOBKPCA_02740
Na(+)/H(+) antiporter NhaD	20	20	OAAHGDBI_01138	FEFIEDHF_00821	HAMFIABP_01268	MAKBNDIO_00743	AMBJMKPA_01101	CBHFFFPB_01096	EMAKANNB_00774	KPMPNOMJ_00771	HHEGCMEO_01239	MIJFOHDP_01084	BMJOJCAN_01235	DHDLILLP_02265	CPOMKEDE_01051	HOANOIHF_01286	HPELOFBE_01294	JIDEKNFK_01530	NMFNJFGN_00329	FKBLDPGC_00931	MGCMLKMG_01917	BBOBKPCA_01416
Glyceraldehyde-3-phosphate dehydrogenase 3	20	20	OAAHGDBI_00938	FEFIEDHF_00186	HAMFIABP_00126	MAKBNDIO_00186	AMBJMKPA_00792	CBHFFFPB_00126	EMAKANNB_00211	KPMPNOMJ_00187	HHEGCMEO_00360	MIJFOHDP_00126	BMJOJCAN_00193	DHDLILLP_02419	CPOMKEDE_00423	HOANOIHF_01017	HPELOFBE_00926	JIDEKNFK_01023	NMFNJFGN_01268	FKBLDPGC_00638	MGCMLKMG_01815	BBOBKPCA_01249
hypothetical protein	20	20	OAAHGDBI_03475	FEFIEDHF_03508	HAMFIABP_03412	MAKBNDIO_03437	AMBJMKPA_03480	CBHFFFPB_03506	EMAKANNB_03502	KPMPNOMJ_03382	HHEGCMEO_03455	MIJFOHDP_03445	BMJOJCAN_03432	DHDLILLP_03053	CPOMKEDE_03428	HOANOIHF_03405	HPELOFBE_03404	JIDEKNFK_03406	NMFNJFGN_03408	FKBLDPGC_03417	MGCMLKMG_03338	BBOBKPCA_03393
Acetylglutamate kinase	20	20	OAAHGDBI_00724	FEFIEDHF_01601	HAMFIABP_01002	MAKBNDIO_01595	AMBJMKPA_01329	CBHFFFPB_01508	EMAKANNB_01626	KPMPNOMJ_01381	HHEGCMEO_01506	MIJFOHDP_01231	BMJOJCAN_00662	DHDLILLP_02337	CPOMKEDE_00650	HOANOIHF_00843	HPELOFBE_00786	JIDEKNFK_00583	NMFNJFGN_00528	FKBLDPGC_00371	MGCMLKMG_00142	BBOBKPCA_00370
Pyrimidine/purine nucleotide 5'-monophosphate nucleosidase	20	20	OAAHGDBI_02936	FEFIEDHF_00025	HAMFIABP_03261	MAKBNDIO_00025	AMBJMKPA_03068	CBHFFFPB_03342	EMAKANNB_00050	KPMPNOMJ_00025	HHEGCMEO_03313	MIJFOHDP_02873	BMJOJCAN_02919	DHDLILLP_01903	CPOMKEDE_02797	HOANOIHF_02944	HPELOFBE_02728	JIDEKNFK_03144	NMFNJFGN_02939	FKBLDPGC_02671	MGCMLKMG_02585	BBOBKPCA_03157
Glutamine synthetase	20	20	OAAHGDBI_02853	FEFIEDHF_01505	HAMFIABP_00906	MAKBNDIO_01499	AMBJMKPA_01233	CBHFFFPB_01604	EMAKANNB_01530	KPMPNOMJ_01477	HHEGCMEO_01602	MIJFOHDP_01135	BMJOJCAN_00758	DHDLILLP_00006	CPOMKEDE_00554	HOANOIHF_00939	HPELOFBE_00882	JIDEKNFK_00487	NMFNJFGN_02386	FKBLDPGC_00275	MGCMLKMG_00238	BBOBKPCA_00274
hypothetical protein	20	20	OAAHGDBI_00011	FEFIEDHF_01489	HAMFIABP_03453	MAKBNDIO_01024	AMBJMKPA_00011	CBHFFFPB_00960	EMAKANNB_01055	KPMPNOMJ_03452	HHEGCMEO_00958	MIJFOHDP_03405	BMJOJCAN_03368	DHDLILLP_03271	CPOMKEDE_03370	HOANOIHF_03329	HPELOFBE_03372	JIDEKNFK_03348	NMFNJFGN_03419	FKBLDPGC_03373	MGCMLKMG_03350	BBOBKPCA_03348
Threonine synthase	20	20	OAAHGDBI_00548	FEFIEDHF_02971	HAMFIABP_02295	MAKBNDIO_01864	AMBJMKPA_02523	CBHFFFPB_01737	EMAKANNB_01895	KPMPNOMJ_03305	HHEGCMEO_01675	MIJFOHDP_01440	BMJOJCAN_01389	DHDLILLP_02800	CPOMKEDE_01868	HOANOIHF_01784	HPELOFBE_01963	JIDEKNFK_02133	NMFNJFGN_03275	FKBLDPGC_02087	MGCMLKMG_01375	BBOBKPCA_01907
Chaperone protein HscA	20	20	OAAHGDBI_02186	FEFIEDHF_02425	HAMFIABP_02350	MAKBNDIO_02899	AMBJMKPA_02467	CBHFFFPB_02952	EMAKANNB_03108	KPMPNOMJ_02842	HHEGCMEO_02687	MIJFOHDP_02705	BMJOJCAN_03035	DHDLILLP_02085	CPOMKEDE_02349	HOANOIHF_01839	HPELOFBE_02397	JIDEKNFK_02534	NMFNJFGN_01745	FKBLDPGC_02292	MGCMLKMG_02846	BBOBKPCA_02110
hypothetical protein	20	20	OAAHGDBI_03173	FEFIEDHF_00408	HAMFIABP_00349	MAKBNDIO_00409	AMBJMKPA_00569	CBHFFFPB_00348	EMAKANNB_00434	KPMPNOMJ_00411	HHEGCMEO_00136	MIJFOHDP_00349	BMJOJCAN_01560	DHDLILLP_01263	CPOMKEDE_01098	HOANOIHF_02229	HPELOFBE_00555	JIDEKNFK_00392	NMFNJFGN_00711	FKBLDPGC_02506	MGCMLKMG_02346	BBOBKPCA_01092
hypothetical protein	20	20	OAAHGDBI_00939	FEFIEDHF_00187	HAMFIABP_00127	MAKBNDIO_00187	AMBJMKPA_00791	CBHFFFPB_00127	EMAKANNB_00212	KPMPNOMJ_00188	HHEGCMEO_00359	MIJFOHDP_00127	BMJOJCAN_00192	DHDLILLP_02420	CPOMKEDE_00422	HOANOIHF_01018	HPELOFBE_00925	JIDEKNFK_01022	NMFNJFGN_01269	FKBLDPGC_00639	MGCMLKMG_01816	BBOBKPCA_01250
Peptidoglycan L,D-endopeptidase MepK	20	20	OAAHGDBI_01876	FEFIEDHF_00374	HAMFIABP_00315	MAKBNDIO_00375	AMBJMKPA_00604	CBHFFFPB_00314	EMAKANNB_00400	KPMPNOMJ_00377	HHEGCMEO_00171	MIJFOHDP_00315	BMJOJCAN_00004	DHDLILLP_00450	CPOMKEDE_01133	HOANOIHF_02195	HPELOFBE_00521	JIDEKNFK_00358	NMFNJFGN_00677	FKBLDPGC_02472	MGCMLKMG_02107	BBOBKPCA_00699
L-serine dehydratase 1	20	20	OAAHGDBI_02033	FEFIEDHF_03267	HAMFIABP_03158	MAKBNDIO_03390	AMBJMKPA_03019	CBHFFFPB_01995	EMAKANNB_02232	KPMPNOMJ_02513	HHEGCMEO_03217	MIJFOHDP_01896	BMJOJCAN_02811	DHDLILLP_02216	CPOMKEDE_02682	HOANOIHF_02361	HPELOFBE_02661	JIDEKNFK_02907	NMFNJFGN_02665	FKBLDPGC_02622	MGCMLKMG_02788	BBOBKPCA_02351
Glutamine transport ATP-binding protein GlnQ	20	20	OAAHGDBI_02836	FEFIEDHF_00457	HAMFIABP_00398	MAKBNDIO_00458	AMBJMKPA_00521	CBHFFFPB_00397	EMAKANNB_00483	KPMPNOMJ_00460	HHEGCMEO_00088	MIJFOHDP_00398	BMJOJCAN_01609	DHDLILLP_03194	CPOMKEDE_02418	HOANOIHF_02087	HPELOFBE_00604	JIDEKNFK_00441	NMFNJFGN_01975	FKBLDPGC_02374	MGCMLKMG_01993	BBOBKPCA_01044
tRNA (guanine-N(7)-)-methyltransferase	20	20	OAAHGDBI_02432	FEFIEDHF_02831	HAMFIABP_02088	MAKBNDIO_02824	AMBJMKPA_02330	CBHFFFPB_02816	EMAKANNB_02972	KPMPNOMJ_02673	HHEGCMEO_02583	MIJFOHDP_02570	BMJOJCAN_01924	DHDLILLP_01311	CPOMKEDE_01728	HOANOIHF_01681	HPELOFBE_01907	JIDEKNFK_01802	NMFNJFGN_01567	FKBLDPGC_01810	MGCMLKMG_01185	BBOBKPCA_02242
Ferric vibriobactin reductase ViuB	20	20	OAAHGDBI_00409	FEFIEDHF_01091	HAMFIABP_00829	MAKBNDIO_01422	AMBJMKPA_00409	CBHFFFPB_00562	EMAKANNB_01453	KPMPNOMJ_01041	HHEGCMEO_00560	MIJFOHDP_00815	BMJOJCAN_00335	DHDLILLP_02608	CPOMKEDE_01961	HOANOIHF_00072	HPELOFBE_00349	JIDEKNFK_01282	NMFNJFGN_00071	FKBLDPGC_00072	MGCMLKMG_00638	BBOBKPCA_00071
hypothetical protein	20	20	OAAHGDBI_00075	FEFIEDHF_01425	HAMFIABP_00495	MAKBNDIO_01088	AMBJMKPA_00075	CBHFFFPB_00896	EMAKANNB_01119	KPMPNOMJ_01538	HHEGCMEO_00894	MIJFOHDP_00480	BMJOJCAN_00820	DHDLILLP_00374	CPOMKEDE_00301	HOANOIHF_00406	HPELOFBE_00015	JIDEKNFK_00201	NMFNJFGN_00747	FKBLDPGC_00768	MGCMLKMG_00774	BBOBKPCA_00839
hypothetical protein	20	20	OAAHGDBI_00091	FEFIEDHF_01409	HAMFIABP_00511	MAKBNDIO_01104	AMBJMKPA_00091	CBHFFFPB_00880	EMAKANNB_01135	KPMPNOMJ_01554	HHEGCMEO_00878	MIJFOHDP_00496	BMJOJCAN_00836	DHDLILLP_00358	CPOMKEDE_00285	HOANOIHF_00390	HPELOFBE_00031	JIDEKNFK_00185	NMFNJFGN_00763	FKBLDPGC_00784	MGCMLKMG_00790	BBOBKPCA_00823
tRNA-uridine aminocarboxypropyltransferase	20	20	OAAHGDBI_02528	FEFIEDHF_03106	HAMFIABP_02776	MAKBNDIO_03077	AMBJMKPA_02900	CBHFFFPB_03082	EMAKANNB_03165	KPMPNOMJ_03161	HHEGCMEO_02947	MIJFOHDP_02971	BMJOJCAN_02316	DHDLILLP_02347	CPOMKEDE_03020	HOANOIHF_03042	HPELOFBE_03208	JIDEKNFK_02430	NMFNJFGN_02753	FKBLDPGC_02234	MGCMLKMG_02173	BBOBKPCA_02166
hypothetical protein	20	20	OAAHGDBI_02959	FEFIEDHF_00002	HAMFIABP_03284	MAKBNDIO_00002	AMBJMKPA_03045	CBHFFFPB_03365	EMAKANNB_00027	KPMPNOMJ_00002	HHEGCMEO_03290	MIJFOHDP_02850	BMJOJCAN_02896	DHDLILLP_03401	CPOMKEDE_02820	HOANOIHF_02921	HPELOFBE_02751	JIDEKNFK_03121	NMFNJFGN_02916	FKBLDPGC_02648	MGCMLKMG_02562	BBOBKPCA_03180
Malonyl-[acyl-carrier protein] O-methyltransferase	20	20	OAAHGDBI_03376	FEFIEDHF_03425	HAMFIABP_02859	MAKBNDIO_03346	AMBJMKPA_03403	CBHFFFPB_03228	EMAKANNB_03310	KPMPNOMJ_03354	HHEGCMEO_03433	MIJFOHDP_03436	BMJOJCAN_03307	DHDLILLP_02840	CPOMKEDE_03283	HOANOIHF_03208	HPELOFBE_02842	JIDEKNFK_03257	NMFNJFGN_03183	FKBLDPGC_03280	MGCMLKMG_02706	BBOBKPCA_03275
Protein Smg	20	20	OAAHGDBI_02730	FEFIEDHF_03177	HAMFIABP_02920	MAKBNDIO_03148	AMBJMKPA_03163	CBHFFFPB_03153	EMAKANNB_03292	KPMPNOMJ_02972	HHEGCMEO_02979	MIJFOHDP_03204	BMJOJCAN_02618	DHDLILLP_00807	CPOMKEDE_02592	HOANOIHF_02259	HPELOFBE_02515	JIDEKNFK_02759	NMFNJFGN_02599	FKBLDPGC_02814	MGCMLKMG_02759	BBOBKPCA_02676
Beta-hexosaminidase	20	20	OAAHGDBI_01776	FEFIEDHF_02476	HAMFIABP_01893	MAKBNDIO_02543	AMBJMKPA_02166	CBHFFFPB_02567	EMAKANNB_02723	KPMPNOMJ_02387	HHEGCMEO_02409	MIJFOHDP_02404	BMJOJCAN_01667	DHDLILLP_02036	CPOMKEDE_01455	HOANOIHF_01495	HPELOFBE_01817	JIDEKNFK_01744	NMFNJFGN_01398	FKBLDPGC_01420	MGCMLKMG_00928	BBOBKPCA_01269
putative protein YejA	20	20	OAAHGDBI_02277	FEFIEDHF_02608	HAMFIABP_03315	MAKBNDIO_02721	AMBJMKPA_03134	CBHFFFPB_02699	EMAKANNB_02855	KPMPNOMJ_02580	HHEGCMEO_03365	MIJFOHDP_02499	BMJOJCAN_02971	DHDLILLP_03040	CPOMKEDE_02895	HOANOIHF_02667	HPELOFBE_02773	JIDEKNFK_03057	NMFNJFGN_02805	FKBLDPGC_02950	MGCMLKMG_02637	BBOBKPCA_01872
Malonyl-[acyl-carrier protein] O-methyltransferase	20	20	OAAHGDBI_00979	FEFIEDHF_00227	HAMFIABP_00167	MAKBNDIO_00227	AMBJMKPA_00751	CBHFFFPB_00167	EMAKANNB_00252	KPMPNOMJ_00228	HHEGCMEO_00319	MIJFOHDP_00167	BMJOJCAN_00152	DHDLILLP_01199	CPOMKEDE_00382	HOANOIHF_01058	HPELOFBE_02950	JIDEKNFK_00982	NMFNJFGN_02478	FKBLDPGC_00679	MGCMLKMG_02475	BBOBKPCA_00550
hypothetical protein	20	20	OAAHGDBI_03555	FEFIEDHF_03582	HAMFIABP_03552	MAKBNDIO_03578	AMBJMKPA_03578	CBHFFFPB_03573	EMAKANNB_03584	KPMPNOMJ_03565	HHEGCMEO_03583	MIJFOHDP_03578	BMJOJCAN_03546	DHDLILLP_03476	CPOMKEDE_03539	HOANOIHF_03513	HPELOFBE_03546	JIDEKNFK_03541	NMFNJFGN_03549	FKBLDPGC_03531	MGCMLKMG_03493	BBOBKPCA_03542
hypothetical protein	20	20	OAAHGDBI_01907	FEFIEDHF_00343	HAMFIABP_00284	MAKBNDIO_00344	AMBJMKPA_00635	CBHFFFPB_00283	EMAKANNB_00369	KPMPNOMJ_00346	HHEGCMEO_00202	MIJFOHDP_00284	BMJOJCAN_00035	DHDLILLP_00419	CPOMKEDE_01164	HOANOIHF_02165	HPELOFBE_00490	JIDEKNFK_00327	NMFNJFGN_00646	FKBLDPGC_02782	MGCMLKMG_02076	BBOBKPCA_00668
Acetolactate synthase isozyme 3 small subunit	20	20	OAAHGDBI_00662	FEFIEDHF_02777	HAMFIABP_02002	MAKBNDIO_01750	AMBJMKPA_02276	CBHFFFPB_01623	EMAKANNB_01781	KPMPNOMJ_02804	HHEGCMEO_01789	MIJFOHDP_01554	BMJOJCAN_01275	DHDLILLP_01119	CPOMKEDE_01679	HOANOIHF_02634	HPELOFBE_03353	JIDEKNFK_01967	NMFNJFGN_02546	FKBLDPGC_01556	MGCMLKMG_01350	BBOBKPCA_02575
Copper-exporting P-type ATPase	20	20	OAAHGDBI_03086	FEFIEDHF_00530	HAMFIABP_03347	MAKBNDIO_00531	AMBJMKPA_03240	CBHFFFPB_00470	EMAKANNB_00556	KPMPNOMJ_02337	HHEGCMEO_00015	MIJFOHDP_03307	BMJOJCAN_02754	DHDLILLP_01943	CPOMKEDE_03097	HOANOIHF_03069	HPELOFBE_02936	JIDEKNFK_02838	NMFNJFGN_02710	FKBLDPGC_02916	MGCMLKMG_03027	BBOBKPCA_03030
HTH-type transcriptional activator RhaS	20	20	OAAHGDBI_02714	FEFIEDHF_00768	HAMFIABP_01321	MAKBNDIO_00796	AMBJMKPA_01048	CBHFFFPB_01149	EMAKANNB_00827	KPMPNOMJ_00718	HHEGCMEO_01186	MIJFOHDP_01852	BMJOJCAN_02448	DHDLILLP_01159	CPOMKEDE_00900	HOANOIHF_01970	HPELOFBE_01241	JIDEKNFK_02668	NMFNJFGN_00382	FKBLDPGC_02440	MGCMLKMG_02521	BBOBKPCA_02532
(R)-1-hydroxy-2-aminoethylphosphonate ammonia-lyase	20	20	OAAHGDBI_02265	FEFIEDHF_02596	HAMFIABP_03303	MAKBNDIO_02733	AMBJMKPA_03122	CBHFFFPB_02687	EMAKANNB_02843	KPMPNOMJ_02568	HHEGCMEO_03377	MIJFOHDP_02511	BMJOJCAN_02983	DHDLILLP_02464	CPOMKEDE_02883	HOANOIHF_02655	HPELOFBE_02785	JIDEKNFK_03045	NMFNJFGN_02793	FKBLDPGC_02962	MGCMLKMG_02649	BBOBKPCA_01860
HTH-type transcriptional activator RhaS	20	20	OAAHGDBI_01376	FEFIEDHF_02089	HAMFIABP_02471	MAKBNDIO_02278	AMBJMKPA_01888	CBHFFFPB_02373	EMAKANNB_02306	KPMPNOMJ_01866	HHEGCMEO_02065	MIJFOHDP_03101	BMJOJCAN_02511	DHDLILLP_02109	CPOMKEDE_02828	HOANOIHF_02904	HPELOFBE_01607	JIDEKNFK_03011	NMFNJFGN_02053	FKBLDPGC_01982	MGCMLKMG_01502	BBOBKPCA_02652
hypothetical protein	20	20	OAAHGDBI_03010	FEFIEDHF_00064	HAMFIABP_00004	MAKBNDIO_00064	AMBJMKPA_00914	CBHFFFPB_00004	EMAKANNB_00089	KPMPNOMJ_00065	HHEGCMEO_00482	MIJFOHDP_00004	BMJOJCAN_03382	DHDLILLP_01822	CPOMKEDE_00545	HOANOIHF_03244	HPELOFBE_01048	JIDEKNFK_01145	NMFNJFGN_01146	FKBLDPGC_00516	MGCMLKMG_02946	BBOBKPCA_01127
Galactose/methyl galactoside import ATP-binding protein MglA	20	20	OAAHGDBI_02807	FEFIEDHF_00428	HAMFIABP_00369	MAKBNDIO_00429	AMBJMKPA_00549	CBHFFFPB_00368	EMAKANNB_00454	KPMPNOMJ_00431	HHEGCMEO_00116	MIJFOHDP_00369	BMJOJCAN_01580	DHDLILLP_01283	CPOMKEDE_01078	HOANOIHF_02249	HPELOFBE_00575	JIDEKNFK_00412	NMFNJFGN_00731	FKBLDPGC_02526	MGCMLKMG_02366	BBOBKPCA_01072
hypothetical protein	20	20	OAAHGDBI_01615	FEFIEDHF_00712	HAMFIABP_02616	MAKBNDIO_00852	AMBJMKPA_00992	CBHFFFPB_01205	EMAKANNB_00883	KPMPNOMJ_00662	HHEGCMEO_01130	MIJFOHDP_01796	BMJOJCAN_02392	DHDLILLP_00560	CPOMKEDE_00844	HOANOIHF_01914	HPELOFBE_02443	JIDEKNFK_02343	NMFNJFGN_01079	FKBLDPGC_01663	MGCMLKMG_00260	BBOBKPCA_02038
hypothetical protein	20	20	OAAHGDBI_00494	FEFIEDHF_02917	HAMFIABP_02241	MAKBNDIO_01918	AMBJMKPA_02577	CBHFFFPB_01791	EMAKANNB_01949	KPMPNOMJ_02950	HHEGCMEO_01621	MIJFOHDP_01386	BMJOJCAN_02596	DHDLILLP_00689	CPOMKEDE_01814	HOANOIHF_01730	HPELOFBE_02017	JIDEKNFK_02079	NMFNJFGN_02164	FKBLDPGC_02033	MGCMLKMG_01429	BBOBKPCA_01961
Mannose-1-phosphate guanylyltransferase 1	20	20	OAAHGDBI_01422	FEFIEDHF_02135	HAMFIABP_02425	MAKBNDIO_02324	AMBJMKPA_01842	CBHFFFPB_02327	EMAKANNB_02352	KPMPNOMJ_01912	HHEGCMEO_02019	MIJFOHDP_03006	BMJOJCAN_03246	DHDLILLP_03165	CPOMKEDE_02521	HOANOIHF_02963	HPELOFBE_01653	JIDEKNFK_03305	NMFNJFGN_03225	FKBLDPGC_01936	MGCMLKMG_01456	BBOBKPCA_03228
hypothetical protein	20	20	OAAHGDBI_02619	FEFIEDHF_01853	HAMFIABP_01459	MAKBNDIO_01975	AMBJMKPA_01514	CBHFFFPB_01848	EMAKANNB_02073	KPMPNOMJ_01785	HHEGCMEO_01846	MIJFOHDP_01678	BMJOJCAN_01000	DHDLILLP_01540	CPOMKEDE_02271	HOANOIHF_00519	HPELOFBE_01580	JIDEKNFK_00906	NMFNJFGN_01369	FKBLDPGC_01208	MGCMLKMG_00462	BBOBKPCA_01498
33 kDa chaperonin	20	20	OAAHGDBI_02862	FEFIEDHF_01514	HAMFIABP_00915	MAKBNDIO_01508	AMBJMKPA_01242	CBHFFFPB_01595	EMAKANNB_01539	KPMPNOMJ_01468	HHEGCMEO_01593	MIJFOHDP_01144	BMJOJCAN_00749	DHDLILLP_00015	CPOMKEDE_00563	HOANOIHF_00930	HPELOFBE_00873	JIDEKNFK_00496	NMFNJFGN_02377	FKBLDPGC_00284	MGCMLKMG_00229	BBOBKPCA_00283
23S rRNA (uracil(747)-C(5))-methyltransferase RlmC	20	20	OAAHGDBI_01062	FEFIEDHF_00898	HAMFIABP_01192	MAKBNDIO_00667	AMBJMKPA_01178	CBHFFFPB_01020	EMAKANNB_00698	KPMPNOMJ_00848	HHEGCMEO_01316	MIJFOHDP_01008	BMJOJCAN_01159	DHDLILLP_02428	CPOMKEDE_00975	HOANOIHF_01363	HPELOFBE_02855	JIDEKNFK_01607	NMFNJFGN_00253	FKBLDPGC_01008	MGCMLKMG_02203	BBOBKPCA_02426
putative ABC transporter ATP-binding protein YadG	20	20	OAAHGDBI_01262	FEFIEDHF_01973	HAMFIABP_01579	MAKBNDIO_02164	AMBJMKPA_01701	CBHFFFPB_02186	EMAKANNB_02490	KPMPNOMJ_02051	HHEGCMEO_02179	MIJFOHDP_02087	BMJOJCAN_01810	DHDLILLP_00260	CPOMKEDE_01510	HOANOIHF_01200	HPELOFBE_01128	JIDEKNFK_01430	NMFNJFGN_00957	FKBLDPGC_01479	MGCMLKMG_01103	BBOBKPCA_00927
Peptidoglycan DD-endopeptidase ShyC	20	20	OAAHGDBI_01300	FEFIEDHF_01935	HAMFIABP_01541	MAKBNDIO_02202	AMBJMKPA_01663	CBHFFFPB_02148	EMAKANNB_02528	KPMPNOMJ_02013	HHEGCMEO_02141	MIJFOHDP_02049	BMJOJCAN_01772	DHDLILLP_00222	CPOMKEDE_01548	HOANOIHF_01162	HPELOFBE_01090	JIDEKNFK_01392	NMFNJFGN_00995	FKBLDPGC_01441	MGCMLKMG_01141	BBOBKPCA_00965
NAD-dependent protein deacylase	20	20	OAAHGDBI_01648	FEFIEDHF_02308	HAMFIABP_01681	MAKBNDIO_02497	AMBJMKPA_02036	CBHFFFPB_02521	EMAKANNB_02595	KPMPNOMJ_02237	HHEGCMEO_02281	MIJFOHDP_02192	BMJOJCAN_01501	DHDLILLP_00616	CPOMKEDE_01243	HOANOIHF_00673	HPELOFBE_01359	JIDEKNFK_00753	NMFNJFGN_01682	FKBLDPGC_01168	MGCMLKMG_01568	BBOBKPCA_01711
HTH-type transcriptional activator RhaS	20	20	OAAHGDBI_03124	FEFIEDHF_03327	HAMFIABP_02888	MAKBNDIO_03312	AMBJMKPA_03270	CBHFFFPB_03257	EMAKANNB_03339	KPMPNOMJ_03119	HHEGCMEO_03414	MIJFOHDP_03359	BMJOJCAN_03184	DHDLILLP_02633	CPOMKEDE_03174	HOANOIHF_03004	HPELOFBE_02814	JIDEKNFK_03176	NMFNJFGN_03075	FKBLDPGC_03111	MGCMLKMG_02678	BBOBKPCA_03151
hypothetical protein	20	20	OAAHGDBI_01432	FEFIEDHF_02145	HAMFIABP_02415	MAKBNDIO_02334	AMBJMKPA_01832	CBHFFFPB_02317	EMAKANNB_02362	KPMPNOMJ_01922	HHEGCMEO_02009	MIJFOHDP_03016	BMJOJCAN_03236	DHDLILLP_03309	CPOMKEDE_02511	HOANOIHF_03431	HPELOFBE_01663	JIDEKNFK_03466	NMFNJFGN_03455	FKBLDPGC_03451	MGCMLKMG_01446	BBOBKPCA_03423
Cytosol aminopeptidase	20	20	OAAHGDBI_00860	FEFIEDHF_01737	HAMFIABP_01138	MAKBNDIO_01731	AMBJMKPA_01465	CBHFFFPB_01372	EMAKANNB_01762	KPMPNOMJ_01245	HHEGCMEO_01370	MIJFOHDP_01367	BMJOJCAN_03343	DHDLILLP_00106	CPOMKEDE_00786	HOANOIHF_00707	HPELOFBE_00650	JIDEKNFK_00719	NMFNJFGN_00392	FKBLDPGC_00507	MGCMLKMG_00006	BBOBKPCA_00506
hypothetical protein	20	20	OAAHGDBI_00936	FEFIEDHF_00184	HAMFIABP_00124	MAKBNDIO_00184	AMBJMKPA_00794	CBHFFFPB_00124	EMAKANNB_00209	KPMPNOMJ_00185	HHEGCMEO_00362	MIJFOHDP_00124	BMJOJCAN_00195	DHDLILLP_02417	CPOMKEDE_00425	HOANOIHF_01015	HPELOFBE_00928	JIDEKNFK_01025	NMFNJFGN_01266	FKBLDPGC_00636	MGCMLKMG_01813	BBOBKPCA_01247
Na(+)-translocating NADH-quinone reductase subunit B	20	20	OAAHGDBI_00490	FEFIEDHF_02913	HAMFIABP_02237	MAKBNDIO_01922	AMBJMKPA_02581	CBHFFFPB_01795	EMAKANNB_01953	KPMPNOMJ_02954	HHEGCMEO_01617	MIJFOHDP_01382	BMJOJCAN_02600	DHDLILLP_00685	CPOMKEDE_01810	HOANOIHF_01726	HPELOFBE_02021	JIDEKNFK_02075	NMFNJFGN_02160	FKBLDPGC_02029	MGCMLKMG_01433	BBOBKPCA_01965
C4-dicarboxylate transport transcriptional regulatory protein DctD	20	20	OAAHGDBI_02000	FEFIEDHF_03002	HAMFIABP_02590	MAKBNDIO_03044	AMBJMKPA_02600	CBHFFFPB_02029	EMAKANNB_02198	KPMPNOMJ_03281	HHEGCMEO_02731	MIJFOHDP_01930	BMJOJCAN_02100	DHDLILLP_01659	CPOMKEDE_02149	HOANOIHF_02838	HPELOFBE_02112	JIDEKNFK_02317	NMFNJFGN_02980	FKBLDPGC_01847	MGCMLKMG_01644	BBOBKPCA_02921
hypothetical protein	20	20	OAAHGDBI_03584	FEFIEDHF_03600	HAMFIABP_03577	MAKBNDIO_03600	AMBJMKPA_03596	CBHFFFPB_03594	EMAKANNB_03602	KPMPNOMJ_03590	HHEGCMEO_03600	MIJFOHDP_03598	BMJOJCAN_03575	DHDLILLP_03243	CPOMKEDE_03560	HOANOIHF_03549	HPELOFBE_03580	JIDEKNFK_03567	NMFNJFGN_03577	FKBLDPGC_03565	MGCMLKMG_03528	BBOBKPCA_03570
putative transporter	20	20	OAAHGDBI_02057	FEFIEDHF_03291	HAMFIABP_03134	MAKBNDIO_03366	AMBJMKPA_02995	CBHFFFPB_01971	EMAKANNB_02256	KPMPNOMJ_02537	HHEGCMEO_03193	MIJFOHDP_01872	BMJOJCAN_02835	DHDLILLP_02137	CPOMKEDE_02706	HOANOIHF_02337	HPELOFBE_02685	JIDEKNFK_02883	NMFNJFGN_03312	FKBLDPGC_02598	MGCMLKMG_03292	BBOBKPCA_02327
hypothetical protein	20	20	OAAHGDBI_01932	FEFIEDHF_00319	HAMFIABP_00259	MAKBNDIO_00319	AMBJMKPA_00659	CBHFFFPB_00259	EMAKANNB_00344	KPMPNOMJ_00321	HHEGCMEO_00227	MIJFOHDP_00259	BMJOJCAN_00060	DHDLILLP_00394	CPOMKEDE_01188	HOANOIHF_02140	HPELOFBE_00465	JIDEKNFK_00302	NMFNJFGN_00621	FKBLDPGC_02758	MGCMLKMG_02051	BBOBKPCA_00643
Serine transporter SdaC	20	20	OAAHGDBI_02627	FEFIEDHF_01861	HAMFIABP_01467	MAKBNDIO_01967	AMBJMKPA_01506	CBHFFFPB_01840	EMAKANNB_02081	KPMPNOMJ_01793	HHEGCMEO_01838	MIJFOHDP_01686	BMJOJCAN_00992	DHDLILLP_01532	CPOMKEDE_02279	HOANOIHF_00527	HPELOFBE_01588	JIDEKNFK_00898	NMFNJFGN_01377	FKBLDPGC_01200	MGCMLKMG_00454	BBOBKPCA_01490
Prepilin leader peptidase/N-methyltransferase	20	20	OAAHGDBI_00608	FEFIEDHF_02723	HAMFIABP_01948	MAKBNDIO_01804	AMBJMKPA_02222	CBHFFFPB_01677	EMAKANNB_01835	KPMPNOMJ_02750	HHEGCMEO_01735	MIJFOHDP_01500	BMJOJCAN_01329	DHDLILLP_02975	CPOMKEDE_01625	HOANOIHF_02501	HPELOFBE_02160	JIDEKNFK_01913	NMFNJFGN_02504	FKBLDPGC_01610	MGCMLKMG_01296	BBOBKPCA_02488
D-alanyl-D-alanine carboxypeptidase DacA	20	20	OAAHGDBI_03370	FEFIEDHF_03419	HAMFIABP_02853	MAKBNDIO_03340	AMBJMKPA_03397	CBHFFFPB_03222	EMAKANNB_03304	KPMPNOMJ_03360	HHEGCMEO_03439	MIJFOHDP_03430	BMJOJCAN_03313	DHDLILLP_02846	CPOMKEDE_03289	HOANOIHF_03202	HPELOFBE_02848	JIDEKNFK_03251	NMFNJFGN_03177	FKBLDPGC_03286	MGCMLKMG_02712	BBOBKPCA_03281
hypothetical protein	20	20	OAAHGDBI_00339	FEFIEDHF_01161	HAMFIABP_00759	MAKBNDIO_01352	AMBJMKPA_00339	CBHFFFPB_00632	EMAKANNB_01383	KPMPNOMJ_01111	HHEGCMEO_00630	MIJFOHDP_00745	BMJOJCAN_00405	DHDLILLP_00523	CPOMKEDE_00037	HOANOIHF_00142	HPELOFBE_00279	JIDEKNFK_01212	NMFNJFGN_00141	FKBLDPGC_00142	MGCMLKMG_00708	BBOBKPCA_00141
hypothetical protein	20	20	OAAHGDBI_01895	FEFIEDHF_00355	HAMFIABP_00296	MAKBNDIO_00356	AMBJMKPA_00623	CBHFFFPB_00295	EMAKANNB_00381	KPMPNOMJ_00358	HHEGCMEO_00190	MIJFOHDP_00296	BMJOJCAN_00023	DHDLILLP_00431	CPOMKEDE_01152	HOANOIHF_02177	HPELOFBE_00502	JIDEKNFK_00339	NMFNJFGN_00658	FKBLDPGC_02794	MGCMLKMG_02088	BBOBKPCA_00680
DNA polymerase III PolC-type	20	20	OAAHGDBI_03532	FEFIEDHF_02575	HAMFIABP_01794	MAKBNDIO_02642	AMBJMKPA_02067	CBHFFFPB_02666	EMAKANNB_02822	KPMPNOMJ_02486	HHEGCMEO_02508	MIJFOHDP_02305	BMJOJCAN_01766	DHDLILLP_03396	CPOMKEDE_01356	HOANOIHF_03472	HPELOFBE_01718	JIDEKNFK_01645	NMFNJFGN_03522	FKBLDPGC_01321	MGCMLKMG_01027	BBOBKPCA_01368
Chitin disaccharide deacetylase	20	20	OAAHGDBI_03150	FEFIEDHF_00385	HAMFIABP_00326	MAKBNDIO_00386	AMBJMKPA_00593	CBHFFFPB_00325	EMAKANNB_00411	KPMPNOMJ_00388	HHEGCMEO_00160	MIJFOHDP_00326	BMJOJCAN_01537	DHDLILLP_01239	CPOMKEDE_01122	HOANOIHF_02206	HPELOFBE_00532	JIDEKNFK_00369	NMFNJFGN_00688	FKBLDPGC_02483	MGCMLKMG_02323	BBOBKPCA_01116
Thymidine phosphorylase	20	20	OAAHGDBI_00536	FEFIEDHF_02959	HAMFIABP_02283	MAKBNDIO_01876	AMBJMKPA_02535	CBHFFFPB_01749	EMAKANNB_01907	KPMPNOMJ_02908	HHEGCMEO_01663	MIJFOHDP_01428	BMJOJCAN_02554	DHDLILLP_00731	CPOMKEDE_01856	HOANOIHF_01772	HPELOFBE_01975	JIDEKNFK_02121	NMFNJFGN_02206	FKBLDPGC_02075	MGCMLKMG_01387	BBOBKPCA_01919
hypothetical protein	20	20	OAAHGDBI_03550	FEFIEDHF_03573	HAMFIABP_03543	MAKBNDIO_03570	AMBJMKPA_03569	CBHFFFPB_03564	EMAKANNB_03515	KPMPNOMJ_03556	HHEGCMEO_03576	MIJFOHDP_03571	BMJOJCAN_03538	DHDLILLP_03434	CPOMKEDE_03524	HOANOIHF_03502	HPELOFBE_03530	JIDEKNFK_03520	NMFNJFGN_03541	FKBLDPGC_03520	MGCMLKMG_03482	BBOBKPCA_03522
Pyrimidine 5'-nucleotidase YjjG	20	20	OAAHGDBI_02262	FEFIEDHF_02593	HAMFIABP_03300	MAKBNDIO_02736	AMBJMKPA_03119	CBHFFFPB_02684	EMAKANNB_02840	KPMPNOMJ_02565	HHEGCMEO_03380	MIJFOHDP_02514	BMJOJCAN_02986	DHDLILLP_02461	CPOMKEDE_02880	HOANOIHF_02652	HPELOFBE_02788	JIDEKNFK_03042	NMFNJFGN_02790	FKBLDPGC_02965	MGCMLKMG_02652	BBOBKPCA_01857
hypothetical protein	20	20	OAAHGDBI_01112	FEFIEDHF_00847	HAMFIABP_01242	MAKBNDIO_00717	AMBJMKPA_01127	CBHFFFPB_01070	EMAKANNB_00748	KPMPNOMJ_00797	HHEGCMEO_01265	MIJFOHDP_01058	BMJOJCAN_01209	DHDLILLP_02184	CPOMKEDE_01025	HOANOIHF_01312	HPELOFBE_01320	JIDEKNFK_01556	NMFNJFGN_00303	FKBLDPGC_00957	MGCMLKMG_01943	BBOBKPCA_01442
Transcriptional regulatory protein VxrB	20	20	OAAHGDBI_03382	FEFIEDHF_03431	HAMFIABP_02865	MAKBNDIO_03352	AMBJMKPA_03409	CBHFFFPB_03234	EMAKANNB_03316	KPMPNOMJ_03348	HHEGCMEO_03427	MIJFOHDP_03442	BMJOJCAN_03301	DHDLILLP_02834	CPOMKEDE_03277	HOANOIHF_03214	HPELOFBE_02836	JIDEKNFK_03263	NMFNJFGN_03189	FKBLDPGC_03274	MGCMLKMG_02700	BBOBKPCA_03269
hypothetical protein	20	20	OAAHGDBI_01061	FEFIEDHF_00899	HAMFIABP_01191	MAKBNDIO_00666	AMBJMKPA_01179	CBHFFFPB_01019	EMAKANNB_00697	KPMPNOMJ_00849	HHEGCMEO_01317	MIJFOHDP_01007	BMJOJCAN_01158	DHDLILLP_02427	CPOMKEDE_00974	HOANOIHF_01364	HPELOFBE_02856	JIDEKNFK_01608	NMFNJFGN_00252	FKBLDPGC_01009	MGCMLKMG_02204	BBOBKPCA_02427
hypothetical protein	20	20	OAAHGDBI_00562	FEFIEDHF_02985	HAMFIABP_02309	MAKBNDIO_01850	AMBJMKPA_02509	CBHFFFPB_01723	EMAKANNB_01881	KPMPNOMJ_03319	HHEGCMEO_01689	MIJFOHDP_01454	BMJOJCAN_01375	DHDLILLP_03057	CPOMKEDE_01882	HOANOIHF_01798	HPELOFBE_01949	JIDEKNFK_02147	NMFNJFGN_03368	FKBLDPGC_03390	MGCMLKMG_01361	BBOBKPCA_01893
hypothetical protein	20	20	OAAHGDBI_01576	FEFIEDHF_00673	HAMFIABP_02655	MAKBNDIO_00891	AMBJMKPA_00953	CBHFFFPB_01244	EMAKANNB_00922	KPMPNOMJ_00623	HHEGCMEO_01091	MIJFOHDP_01757	BMJOJCAN_02353	DHDLILLP_00599	CPOMKEDE_00805	HOANOIHF_02564	HPELOFBE_02482	JIDEKNFK_02382	NMFNJFGN_01118	FKBLDPGC_01702	MGCMLKMG_00299	BBOBKPCA_01999
Vitamin B12-binding protein	20	20	OAAHGDBI_00565	FEFIEDHF_02988	HAMFIABP_02312	MAKBNDIO_01847	AMBJMKPA_02506	CBHFFFPB_01720	EMAKANNB_01878	KPMPNOMJ_03322	HHEGCMEO_01692	MIJFOHDP_01457	BMJOJCAN_01372	DHDLILLP_03060	CPOMKEDE_01885	HOANOIHF_01801	HPELOFBE_01946	JIDEKNFK_02150	NMFNJFGN_03365	FKBLDPGC_03387	MGCMLKMG_01358	BBOBKPCA_01890
hypothetical protein	20	20	OAAHGDBI_01527	FEFIEDHF_00624	HAMFIABP_02153	MAKBNDIO_00940	AMBJMKPA_02694	CBHFFFPB_01293	EMAKANNB_00971	KPMPNOMJ_00574	HHEGCMEO_01042	MIJFOHDP_02752	BMJOJCAN_02067	DHDLILLP_02602	CPOMKEDE_02172	HOANOIHF_01536	HPELOFBE_02219	JIDEKNFK_01994	NMFNJFGN_03148	FKBLDPGC_02540	MGCMLKMG_00348	BBOBKPCA_01612
(6-4) photolyase	20	20	OAAHGDBI_02355	FEFIEDHF_01005	HAMFIABP_02737	MAKBNDIO_00561	AMBJMKPA_02780	CBHFFFPB_03043	EMAKANNB_00592	KPMPNOMJ_00954	HHEGCMEO_02827	MIJFOHDP_00902	BMJOJCAN_02196	DHDLILLP_01584	CPOMKEDE_02568	HOANOIHF_01993	HPELOFBE_02305	JIDEKNFK_02613	NMFNJFGN_01823	FKBLDPGC_02114	MGCMLKMG_01875	BBOBKPCA_02897
Trigger factor	20	20	OAAHGDBI_00127	FEFIEDHF_01373	HAMFIABP_00547	MAKBNDIO_01140	AMBJMKPA_00127	CBHFFFPB_00844	EMAKANNB_01171	KPMPNOMJ_01590	HHEGCMEO_00842	MIJFOHDP_00532	BMJOJCAN_00872	DHDLILLP_00322	CPOMKEDE_00249	HOANOIHF_00354	HPELOFBE_00067	JIDEKNFK_00149	NMFNJFGN_00799	FKBLDPGC_00820	MGCMLKMG_00826	BBOBKPCA_00787
DNA polymerase III subunit delta	20	20	OAAHGDBI_02995	FEFIEDHF_00079	HAMFIABP_00019	MAKBNDIO_00079	AMBJMKPA_00899	CBHFFFPB_00019	EMAKANNB_00104	KPMPNOMJ_00080	HHEGCMEO_00467	MIJFOHDP_00019	BMJOJCAN_03054	DHDLILLP_01837	CPOMKEDE_00530	HOANOIHF_02689	HPELOFBE_01033	JIDEKNFK_01130	NMFNJFGN_01161	FKBLDPGC_00531	MGCMLKMG_02961	BBOBKPCA_01142
Protein ApaG	20	20	OAAHGDBI_02451	FEFIEDHF_02850	HAMFIABP_02069	MAKBNDIO_02805	AMBJMKPA_02349	CBHFFFPB_02835	EMAKANNB_02991	KPMPNOMJ_02654	HHEGCMEO_02564	MIJFOHDP_02589	BMJOJCAN_01943	DHDLILLP_01330	CPOMKEDE_01747	HOANOIHF_01662	HPELOFBE_01888	JIDEKNFK_01821	NMFNJFGN_01548	FKBLDPGC_01791	MGCMLKMG_01204	BBOBKPCA_02261
hypothetical protein	20	20	OAAHGDBI_02594	FEFIEDHF_01828	HAMFIABP_01434	MAKBNDIO_02000	AMBJMKPA_01539	CBHFFFPB_01873	EMAKANNB_02048	KPMPNOMJ_01760	HHEGCMEO_01871	MIJFOHDP_01653	BMJOJCAN_01025	DHDLILLP_01565	CPOMKEDE_02246	HOANOIHF_00494	HPELOFBE_01555	JIDEKNFK_00931	NMFNJFGN_01344	FKBLDPGC_01233	MGCMLKMG_00487	BBOBKPCA_01523
hypothetical protein	20	20	OAAHGDBI_00481	FEFIEDHF_02904	HAMFIABP_02228	MAKBNDIO_01931	AMBJMKPA_02590	CBHFFFPB_01804	EMAKANNB_01962	KPMPNOMJ_02963	HHEGCMEO_01608	MIJFOHDP_01373	BMJOJCAN_02609	DHDLILLP_00676	CPOMKEDE_01801	HOANOIHF_01717	HPELOFBE_02030	JIDEKNFK_02066	NMFNJFGN_02151	FKBLDPGC_02020	MGCMLKMG_01442	BBOBKPCA_01974
hypothetical protein	20	20	OAAHGDBI_03427	FEFIEDHF_00943	HAMFIABP_01148	MAKBNDIO_00623	AMBJMKPA_01223	CBHFFFPB_00975	EMAKANNB_00654	KPMPNOMJ_00892	HHEGCMEO_01360	MIJFOHDP_00964	BMJOJCAN_01115	DHDLILLP_01706	CPOMKEDE_00930	HOANOIHF_03355	HPELOFBE_02899	JIDEKNFK_03367	NMFNJFGN_00209	FKBLDPGC_01053	MGCMLKMG_02247	BBOBKPCA_02470
Exodeoxyribonuclease 7 small subunit	20	20	OAAHGDBI_02943	FEFIEDHF_00018	HAMFIABP_03268	MAKBNDIO_00018	AMBJMKPA_03061	CBHFFFPB_03349	EMAKANNB_00043	KPMPNOMJ_00018	HHEGCMEO_03306	MIJFOHDP_02866	BMJOJCAN_02912	DHDLILLP_01896	CPOMKEDE_02804	HOANOIHF_02937	HPELOFBE_02735	JIDEKNFK_03137	NMFNJFGN_02932	FKBLDPGC_02664	MGCMLKMG_02578	BBOBKPCA_03164
hypothetical protein	20	20	OAAHGDBI_00796	FEFIEDHF_01673	HAMFIABP_01074	MAKBNDIO_01667	AMBJMKPA_01401	CBHFFFPB_01436	EMAKANNB_01698	KPMPNOMJ_01309	HHEGCMEO_01434	MIJFOHDP_01303	BMJOJCAN_00590	DHDLILLP_00170	CPOMKEDE_00722	HOANOIHF_00771	HPELOFBE_00714	JIDEKNFK_00655	NMFNJFGN_00456	FKBLDPGC_00443	MGCMLKMG_00070	BBOBKPCA_00442
High frequency lysogenization protein HflD	20	20	OAAHGDBI_00992	FEFIEDHF_00240	HAMFIABP_00180	MAKBNDIO_00240	AMBJMKPA_00738	CBHFFFPB_00180	EMAKANNB_00265	KPMPNOMJ_00241	HHEGCMEO_00306	MIJFOHDP_00180	BMJOJCAN_00139	DHDLILLP_01186	CPOMKEDE_00369	HOANOIHF_01071	HPELOFBE_02963	JIDEKNFK_00969	NMFNJFGN_02491	FKBLDPGC_00692	MGCMLKMG_02462	BBOBKPCA_00563
ADPR responsive transcriptional repressor NtrR	20	20	OAAHGDBI_01548	FEFIEDHF_00645	HAMFIABP_02132	MAKBNDIO_00919	AMBJMKPA_00925	CBHFFFPB_01272	EMAKANNB_00950	KPMPNOMJ_00595	HHEGCMEO_01063	MIJFOHDP_01729	BMJOJCAN_02088	DHDLILLP_03080	CPOMKEDE_03379	HOANOIHF_01515	HPELOFBE_03381	JIDEKNFK_01973	NMFNJFGN_03358	FKBLDPGC_01730	MGCMLKMG_00327	BBOBKPCA_01591
hypothetical protein	20	20	OAAHGDBI_01080	FEFIEDHF_00879	HAMFIABP_01210	MAKBNDIO_00685	AMBJMKPA_01159	CBHFFFPB_01038	EMAKANNB_00716	KPMPNOMJ_00829	HHEGCMEO_01297	MIJFOHDP_01026	BMJOJCAN_01177	DHDLILLP_02446	CPOMKEDE_00993	HOANOIHF_01344	HPELOFBE_03178	JIDEKNFK_01588	NMFNJFGN_00271	FKBLDPGC_00989	MGCMLKMG_02184	BBOBKPCA_01474
Cobalamin biosynthesis protein CbiB	20	20	OAAHGDBI_00564	FEFIEDHF_02987	HAMFIABP_02311	MAKBNDIO_01848	AMBJMKPA_02507	CBHFFFPB_01721	EMAKANNB_01879	KPMPNOMJ_03321	HHEGCMEO_01691	MIJFOHDP_01456	BMJOJCAN_01373	DHDLILLP_03059	CPOMKEDE_01884	HOANOIHF_01800	HPELOFBE_01947	JIDEKNFK_02149	NMFNJFGN_03366	FKBLDPGC_03388	MGCMLKMG_01359	BBOBKPCA_01891
hypothetical protein	20	20	OAAHGDBI_02221	FEFIEDHF_02390	HAMFIABP_02385	MAKBNDIO_02934	AMBJMKPA_02432	CBHFFFPB_02917	EMAKANNB_03073	KPMPNOMJ_02877	HHEGCMEO_02652	MIJFOHDP_02670	BMJOJCAN_03226	DHDLILLP_02284	CPOMKEDE_02384	HOANOIHF_01874	HPELOFBE_02432	JIDEKNFK_02499	NMFNJFGN_01780	FKBLDPGC_02327	MGCMLKMG_02877	BBOBKPCA_02075
hypothetical protein	20	20	OAAHGDBI_02311	FEFIEDHF_02642	HAMFIABP_03079	MAKBNDIO_02687	AMBJMKPA_02940	CBHFFFPB_02733	EMAKANNB_02889	KPMPNOMJ_02309	HHEGCMEO_03167	MIJFOHDP_02465	BMJOJCAN_02726	DHDLILLP_02692	CPOMKEDE_02747	HOANOIHF_03100	HPELOFBE_02594	JIDEKNFK_02810	NMFNJFGN_03094	FKBLDPGC_02872	MGCMLKMG_02383	BBOBKPCA_02734
hypothetical protein	20	20	OAAHGDBI_00186	FEFIEDHF_01314	HAMFIABP_00606	MAKBNDIO_01199	AMBJMKPA_00186	CBHFFFPB_00785	EMAKANNB_01230	KPMPNOMJ_01649	HHEGCMEO_00783	MIJFOHDP_00591	BMJOJCAN_00931	DHDLILLP_00985	CPOMKEDE_00190	HOANOIHF_00295	HPELOFBE_00126	JIDEKNFK_00090	NMFNJFGN_00858	FKBLDPGC_00879	MGCMLKMG_00885	BBOBKPCA_00728
Protein-L-isoaspartate O-methyltransferase	20	20	OAAHGDBI_01204	FEFIEDHF_02031	HAMFIABP_01635	MAKBNDIO_02106	AMBJMKPA_01759	CBHFFFPB_02244	EMAKANNB_02432	KPMPNOMJ_02109	HHEGCMEO_02235	MIJFOHDP_02143	BMJOJCAN_01866	DHDLILLP_02752	CPOMKEDE_03203	HOANOIHF_01256	HPELOFBE_01184	JIDEKNFK_01486	NMFNJFGN_00901	FKBLDPGC_01535	MGCMLKMG_01047	BBOBKPCA_00871
hypothetical protein	20	20	OAAHGDBI_01017	FEFIEDHF_00265	HAMFIABP_00205	MAKBNDIO_00265	AMBJMKPA_00713	CBHFFFPB_00205	EMAKANNB_00290	KPMPNOMJ_00266	HHEGCMEO_00281	MIJFOHDP_00205	BMJOJCAN_00114	DHDLILLP_01987	CPOMKEDE_00344	HOANOIHF_01096	HPELOFBE_02988	JIDEKNFK_00944	NMFNJFGN_03051	FKBLDPGC_00717	MGCMLKMG_02999	BBOBKPCA_00588
Putative multidrug export ATP-binding/permease protein	20	20	OAAHGDBI_01122	FEFIEDHF_00837	HAMFIABP_01252	MAKBNDIO_00727	AMBJMKPA_01117	CBHFFFPB_01080	EMAKANNB_00758	KPMPNOMJ_00787	HHEGCMEO_01255	MIJFOHDP_01068	BMJOJCAN_01219	DHDLILLP_02174	CPOMKEDE_01035	HOANOIHF_01302	HPELOFBE_01310	JIDEKNFK_01546	NMFNJFGN_00313	FKBLDPGC_00947	MGCMLKMG_01933	BBOBKPCA_01432
Inner membrane protein YiaW	20	20	OAAHGDBI_01590	FEFIEDHF_00687	HAMFIABP_02641	MAKBNDIO_00877	AMBJMKPA_00967	CBHFFFPB_01230	EMAKANNB_00908	KPMPNOMJ_00637	HHEGCMEO_01105	MIJFOHDP_01771	BMJOJCAN_02367	DHDLILLP_00585	CPOMKEDE_00819	HOANOIHF_02578	HPELOFBE_02468	JIDEKNFK_02368	NMFNJFGN_01104	FKBLDPGC_01688	MGCMLKMG_00285	BBOBKPCA_02013
hypothetical protein	20	20	OAAHGDBI_00074	FEFIEDHF_01426	HAMFIABP_00494	MAKBNDIO_01087	AMBJMKPA_00074	CBHFFFPB_00897	EMAKANNB_01118	KPMPNOMJ_01537	HHEGCMEO_00895	MIJFOHDP_00479	BMJOJCAN_00819	DHDLILLP_00375	CPOMKEDE_00302	HOANOIHF_00407	HPELOFBE_00014	JIDEKNFK_00202	NMFNJFGN_00746	FKBLDPGC_00767	MGCMLKMG_00773	BBOBKPCA_00840
hypothetical protein	20	20	OAAHGDBI_03502	FEFIEDHF_03541	HAMFIABP_02839	MAKBNDIO_03532	AMBJMKPA_03534	CBHFFFPB_03530	EMAKANNB_03504	KPMPNOMJ_03521	HHEGCMEO_03453	MIJFOHDP_03416	BMJOJCAN_03479	DHDLILLP_03117	CPOMKEDE_03475	HOANOIHF_03460	HPELOFBE_03470	JIDEKNFK_03478	NMFNJFGN_03491	FKBLDPGC_03476	MGCMLKMG_03429	BBOBKPCA_03476
Ammonium transporter AmtB	20	20	OAAHGDBI_01278	FEFIEDHF_01957	HAMFIABP_01563	MAKBNDIO_02180	AMBJMKPA_01685	CBHFFFPB_02170	EMAKANNB_02506	KPMPNOMJ_02035	HHEGCMEO_02163	MIJFOHDP_02071	BMJOJCAN_01794	DHDLILLP_00244	CPOMKEDE_01526	HOANOIHF_01184	HPELOFBE_01112	JIDEKNFK_01414	NMFNJFGN_00973	FKBLDPGC_01463	MGCMLKMG_01119	BBOBKPCA_00943
hypothetical protein	20	20	OAAHGDBI_03434	FEFIEDHF_00935	HAMFIABP_01155	MAKBNDIO_00630	AMBJMKPA_01215	CBHFFFPB_00983	EMAKANNB_00661	KPMPNOMJ_00885	HHEGCMEO_01353	MIJFOHDP_00971	BMJOJCAN_01122	DHDLILLP_01699	CPOMKEDE_00938	HOANOIHF_03348	HPELOFBE_02892	JIDEKNFK_03360	NMFNJFGN_00216	FKBLDPGC_01045	MGCMLKMG_02240	BBOBKPCA_02463
tRNA 2-(methylsulfanyl)-N(6)-isopentenyladenosine(37) hydroxylase	20	20	OAAHGDBI_00114	FEFIEDHF_01386	HAMFIABP_00534	MAKBNDIO_01127	AMBJMKPA_00114	CBHFFFPB_00857	EMAKANNB_01158	KPMPNOMJ_01577	HHEGCMEO_00855	MIJFOHDP_00519	BMJOJCAN_00859	DHDLILLP_00335	CPOMKEDE_00262	HOANOIHF_00367	HPELOFBE_00054	JIDEKNFK_00162	NMFNJFGN_00786	FKBLDPGC_00807	MGCMLKMG_00813	BBOBKPCA_00800
Pyruvate kinase II	20	20	OAAHGDBI_01995	FEFIEDHF_03006	HAMFIABP_02585	MAKBNDIO_03039	AMBJMKPA_02604	CBHFFFPB_02033	EMAKANNB_02193	KPMPNOMJ_03285	HHEGCMEO_02735	MIJFOHDP_01934	BMJOJCAN_02104	DHDLILLP_01654	CPOMKEDE_02144	HOANOIHF_02833	HPELOFBE_02107	JIDEKNFK_02312	NMFNJFGN_02975	FKBLDPGC_01852	MGCMLKMG_01648	BBOBKPCA_02926
DNA polymerase II	20	20	OAAHGDBI_01930	FEFIEDHF_00321	HAMFIABP_00261	MAKBNDIO_00321	AMBJMKPA_00657	CBHFFFPB_00261	EMAKANNB_00346	KPMPNOMJ_00323	HHEGCMEO_00225	MIJFOHDP_00261	BMJOJCAN_00058	DHDLILLP_00396	CPOMKEDE_01186	HOANOIHF_02142	HPELOFBE_00467	JIDEKNFK_00304	NMFNJFGN_00623	FKBLDPGC_02760	MGCMLKMG_02053	BBOBKPCA_00645
hypothetical protein	20	20	OAAHGDBI_01596	FEFIEDHF_00693	HAMFIABP_02635	MAKBNDIO_00871	AMBJMKPA_00973	CBHFFFPB_01224	EMAKANNB_00902	KPMPNOMJ_00643	HHEGCMEO_01111	MIJFOHDP_01777	BMJOJCAN_02373	DHDLILLP_00579	CPOMKEDE_00825	HOANOIHF_02584	HPELOFBE_02462	JIDEKNFK_02362	NMFNJFGN_01098	FKBLDPGC_01682	MGCMLKMG_00279	BBOBKPCA_02019
Quinone oxidoreductase 1	20	20	OAAHGDBI_01230	FEFIEDHF_02005	HAMFIABP_01611	MAKBNDIO_02132	AMBJMKPA_01733	CBHFFFPB_02218	EMAKANNB_02458	KPMPNOMJ_02083	HHEGCMEO_02211	MIJFOHDP_02119	BMJOJCAN_01842	DHDLILLP_00293	CPOMKEDE_01478	HOANOIHF_01232	HPELOFBE_01160	JIDEKNFK_01462	NMFNJFGN_00925	FKBLDPGC_01511	MGCMLKMG_01071	BBOBKPCA_00895
hypothetical protein	20	20	OAAHGDBI_00556	FEFIEDHF_02979	HAMFIABP_02303	MAKBNDIO_01856	AMBJMKPA_02515	CBHFFFPB_01729	EMAKANNB_01887	KPMPNOMJ_03313	HHEGCMEO_01683	MIJFOHDP_01448	BMJOJCAN_01381	DHDLILLP_02792	CPOMKEDE_01876	HOANOIHF_01792	HPELOFBE_01955	JIDEKNFK_02141	NMFNJFGN_03267	FKBLDPGC_02095	MGCMLKMG_01367	BBOBKPCA_01899
Large ribosomal subunit protein bL36A	20	20	OAAHGDBI_00790	FEFIEDHF_01667	HAMFIABP_01068	MAKBNDIO_01661	AMBJMKPA_01395	CBHFFFPB_01442	EMAKANNB_01692	KPMPNOMJ_01315	HHEGCMEO_01440	MIJFOHDP_01297	BMJOJCAN_00596	DHDLILLP_00176	CPOMKEDE_00716	HOANOIHF_00777	HPELOFBE_00720	JIDEKNFK_00649	NMFNJFGN_00462	FKBLDPGC_00437	MGCMLKMG_00076	BBOBKPCA_00436
hypothetical protein	20	20	OAAHGDBI_00863	FEFIEDHF_01740	HAMFIABP_01141	MAKBNDIO_01734	AMBJMKPA_01468	CBHFFFPB_01369	EMAKANNB_01765	KPMPNOMJ_01242	HHEGCMEO_01367	MIJFOHDP_01370	BMJOJCAN_03340	DHDLILLP_00103	CPOMKEDE_00789	HOANOIHF_00704	HPELOFBE_00647	JIDEKNFK_00722	NMFNJFGN_00389	FKBLDPGC_00510	MGCMLKMG_00003	BBOBKPCA_00509
Beta-barrel assembly-enhancing protease	20	20	OAAHGDBI_00352	FEFIEDHF_01148	HAMFIABP_00772	MAKBNDIO_01365	AMBJMKPA_00352	CBHFFFPB_00619	EMAKANNB_01396	KPMPNOMJ_01098	HHEGCMEO_00617	MIJFOHDP_00758	BMJOJCAN_00392	DHDLILLP_00536	CPOMKEDE_00024	HOANOIHF_00129	HPELOFBE_00292	JIDEKNFK_01225	NMFNJFGN_00128	FKBLDPGC_00129	MGCMLKMG_00695	BBOBKPCA_00128
Lipoyl synthase	20	20	OAAHGDBI_03004	FEFIEDHF_00070	HAMFIABP_00010	MAKBNDIO_00070	AMBJMKPA_00908	CBHFFFPB_00010	EMAKANNB_00095	KPMPNOMJ_00071	HHEGCMEO_00476	MIJFOHDP_00010	BMJOJCAN_03388	DHDLILLP_01828	CPOMKEDE_00539	HOANOIHF_03238	HPELOFBE_01042	JIDEKNFK_01139	NMFNJFGN_01152	FKBLDPGC_00522	MGCMLKMG_02952	BBOBKPCA_01133
hypothetical protein	20	20	OAAHGDBI_02015	FEFIEDHF_03248	HAMFIABP_03177	MAKBNDIO_03409	AMBJMKPA_03038	CBHFFFPB_02014	EMAKANNB_02213	KPMPNOMJ_02494	HHEGCMEO_03236	MIJFOHDP_01915	BMJOJCAN_02792	DHDLILLP_02234	CPOMKEDE_02663	HOANOIHF_02380	HPELOFBE_02642	JIDEKNFK_02926	NMFNJFGN_02684	FKBLDPGC_02641	MGCMLKMG_02806	BBOBKPCA_02369
DNA ligase	20	20	OAAHGDBI_02979	FEFIEDHF_00095	HAMFIABP_00035	MAKBNDIO_00095	AMBJMKPA_00883	CBHFFFPB_00035	EMAKANNB_00120	KPMPNOMJ_00096	HHEGCMEO_00451	MIJFOHDP_00035	BMJOJCAN_03070	DHDLILLP_01853	CPOMKEDE_00514	HOANOIHF_02705	HPELOFBE_01017	JIDEKNFK_01114	NMFNJFGN_01177	FKBLDPGC_00547	MGCMLKMG_02977	BBOBKPCA_01158
4-hydroxy-3-methylbut-2-en-1-yl diphosphate synthase (flavodoxin)	20	20	OAAHGDBI_02193	FEFIEDHF_02418	HAMFIABP_02357	MAKBNDIO_02906	AMBJMKPA_02460	CBHFFFPB_02945	EMAKANNB_03101	KPMPNOMJ_02849	HHEGCMEO_02680	MIJFOHDP_02698	BMJOJCAN_03042	DHDLILLP_02092	CPOMKEDE_02356	HOANOIHF_01846	HPELOFBE_02404	JIDEKNFK_02527	NMFNJFGN_01752	FKBLDPGC_02299	MGCMLKMG_02853	BBOBKPCA_02103
tRNA (guanine-N(1)-)-methyltransferase	20	20	OAAHGDBI_01240	FEFIEDHF_01995	HAMFIABP_01601	MAKBNDIO_02142	AMBJMKPA_01723	CBHFFFPB_02208	EMAKANNB_02468	KPMPNOMJ_02073	HHEGCMEO_02201	MIJFOHDP_02109	BMJOJCAN_01832	DHDLILLP_00283	CPOMKEDE_01488	HOANOIHF_01222	HPELOFBE_01150	JIDEKNFK_01452	NMFNJFGN_00935	FKBLDPGC_01501	MGCMLKMG_01081	BBOBKPCA_00905
putative metal-dependent hydrolase YjjV	20	20	OAAHGDBI_00539	FEFIEDHF_02962	HAMFIABP_02286	MAKBNDIO_01873	AMBJMKPA_02532	CBHFFFPB_01746	EMAKANNB_01904	KPMPNOMJ_02905	HHEGCMEO_01666	MIJFOHDP_01431	BMJOJCAN_02551	DHDLILLP_00734	CPOMKEDE_01859	HOANOIHF_01775	HPELOFBE_01972	JIDEKNFK_02124	NMFNJFGN_02209	FKBLDPGC_02078	MGCMLKMG_01384	BBOBKPCA_01916
Ubiquinone biosynthesis O-methyltransferase	20	20	OAAHGDBI_01888	FEFIEDHF_00362	HAMFIABP_00303	MAKBNDIO_00363	AMBJMKPA_00616	CBHFFFPB_00302	EMAKANNB_00388	KPMPNOMJ_00365	HHEGCMEO_00183	MIJFOHDP_00303	BMJOJCAN_00016	DHDLILLP_00438	CPOMKEDE_01145	HOANOIHF_02184	HPELOFBE_00509	JIDEKNFK_00346	NMFNJFGN_00665	FKBLDPGC_02801	MGCMLKMG_02095	BBOBKPCA_00687
Flagellar motor switch protein FliM	20	20	OAAHGDBI_00318	FEFIEDHF_01182	HAMFIABP_00738	MAKBNDIO_01331	AMBJMKPA_00318	CBHFFFPB_00653	EMAKANNB_01362	KPMPNOMJ_01132	HHEGCMEO_00651	MIJFOHDP_00724	BMJOJCAN_00426	DHDLILLP_00502	CPOMKEDE_00058	HOANOIHF_00163	HPELOFBE_00258	JIDEKNFK_01191	NMFNJFGN_00162	FKBLDPGC_00163	MGCMLKMG_00729	BBOBKPCA_00162
D-aminoacyl-tRNA deacylase	20	20	OAAHGDBI_02550	FEFIEDHF_03128	HAMFIABP_02798	MAKBNDIO_03099	AMBJMKPA_02878	CBHFFFPB_03104	EMAKANNB_03187	KPMPNOMJ_03269	HHEGCMEO_02925	MIJFOHDP_02949	BMJOJCAN_02294	DHDLILLP_01379	CPOMKEDE_02950	HOANOIHF_02812	HPELOFBE_03033	JIDEKNFK_02452	NMFNJFGN_02775	FKBLDPGC_02212	MGCMLKMG_02151	BBOBKPCA_02188
hypothetical protein	20	20	OAAHGDBI_02711	FEFIEDHF_00765	HAMFIABP_01324	MAKBNDIO_00799	AMBJMKPA_01045	CBHFFFPB_01152	EMAKANNB_00830	KPMPNOMJ_00715	HHEGCMEO_01183	MIJFOHDP_01849	BMJOJCAN_02445	DHDLILLP_01162	CPOMKEDE_00897	HOANOIHF_01967	HPELOFBE_01238	JIDEKNFK_02665	NMFNJFGN_00385	FKBLDPGC_02437	MGCMLKMG_02524	BBOBKPCA_02535
Transcriptional repressor NrdR	20	20	OAAHGDBI_00468	FEFIEDHF_01033	HAMFIABP_00888	MAKBNDIO_01481	AMBJMKPA_00468	CBHFFFPB_00503	EMAKANNB_01512	KPMPNOMJ_00982	HHEGCMEO_00501	MIJFOHDP_00874	BMJOJCAN_00276	DHDLILLP_01017	CPOMKEDE_01902	HOANOIHF_00013	HPELOFBE_00408	JIDEKNFK_01341	NMFNJFGN_00013	FKBLDPGC_00013	MGCMLKMG_00579	BBOBKPCA_00013
hypothetical protein	20	20	OAAHGDBI_01137	FEFIEDHF_00822	HAMFIABP_01267	MAKBNDIO_00742	AMBJMKPA_01102	CBHFFFPB_01095	EMAKANNB_00773	KPMPNOMJ_00772	HHEGCMEO_01240	MIJFOHDP_01083	BMJOJCAN_01234	DHDLILLP_02159	CPOMKEDE_01050	HOANOIHF_01287	HPELOFBE_01295	JIDEKNFK_01531	NMFNJFGN_00328	FKBLDPGC_00932	MGCMLKMG_01918	BBOBKPCA_01417
3'3'-cGAMP-specific phosphodiesterase 2	20	20	OAAHGDBI_03106	FEFIEDHF_03309	HAMFIABP_02906	MAKBNDIO_03330	AMBJMKPA_03288	CBHFFFPB_03275	EMAKANNB_03357	KPMPNOMJ_03101	HHEGCMEO_03480	MIJFOHDP_03377	BMJOJCAN_03356	DHDLILLP_03287	CPOMKEDE_03320	HOANOIHF_03285	HPELOFBE_03326	JIDEKNFK_03322	NMFNJFGN_03303	FKBLDPGC_03317	MGCMLKMG_03253	BBOBKPCA_03312
hypothetical protein	20	20	OAAHGDBI_01675	FEFIEDHF_02281	HAMFIABP_01708	MAKBNDIO_02470	AMBJMKPA_02009	CBHFFFPB_02494	EMAKANNB_02622	KPMPNOMJ_02210	HHEGCMEO_02308	MIJFOHDP_02219	BMJOJCAN_01474	DHDLILLP_00643	CPOMKEDE_01270	HOANOIHF_00646	HPELOFBE_01386	JIDEKNFK_00780	NMFNJFGN_01655	FKBLDPGC_01141	MGCMLKMG_01595	BBOBKPCA_01738
Deoxyribose-phosphate aldolase	20	20	OAAHGDBI_00537	FEFIEDHF_02960	HAMFIABP_02284	MAKBNDIO_01875	AMBJMKPA_02534	CBHFFFPB_01748	EMAKANNB_01906	KPMPNOMJ_02907	HHEGCMEO_01664	MIJFOHDP_01429	BMJOJCAN_02553	DHDLILLP_00732	CPOMKEDE_01857	HOANOIHF_01773	HPELOFBE_01974	JIDEKNFK_02122	NMFNJFGN_02207	FKBLDPGC_02076	MGCMLKMG_01386	BBOBKPCA_01918
GTPase Obg/CgtA	20	20	OAAHGDBI_02456	FEFIEDHF_02855	HAMFIABP_02064	MAKBNDIO_02800	AMBJMKPA_02354	CBHFFFPB_02840	EMAKANNB_02996	KPMPNOMJ_02649	HHEGCMEO_02559	MIJFOHDP_02594	BMJOJCAN_01948	DHDLILLP_01335	CPOMKEDE_01752	HOANOIHF_01657	HPELOFBE_01883	JIDEKNFK_01826	NMFNJFGN_01543	FKBLDPGC_01786	MGCMLKMG_01209	BBOBKPCA_02266
mRNA interferase toxin YafQ	20	20	OAAHGDBI_03565	FEFIEDHF_03584	HAMFIABP_03559	MAKBNDIO_03583	AMBJMKPA_03580	CBHFFFPB_03576	EMAKANNB_03586	KPMPNOMJ_03571	HHEGCMEO_03585	MIJFOHDP_03529	BMJOJCAN_03552	DHDLILLP_03483	CPOMKEDE_03541	HOANOIHF_03521	HPELOFBE_03557	JIDEKNFK_03547	NMFNJFGN_03558	FKBLDPGC_03541	MGCMLKMG_03503	BBOBKPCA_03483
Fumarate reductase flavoprotein subunit	20	20	OAAHGDBI_00714	FEFIEDHF_01591	HAMFIABP_00992	MAKBNDIO_01585	AMBJMKPA_01319	CBHFFFPB_01518	EMAKANNB_01616	KPMPNOMJ_01391	HHEGCMEO_01516	MIJFOHDP_01221	BMJOJCAN_00672	DHDLILLP_00092	CPOMKEDE_00640	HOANOIHF_00853	HPELOFBE_00796	JIDEKNFK_00573	NMFNJFGN_00538	FKBLDPGC_00361	MGCMLKMG_00152	BBOBKPCA_00360
tRNA threonylcarbamoyladenosine biosynthesis protein TsaE	20	20	OAAHGDBI_03249	FEFIEDHF_03364	HAMFIABP_03025	MAKBNDIO_03253	AMBJMKPA_03312	CBHFFFPB_03299	EMAKANNB_03392	KPMPNOMJ_03199	HHEGCMEO_03085	MIJFOHDP_03252	BMJOJCAN_03108	DHDLILLP_02872	CPOMKEDE_02972	HOANOIHF_02753	HPELOFBE_03092	JIDEKNFK_03090	NMFNJFGN_02885	FKBLDPGC_03070	MGCMLKMG_03229	BBOBKPCA_02846
Nicotinamidase	20	20	OAAHGDBI_01991	FEFIEDHF_03010	HAMFIABP_02581	MAKBNDIO_03035	AMBJMKPA_02608	CBHFFFPB_02037	EMAKANNB_02189	KPMPNOMJ_03289	HHEGCMEO_02739	MIJFOHDP_01938	BMJOJCAN_02108	DHDLILLP_01650	CPOMKEDE_02140	HOANOIHF_02829	HPELOFBE_02103	JIDEKNFK_02308	NMFNJFGN_02971	FKBLDPGC_01856	MGCMLKMG_01652	BBOBKPCA_02930
HTH-type transcriptional regulator GltR	20	20	OAAHGDBI_01340	FEFIEDHF_02053	HAMFIABP_02507	MAKBNDIO_02242	AMBJMKPA_01924	CBHFFFPB_02409	EMAKANNB_02270	KPMPNOMJ_01830	HHEGCMEO_02101	MIJFOHDP_03137	BMJOJCAN_02475	DHDLILLP_03107	CPOMKEDE_02864	HOANOIHF_03197	HPELOFBE_03269	JIDEKNFK_03210	NMFNJFGN_02017	FKBLDPGC_02018	MGCMLKMG_01538	BBOBKPCA_03235
hypothetical protein	20	20	OAAHGDBI_01878	FEFIEDHF_00372	HAMFIABP_00313	MAKBNDIO_00373	AMBJMKPA_00606	CBHFFFPB_00312	EMAKANNB_00398	KPMPNOMJ_00375	HHEGCMEO_00173	MIJFOHDP_00313	BMJOJCAN_00006	DHDLILLP_00448	CPOMKEDE_01135	HOANOIHF_02193	HPELOFBE_00519	JIDEKNFK_00356	NMFNJFGN_00675	FKBLDPGC_02470	MGCMLKMG_02105	BBOBKPCA_00697
D-alanine--D-alanine ligase	20	20	OAAHGDBI_02295	FEFIEDHF_02626	HAMFIABP_03333	MAKBNDIO_02703	AMBJMKPA_03152	CBHFFFPB_02717	EMAKANNB_02873	KPMPNOMJ_02598	HHEGCMEO_03347	MIJFOHDP_02481	BMJOJCAN_02953	DHDLILLP_02676	CPOMKEDE_02763	HOANOIHF_03084	HPELOFBE_02755	JIDEKNFK_03455	NMFNJFGN_03110	FKBLDPGC_03458	MGCMLKMG_02619	BBOBKPCA_03440
Formate channel FocA	20	20	OAAHGDBI_02070	FEFIEDHF_01824	HAMFIABP_01430	MAKBNDIO_02004	AMBJMKPA_01543	CBHFFFPB_01877	EMAKANNB_02044	KPMPNOMJ_01756	HHEGCMEO_01875	MIJFOHDP_01649	BMJOJCAN_01029	DHDLILLP_01854	CPOMKEDE_02067	HOANOIHF_00490	HPELOFBE_01551	JIDEKNFK_02235	NMFNJFGN_01340	FKBLDPGC_01237	MGCMLKMG_00491	BBOBKPCA_01527
N,N'-diacetylchitobiose phosphorylase	20	20	OAAHGDBI_01283	FEFIEDHF_01952	HAMFIABP_01558	MAKBNDIO_02185	AMBJMKPA_01680	CBHFFFPB_02165	EMAKANNB_02511	KPMPNOMJ_02030	HHEGCMEO_02158	MIJFOHDP_02066	BMJOJCAN_01789	DHDLILLP_00239	CPOMKEDE_01531	HOANOIHF_01179	HPELOFBE_01107	JIDEKNFK_01409	NMFNJFGN_00978	FKBLDPGC_01458	MGCMLKMG_01124	BBOBKPCA_00948
Sensor histidine kinase RcsC	20	20	OAAHGDBI_00954	FEFIEDHF_00202	HAMFIABP_00142	MAKBNDIO_00202	AMBJMKPA_00776	CBHFFFPB_00142	EMAKANNB_00227	KPMPNOMJ_00203	HHEGCMEO_00344	MIJFOHDP_00142	BMJOJCAN_00177	DHDLILLP_01224	CPOMKEDE_00407	HOANOIHF_01033	HPELOFBE_00910	JIDEKNFK_01007	NMFNJFGN_02453	FKBLDPGC_00654	MGCMLKMG_02500	BBOBKPCA_00525
Chemotaxis protein PomA	20	20	OAAHGDBI_02942	FEFIEDHF_00019	HAMFIABP_03267	MAKBNDIO_00019	AMBJMKPA_03062	CBHFFFPB_03348	EMAKANNB_00044	KPMPNOMJ_00019	HHEGCMEO_03307	MIJFOHDP_02867	BMJOJCAN_02913	DHDLILLP_01897	CPOMKEDE_02803	HOANOIHF_02938	HPELOFBE_02734	JIDEKNFK_03138	NMFNJFGN_02933	FKBLDPGC_02665	MGCMLKMG_02579	BBOBKPCA_03163
hypothetical protein	20	20	OAAHGDBI_01607	FEFIEDHF_00704	HAMFIABP_02624	MAKBNDIO_00860	AMBJMKPA_00984	CBHFFFPB_01213	EMAKANNB_00891	KPMPNOMJ_00654	HHEGCMEO_01122	MIJFOHDP_01788	BMJOJCAN_02384	DHDLILLP_00568	CPOMKEDE_00836	HOANOIHF_01906	HPELOFBE_02451	JIDEKNFK_02351	NMFNJFGN_01087	FKBLDPGC_01671	MGCMLKMG_00268	BBOBKPCA_02030
hypothetical protein	20	20	OAAHGDBI_02203	FEFIEDHF_02408	HAMFIABP_02367	MAKBNDIO_02916	AMBJMKPA_02450	CBHFFFPB_02935	EMAKANNB_03091	KPMPNOMJ_02859	HHEGCMEO_02670	MIJFOHDP_02688	BMJOJCAN_03208	DHDLILLP_02266	CPOMKEDE_02366	HOANOIHF_01856	HPELOFBE_02414	JIDEKNFK_02517	NMFNJFGN_01762	FKBLDPGC_02309	MGCMLKMG_02895	BBOBKPCA_02093
hypothetical protein	20	20	OAAHGDBI_02527	FEFIEDHF_03105	HAMFIABP_02775	MAKBNDIO_03076	AMBJMKPA_02901	CBHFFFPB_03081	EMAKANNB_03164	KPMPNOMJ_03160	HHEGCMEO_02948	MIJFOHDP_02972	BMJOJCAN_02317	DHDLILLP_02346	CPOMKEDE_03021	HOANOIHF_03043	HPELOFBE_03207	JIDEKNFK_02429	NMFNJFGN_02752	FKBLDPGC_02235	MGCMLKMG_02174	BBOBKPCA_02165
Signal transduction histidine-protein kinase AtoS	20	20	OAAHGDBI_00328	FEFIEDHF_01172	HAMFIABP_00748	MAKBNDIO_01341	AMBJMKPA_00328	CBHFFFPB_00643	EMAKANNB_01372	KPMPNOMJ_01122	HHEGCMEO_00641	MIJFOHDP_00734	BMJOJCAN_00416	DHDLILLP_00512	CPOMKEDE_00048	HOANOIHF_00153	HPELOFBE_00268	JIDEKNFK_01201	NMFNJFGN_00152	FKBLDPGC_00153	MGCMLKMG_00719	BBOBKPCA_00152
Long-chain-fatty-acid--CoA ligase	20	20	OAAHGDBI_00183	FEFIEDHF_01317	HAMFIABP_00603	MAKBNDIO_01196	AMBJMKPA_00183	CBHFFFPB_00788	EMAKANNB_01227	KPMPNOMJ_01646	HHEGCMEO_00786	MIJFOHDP_00588	BMJOJCAN_00928	DHDLILLP_00982	CPOMKEDE_00193	HOANOIHF_00298	HPELOFBE_00123	JIDEKNFK_00093	NMFNJFGN_00855	FKBLDPGC_00876	MGCMLKMG_00882	BBOBKPCA_00731
Phosphoglycolate phosphatase	20	20	OAAHGDBI_00742	FEFIEDHF_01619	HAMFIABP_01020	MAKBNDIO_01613	AMBJMKPA_01347	CBHFFFPB_01490	EMAKANNB_01644	KPMPNOMJ_01363	HHEGCMEO_01488	MIJFOHDP_01249	BMJOJCAN_00644	DHDLILLP_02319	CPOMKEDE_00668	HOANOIHF_00825	HPELOFBE_00768	JIDEKNFK_00601	NMFNJFGN_00510	FKBLDPGC_00389	MGCMLKMG_00124	BBOBKPCA_00388
hypothetical protein	20	20	OAAHGDBI_01744	FEFIEDHF_02212	HAMFIABP_01777	MAKBNDIO_02401	AMBJMKPA_01940	CBHFFFPB_02425	EMAKANNB_02691	KPMPNOMJ_02141	HHEGCMEO_02377	MIJFOHDP_02288	BMJOJCAN_01405	DHDLILLP_01774	CPOMKEDE_01339	HOANOIHF_00577	HPELOFBE_01455	JIDEKNFK_00849	NMFNJFGN_01902	FKBLDPGC_01072	MGCMLKMG_02914	BBOBKPCA_02959
Protein YchQ	20	20	OAAHGDBI_00362	FEFIEDHF_01138	HAMFIABP_00782	MAKBNDIO_01375	AMBJMKPA_00362	CBHFFFPB_00609	EMAKANNB_01406	KPMPNOMJ_01088	HHEGCMEO_00607	MIJFOHDP_00768	BMJOJCAN_00382	DHDLILLP_03200	CPOMKEDE_00014	HOANOIHF_00119	HPELOFBE_00302	JIDEKNFK_01235	NMFNJFGN_00118	FKBLDPGC_00119	MGCMLKMG_00685	BBOBKPCA_00118
Chaperone protein DnaK	20	20	OAAHGDBI_03328	FEFIEDHF_03404	HAMFIABP_03391	MAKBNDIO_03424	AMBJMKPA_03353	CBHFFFPB_03397	EMAKANNB_00013	KPMPNOMJ_03337	HHEGCMEO_03277	MIJFOHDP_02836	BMJOJCAN_03270	DHDLILLP_02990	CPOMKEDE_03232	HOANOIHF_03137	HPELOFBE_03238	JIDEKNFK_03199	NMFNJFGN_03164	FKBLDPGC_03196	MGCMLKMG_03132	BBOBKPCA_03073
hypothetical protein	20	20	OAAHGDBI_02318	FEFIEDHF_02649	HAMFIABP_03086	MAKBNDIO_02680	AMBJMKPA_02947	CBHFFFPB_02740	EMAKANNB_02896	KPMPNOMJ_02302	HHEGCMEO_03160	MIJFOHDP_02458	BMJOJCAN_02719	DHDLILLP_03318	CPOMKEDE_02740	HOANOIHF_03107	HPELOFBE_02601	JIDEKNFK_02803	NMFNJFGN_03087	FKBLDPGC_02879	MGCMLKMG_02390	BBOBKPCA_02741
hypothetical protein	20	20	OAAHGDBI_02493	FEFIEDHF_02892	HAMFIABP_02027	MAKBNDIO_02763	AMBJMKPA_02391	CBHFFFPB_02877	EMAKANNB_03033	KPMPNOMJ_02612	HHEGCMEO_02522	MIJFOHDP_02631	BMJOJCAN_01985	DHDLILLP_01364	CPOMKEDE_01789	HOANOIHF_01620	HPELOFBE_01846	JIDEKNFK_01863	NMFNJFGN_01506	FKBLDPGC_01749	MGCMLKMG_01246	BBOBKPCA_02303
hypothetical protein	20	20	OAAHGDBI_02847	FEFIEDHF_00468	HAMFIABP_00409	MAKBNDIO_00469	AMBJMKPA_00510	CBHFFFPB_00408	EMAKANNB_00494	KPMPNOMJ_00471	HHEGCMEO_00077	MIJFOHDP_00409	BMJOJCAN_01620	DHDLILLP_01458	CPOMKEDE_02429	HOANOIHF_02076	HPELOFBE_00615	JIDEKNFK_00452	NMFNJFGN_01986	FKBLDPGC_02363	MGCMLKMG_02004	BBOBKPCA_01033
hypothetical protein	20	20	OAAHGDBI_02753	FEFIEDHF_03200	HAMFIABP_02943	MAKBNDIO_03171	AMBJMKPA_03186	CBHFFFPB_03176	EMAKANNB_03269	KPMPNOMJ_02995	HHEGCMEO_03002	MIJFOHDP_03181	BMJOJCAN_02641	DHDLILLP_00784	CPOMKEDE_02615	HOANOIHF_02282	HPELOFBE_02538	JIDEKNFK_02736	NMFNJFGN_02622	FKBLDPGC_02837	MGCMLKMG_02736	BBOBKPCA_02699
FAD assembly factor SdhE	20	20	OAAHGDBI_00652	FEFIEDHF_02767	HAMFIABP_01992	MAKBNDIO_01760	AMBJMKPA_02266	CBHFFFPB_01633	EMAKANNB_01791	KPMPNOMJ_02794	HHEGCMEO_01779	MIJFOHDP_01544	BMJOJCAN_01285	DHDLILLP_01109	CPOMKEDE_01669	HOANOIHF_02624	HPELOFBE_02204	JIDEKNFK_01957	NMFNJFGN_02556	FKBLDPGC_01566	MGCMLKMG_01340	BBOBKPCA_02585
Flagellin B	20	20	OAAHGDBI_00334	FEFIEDHF_01166	HAMFIABP_00754	MAKBNDIO_01347	AMBJMKPA_00334	CBHFFFPB_00637	EMAKANNB_01378	KPMPNOMJ_01116	HHEGCMEO_00635	MIJFOHDP_00740	BMJOJCAN_00410	DHDLILLP_00518	CPOMKEDE_00042	HOANOIHF_00147	HPELOFBE_00274	JIDEKNFK_01207	NMFNJFGN_00146	FKBLDPGC_00147	MGCMLKMG_00713	BBOBKPCA_00146
hypothetical protein	20	20	OAAHGDBI_02485	FEFIEDHF_02884	HAMFIABP_02035	MAKBNDIO_02771	AMBJMKPA_02383	CBHFFFPB_02869	EMAKANNB_03025	KPMPNOMJ_02620	HHEGCMEO_02530	MIJFOHDP_02623	BMJOJCAN_01977	DHDLILLP_01356	CPOMKEDE_01781	HOANOIHF_01628	HPELOFBE_01854	JIDEKNFK_01855	NMFNJFGN_01514	FKBLDPGC_01757	MGCMLKMG_01238	BBOBKPCA_02295
Maltose/maltodextrin import ATP-binding protein MalK	20	20	OAAHGDBI_01077	FEFIEDHF_00882	HAMFIABP_01207	MAKBNDIO_00682	AMBJMKPA_01162	CBHFFFPB_01035	EMAKANNB_00713	KPMPNOMJ_00832	HHEGCMEO_01300	MIJFOHDP_01023	BMJOJCAN_01174	DHDLILLP_02443	CPOMKEDE_00990	HOANOIHF_01347	HPELOFBE_03175	JIDEKNFK_01591	NMFNJFGN_00268	FKBLDPGC_00992	MGCMLKMG_02187	BBOBKPCA_01477
Anaerobic ribonucleoside-triphosphate reductase	20	20	OAAHGDBI_03349	FEFIEDHF_02683	HAMFIABP_03120	MAKBNDIO_02646	AMBJMKPA_02981	CBHFFFPB_02774	EMAKANNB_02930	KPMPNOMJ_02267	HHEGCMEO_03126	MIJFOHDP_02423	BMJOJCAN_02685	DHDLILLP_02736	CPOMKEDE_03264	HOANOIHF_03160	HPELOFBE_02635	JIDEKNFK_02769	NMFNJFGN_03249	FKBLDPGC_03258	MGCMLKMG_03174	BBOBKPCA_03204
Na(+)-translocating NADH-quinone reductase subunit F	20	20	OAAHGDBI_00486	FEFIEDHF_02909	HAMFIABP_02233	MAKBNDIO_01926	AMBJMKPA_02585	CBHFFFPB_01799	EMAKANNB_01957	KPMPNOMJ_02958	HHEGCMEO_01613	MIJFOHDP_01378	BMJOJCAN_02604	DHDLILLP_00681	CPOMKEDE_01806	HOANOIHF_01722	HPELOFBE_02025	JIDEKNFK_02071	NMFNJFGN_02156	FKBLDPGC_02025	MGCMLKMG_01437	BBOBKPCA_01969
hypothetical protein	20	20	OAAHGDBI_02960	FEFIEDHF_00001	HAMFIABP_03285	MAKBNDIO_00001	AMBJMKPA_03044	CBHFFFPB_03366	EMAKANNB_00026	KPMPNOMJ_00001	HHEGCMEO_03289	MIJFOHDP_02849	BMJOJCAN_02895	DHDLILLP_03402	CPOMKEDE_02821	HOANOIHF_02920	HPELOFBE_02752	JIDEKNFK_03120	NMFNJFGN_02915	FKBLDPGC_02647	MGCMLKMG_02561	BBOBKPCA_03181
Valine--tRNA ligase	20	20	OAAHGDBI_00858	FEFIEDHF_01735	HAMFIABP_01136	MAKBNDIO_01729	AMBJMKPA_01463	CBHFFFPB_01374	EMAKANNB_01760	KPMPNOMJ_01247	HHEGCMEO_01372	MIJFOHDP_01365	BMJOJCAN_03345	DHDLILLP_00108	CPOMKEDE_00784	HOANOIHF_00709	HPELOFBE_00652	JIDEKNFK_00717	NMFNJFGN_00394	FKBLDPGC_00505	MGCMLKMG_00008	BBOBKPCA_00504
Ribosome-binding ATPase YchF	20	20	OAAHGDBI_00370	FEFIEDHF_01130	HAMFIABP_00790	MAKBNDIO_01383	AMBJMKPA_00370	CBHFFFPB_00601	EMAKANNB_01414	KPMPNOMJ_01080	HHEGCMEO_00599	MIJFOHDP_00776	BMJOJCAN_00374	DHDLILLP_03208	CPOMKEDE_00006	HOANOIHF_00111	HPELOFBE_00310	JIDEKNFK_01243	NMFNJFGN_00110	FKBLDPGC_00111	MGCMLKMG_00677	BBOBKPCA_00110
Biosynthetic arginine decarboxylase	20	20	OAAHGDBI_02360	FEFIEDHF_01000	HAMFIABP_02732	MAKBNDIO_00566	AMBJMKPA_02785	CBHFFFPB_03038	EMAKANNB_00597	KPMPNOMJ_00949	HHEGCMEO_02832	MIJFOHDP_00907	BMJOJCAN_02201	DHDLILLP_01589	CPOMKEDE_02563	HOANOIHF_01998	HPELOFBE_02310	JIDEKNFK_02608	NMFNJFGN_01828	FKBLDPGC_02119	MGCMLKMG_01870	BBOBKPCA_02892
Protein/nucleic acid deglycase 3	20	20	OAAHGDBI_00502	FEFIEDHF_02925	HAMFIABP_02249	MAKBNDIO_01910	AMBJMKPA_02569	CBHFFFPB_01783	EMAKANNB_01941	KPMPNOMJ_02942	HHEGCMEO_01629	MIJFOHDP_01394	BMJOJCAN_02588	DHDLILLP_00697	CPOMKEDE_01822	HOANOIHF_01738	HPELOFBE_02009	JIDEKNFK_02087	NMFNJFGN_02172	FKBLDPGC_02041	MGCMLKMG_01421	BBOBKPCA_01953
hypothetical protein	20	20	OAAHGDBI_01598	FEFIEDHF_00695	HAMFIABP_02633	MAKBNDIO_00869	AMBJMKPA_00975	CBHFFFPB_01222	EMAKANNB_00900	KPMPNOMJ_00645	HHEGCMEO_01113	MIJFOHDP_01779	BMJOJCAN_02375	DHDLILLP_00577	CPOMKEDE_00827	HOANOIHF_02586	HPELOFBE_02460	JIDEKNFK_02360	NMFNJFGN_01096	FKBLDPGC_01680	MGCMLKMG_00277	BBOBKPCA_02021
hypothetical protein	20	20	OAAHGDBI_03144	FEFIEDHF_00379	HAMFIABP_00320	MAKBNDIO_00380	AMBJMKPA_00599	CBHFFFPB_00319	EMAKANNB_00405	KPMPNOMJ_00382	HHEGCMEO_00166	MIJFOHDP_00320	BMJOJCAN_01531	DHDLILLP_00455	CPOMKEDE_01128	HOANOIHF_02200	HPELOFBE_00526	JIDEKNFK_00363	NMFNJFGN_00682	FKBLDPGC_02477	MGCMLKMG_02317	BBOBKPCA_01122
1-deoxy-D-xylulose-5-phosphate synthase	20	20	OAAHGDBI_02945	FEFIEDHF_00016	HAMFIABP_03270	MAKBNDIO_00016	AMBJMKPA_03059	CBHFFFPB_03351	EMAKANNB_00041	KPMPNOMJ_00016	HHEGCMEO_03304	MIJFOHDP_02864	BMJOJCAN_02910	DHDLILLP_01894	CPOMKEDE_02806	HOANOIHF_02935	HPELOFBE_02737	JIDEKNFK_03135	NMFNJFGN_02930	FKBLDPGC_02662	MGCMLKMG_02576	BBOBKPCA_03166
hypothetical protein	20	20	OAAHGDBI_00913	FEFIEDHF_00161	HAMFIABP_00101	MAKBNDIO_00161	AMBJMKPA_00817	CBHFFFPB_00101	EMAKANNB_00186	KPMPNOMJ_00162	HHEGCMEO_00385	MIJFOHDP_00101	BMJOJCAN_00218	DHDLILLP_02394	CPOMKEDE_00448	HOANOIHF_00992	HPELOFBE_00951	JIDEKNFK_01048	NMFNJFGN_01243	FKBLDPGC_00613	MGCMLKMG_01790	BBOBKPCA_01224
Cytochrome b561	20	20	OAAHGDBI_02327	FEFIEDHF_02658	HAMFIABP_03095	MAKBNDIO_02671	AMBJMKPA_02956	CBHFFFPB_02749	EMAKANNB_02905	KPMPNOMJ_02293	HHEGCMEO_03151	MIJFOHDP_02449	BMJOJCAN_02710	DHDLILLP_02512	CPOMKEDE_02731	HOANOIHF_03121	HPELOFBE_02610	JIDEKNFK_02794	NMFNJFGN_03127	FKBLDPGC_02888	MGCMLKMG_02399	BBOBKPCA_02750
hypothetical protein	20	20	OAAHGDBI_03485	FEFIEDHF_03522	HAMFIABP_03423	MAKBNDIO_03448	AMBJMKPA_03505	CBHFFFPB_03520	EMAKANNB_03525	KPMPNOMJ_03371	HHEGCMEO_03466	MIJFOHDP_03456	BMJOJCAN_03459	DHDLILLP_03464	CPOMKEDE_03451	HOANOIHF_03421	HPELOFBE_03538	JIDEKNFK_03487	NMFNJFGN_03444	FKBLDPGC_03448	MGCMLKMG_03377	BBOBKPCA_03533
3-dehydroquinate synthase	20	20	OAAHGDBI_00738	FEFIEDHF_01615	HAMFIABP_01016	MAKBNDIO_01609	AMBJMKPA_01343	CBHFFFPB_01494	EMAKANNB_01640	KPMPNOMJ_01367	HHEGCMEO_01492	MIJFOHDP_01245	BMJOJCAN_00648	DHDLILLP_02323	CPOMKEDE_00664	HOANOIHF_00829	HPELOFBE_00772	JIDEKNFK_00597	NMFNJFGN_00514	FKBLDPGC_00385	MGCMLKMG_00128	BBOBKPCA_00384
Serine acetyltransferase	20	20	OAAHGDBI_02910	FEFIEDHF_00051	HAMFIABP_03235	MAKBNDIO_00051	AMBJMKPA_03094	CBHFFFPB_03378	EMAKANNB_00076	KPMPNOMJ_00052	HHEGCMEO_03339	MIJFOHDP_02899	BMJOJCAN_02945	DHDLILLP_03146	CPOMKEDE_02771	HOANOIHF_03254	HPELOFBE_02702	JIDEKNFK_03297	NMFNJFGN_03333	FKBLDPGC_02697	MGCMLKMG_02611	BBOBKPCA_03005
Chromosomal replication initiator protein DnaA	20	20	OAAHGDBI_02766	FEFIEDHF_03213	HAMFIABP_02956	MAKBNDIO_03184	AMBJMKPA_03199	CBHFFFPB_03189	EMAKANNB_03256	KPMPNOMJ_03008	HHEGCMEO_03015	MIJFOHDP_03168	BMJOJCAN_02654	DHDLILLP_00771	CPOMKEDE_02628	HOANOIHF_02295	HPELOFBE_02551	JIDEKNFK_02723	NMFNJFGN_02635	FKBLDPGC_02850	MGCMLKMG_02723	BBOBKPCA_02712
Protein GrpE	20	20	OAAHGDBI_03329	FEFIEDHF_03403	HAMFIABP_03392	MAKBNDIO_03423	AMBJMKPA_03354	CBHFFFPB_03396	EMAKANNB_00012	KPMPNOMJ_03338	HHEGCMEO_03276	MIJFOHDP_02835	BMJOJCAN_03269	DHDLILLP_02989	CPOMKEDE_03233	HOANOIHF_03136	HPELOFBE_03239	JIDEKNFK_03200	NMFNJFGN_03165	FKBLDPGC_03197	MGCMLKMG_03133	BBOBKPCA_03072
Autoinducer 2-binding periplasmic protein LuxP	20	20	OAAHGDBI_03063	FEFIEDHF_03033	HAMFIABP_02558	MAKBNDIO_03012	AMBJMKPA_02631	CBHFFFPB_02060	EMAKANNB_02166	KPMPNOMJ_03087	HHEGCMEO_02762	MIJFOHDP_01961	BMJOJCAN_02131	DHDLILLP_02374	CPOMKEDE_02117	HOANOIHF_02394	HPELOFBE_02080	JIDEKNFK_02285	NMFNJFGN_02330	FKBLDPGC_01879	MGCMLKMG_01675	BBOBKPCA_01833
Arginine ABC transporter permease protein ArtM	20	20	OAAHGDBI_03043	FEFIEDHF_03053	HAMFIABP_02538	MAKBNDIO_02992	AMBJMKPA_02651	CBHFFFPB_02080	EMAKANNB_02146	KPMPNOMJ_03067	HHEGCMEO_02782	MIJFOHDP_01981	BMJOJCAN_02151	DHDLILLP_02068	CPOMKEDE_02097	HOANOIHF_02414	HPELOFBE_02060	JIDEKNFK_02265	NMFNJFGN_02310	FKBLDPGC_01899	MGCMLKMG_01695	BBOBKPCA_01813
Aspartate-semialdehyde dehydrogenase 1	20	20	OAAHGDBI_00232	FEFIEDHF_01268	HAMFIABP_00652	MAKBNDIO_01245	AMBJMKPA_00232	CBHFFFPB_00739	EMAKANNB_01276	KPMPNOMJ_01219	HHEGCMEO_00737	MIJFOHDP_00637	BMJOJCAN_00512	DHDLILLP_01507	CPOMKEDE_00144	HOANOIHF_00249	HPELOFBE_00172	JIDEKNFK_00044	NMFNJFGN_02237	FKBLDPGC_00249	MGCMLKMG_02272	BBOBKPCA_00248
ATP synthase subunit a	20	20	OAAHGDBI_02780	FEFIEDHF_03227	HAMFIABP_02970	MAKBNDIO_03198	AMBJMKPA_03378	CBHFFFPB_03203	EMAKANNB_03243	KPMPNOMJ_03022	HHEGCMEO_03029	MIJFOHDP_03154	BMJOJCAN_02668	DHDLILLP_00757	CPOMKEDE_02642	HOANOIHF_02309	HPELOFBE_02565	JIDEKNFK_02709	NMFNJFGN_03212	FKBLDPGC_03241	MGCMLKMG_03157	BBOBKPCA_03187
Glycogen synthase	20	20	OAAHGDBI_02100	FEFIEDHF_01794	HAMFIABP_01400	MAKBNDIO_02034	AMBJMKPA_01573	CBHFFFPB_01907	EMAKANNB_02014	KPMPNOMJ_01726	HHEGCMEO_01905	MIJFOHDP_01619	BMJOJCAN_01059	DHDLILLP_01884	CPOMKEDE_02037	HOANOIHF_00460	HPELOFBE_01521	JIDEKNFK_02205	NMFNJFGN_01310	FKBLDPGC_01267	MGCMLKMG_00521	BBOBKPCA_01557
Protein translocase subunit SecD	20	20	OAAHGDBI_02008	FEFIEDHF_02994	HAMFIABP_02598	MAKBNDIO_03052	AMBJMKPA_02592	CBHFFFPB_02021	EMAKANNB_02206	KPMPNOMJ_03273	HHEGCMEO_02723	MIJFOHDP_01922	BMJOJCAN_02092	DHDLILLP_01667	CPOMKEDE_02157	HOANOIHF_02846	HPELOFBE_02120	JIDEKNFK_02325	NMFNJFGN_02988	FKBLDPGC_01839	MGCMLKMG_01636	BBOBKPCA_02913
DNA-directed RNA polymerase subunit omega	20	20	OAAHGDBI_02889	FEFIEDHF_01541	HAMFIABP_00942	MAKBNDIO_01535	AMBJMKPA_01269	CBHFFFPB_01568	EMAKANNB_01566	KPMPNOMJ_01441	HHEGCMEO_01566	MIJFOHDP_01171	BMJOJCAN_00722	DHDLILLP_00042	CPOMKEDE_00590	HOANOIHF_00903	HPELOFBE_00846	JIDEKNFK_00523	NMFNJFGN_02350	FKBLDPGC_00311	MGCMLKMG_00202	BBOBKPCA_00310
Intermembrane transport protein PqiB	20	20	OAAHGDBI_02120	FEFIEDHF_01774	HAMFIABP_01380	MAKBNDIO_02054	AMBJMKPA_01593	CBHFFFPB_01927	EMAKANNB_01994	KPMPNOMJ_01706	HHEGCMEO_01925	MIJFOHDP_01599	BMJOJCAN_01079	DHDLILLP_02295	CPOMKEDE_02017	HOANOIHF_00440	HPELOFBE_01501	JIDEKNFK_02185	NMFNJFGN_01290	FKBLDPGC_01287	MGCMLKMG_00541	BBOBKPCA_01577
Protein UmuD	20	20	OAAHGDBI_03533	FEFIEDHF_02576	HAMFIABP_01793	MAKBNDIO_02643	AMBJMKPA_02066	CBHFFFPB_02667	EMAKANNB_02823	KPMPNOMJ_02487	HHEGCMEO_02509	MIJFOHDP_02304	BMJOJCAN_01767	DHDLILLP_03395	CPOMKEDE_01355	HOANOIHF_03471	HPELOFBE_01717	JIDEKNFK_01644	NMFNJFGN_03521	FKBLDPGC_01320	MGCMLKMG_01028	BBOBKPCA_01369
Ribosomal RNA small subunit methyltransferase B	20	20	OAAHGDBI_02735	FEFIEDHF_03182	HAMFIABP_02925	MAKBNDIO_03153	AMBJMKPA_03168	CBHFFFPB_03158	EMAKANNB_03287	KPMPNOMJ_02977	HHEGCMEO_02984	MIJFOHDP_03199	BMJOJCAN_02623	DHDLILLP_00802	CPOMKEDE_02597	HOANOIHF_02264	HPELOFBE_02520	JIDEKNFK_02754	NMFNJFGN_02604	FKBLDPGC_02819	MGCMLKMG_02754	BBOBKPCA_02681
ADP compounds hydrolase NudE	20	20	OAAHGDBI_02877	FEFIEDHF_01529	HAMFIABP_00930	MAKBNDIO_01523	AMBJMKPA_01257	CBHFFFPB_01580	EMAKANNB_01554	KPMPNOMJ_01453	HHEGCMEO_01578	MIJFOHDP_01159	BMJOJCAN_00734	DHDLILLP_00030	CPOMKEDE_00578	HOANOIHF_00915	HPELOFBE_00858	JIDEKNFK_00511	NMFNJFGN_02362	FKBLDPGC_00299	MGCMLKMG_00214	BBOBKPCA_00298
Chitodextrinase	20	20	OAAHGDBI_02003	FEFIEDHF_02999	HAMFIABP_02593	MAKBNDIO_03047	AMBJMKPA_02597	CBHFFFPB_02026	EMAKANNB_02201	KPMPNOMJ_03278	HHEGCMEO_02728	MIJFOHDP_01927	BMJOJCAN_02097	DHDLILLP_01662	CPOMKEDE_02152	HOANOIHF_02841	HPELOFBE_02115	JIDEKNFK_02320	NMFNJFGN_02983	FKBLDPGC_01844	MGCMLKMG_01641	BBOBKPCA_02918
hypothetical protein	20	20	OAAHGDBI_00651	FEFIEDHF_02766	HAMFIABP_01991	MAKBNDIO_01761	AMBJMKPA_02265	CBHFFFPB_01634	EMAKANNB_01792	KPMPNOMJ_02793	HHEGCMEO_01778	MIJFOHDP_01543	BMJOJCAN_01286	DHDLILLP_01108	CPOMKEDE_01668	HOANOIHF_02623	HPELOFBE_02203	JIDEKNFK_01956	NMFNJFGN_02557	FKBLDPGC_01567	MGCMLKMG_01339	BBOBKPCA_02586
Chemoreceptor glutamine deamidase CheD	20	20	OAAHGDBI_02700	FEFIEDHF_00754	HAMFIABP_01335	MAKBNDIO_00810	AMBJMKPA_01034	CBHFFFPB_01163	EMAKANNB_00841	KPMPNOMJ_00704	HHEGCMEO_01172	MIJFOHDP_01838	BMJOJCAN_02434	DHDLILLP_01173	CPOMKEDE_00886	HOANOIHF_01956	HPELOFBE_01227	JIDEKNFK_02654	NMFNJFGN_01037	FKBLDPGC_02426	MGCMLKMG_02535	BBOBKPCA_02546
FKBP-type peptidyl-prolyl cis-trans isomerase SlyD	20	20	OAAHGDBI_00761	FEFIEDHF_01638	HAMFIABP_01039	MAKBNDIO_01632	AMBJMKPA_01366	CBHFFFPB_01471	EMAKANNB_01663	KPMPNOMJ_01344	HHEGCMEO_01469	MIJFOHDP_01268	BMJOJCAN_00625	DHDLILLP_00205	CPOMKEDE_00687	HOANOIHF_00806	HPELOFBE_00749	JIDEKNFK_00620	NMFNJFGN_00491	FKBLDPGC_00408	MGCMLKMG_00105	BBOBKPCA_00407
Pullulanase	20	20	OAAHGDBI_02897	FEFIEDHF_01549	HAMFIABP_00950	MAKBNDIO_01543	AMBJMKPA_01277	CBHFFFPB_01560	EMAKANNB_01574	KPMPNOMJ_01433	HHEGCMEO_01558	MIJFOHDP_01179	BMJOJCAN_00714	DHDLILLP_00050	CPOMKEDE_00598	HOANOIHF_00895	HPELOFBE_00838	JIDEKNFK_00531	NMFNJFGN_02342	FKBLDPGC_00319	MGCMLKMG_00194	BBOBKPCA_00318
hypothetical protein	20	20	OAAHGDBI_01863	FEFIEDHF_02563	HAMFIABP_01806	MAKBNDIO_02630	AMBJMKPA_02079	CBHFFFPB_02654	EMAKANNB_02810	KPMPNOMJ_02474	HHEGCMEO_02496	MIJFOHDP_02317	BMJOJCAN_01754	DHDLILLP_00825	CPOMKEDE_01368	HOANOIHF_01408	HPELOFBE_01730	JIDEKNFK_01657	NMFNJFGN_01485	FKBLDPGC_01333	MGCMLKMG_01015	BBOBKPCA_01356
hypothetical protein	20	20	OAAHGDBI_03547	FEFIEDHF_03576	HAMFIABP_03546	MAKBNDIO_03567	AMBJMKPA_03566	CBHFFFPB_03567	EMAKANNB_03518	KPMPNOMJ_03559	HHEGCMEO_03573	MIJFOHDP_03568	BMJOJCAN_03535	DHDLILLP_03431	CPOMKEDE_03527	HOANOIHF_03505	HPELOFBE_03527	JIDEKNFK_03523	NMFNJFGN_03544	FKBLDPGC_03517	MGCMLKMG_03479	BBOBKPCA_03525
hypothetical protein	20	20	OAAHGDBI_02931	FEFIEDHF_00030	HAMFIABP_03256	MAKBNDIO_00030	AMBJMKPA_03073	CBHFFFPB_03337	EMAKANNB_00055	KPMPNOMJ_00030	HHEGCMEO_03318	MIJFOHDP_02878	BMJOJCAN_02924	DHDLILLP_01908	CPOMKEDE_02792	HOANOIHF_02949	HPELOFBE_02723	JIDEKNFK_03149	NMFNJFGN_02944	FKBLDPGC_02676	MGCMLKMG_02590	BBOBKPCA_02984
DNA mismatch repair protein MutL	20	20	OAAHGDBI_03251	FEFIEDHF_03362	HAMFIABP_03027	MAKBNDIO_03255	AMBJMKPA_03310	CBHFFFPB_03297	EMAKANNB_03394	KPMPNOMJ_03197	HHEGCMEO_03083	MIJFOHDP_03254	BMJOJCAN_03106	DHDLILLP_02874	CPOMKEDE_02970	HOANOIHF_02755	HPELOFBE_03090	JIDEKNFK_03088	NMFNJFGN_02883	FKBLDPGC_03068	MGCMLKMG_03231	BBOBKPCA_02844
Phosphoribulokinase, plasmid	20	20	OAAHGDBI_00753	FEFIEDHF_01630	HAMFIABP_01031	MAKBNDIO_01624	AMBJMKPA_01358	CBHFFFPB_01479	EMAKANNB_01655	KPMPNOMJ_01352	HHEGCMEO_01477	MIJFOHDP_01260	BMJOJCAN_00633	DHDLILLP_00213	CPOMKEDE_00679	HOANOIHF_00814	HPELOFBE_00757	JIDEKNFK_00612	NMFNJFGN_00499	FKBLDPGC_00400	MGCMLKMG_00113	BBOBKPCA_00399
ATP-dependent Clp protease ATP-binding subunit ClpA	20	20	OAAHGDBI_01009	FEFIEDHF_00257	HAMFIABP_00197	MAKBNDIO_00257	AMBJMKPA_00721	CBHFFFPB_00197	EMAKANNB_00282	KPMPNOMJ_00258	HHEGCMEO_00289	MIJFOHDP_00197	BMJOJCAN_00122	DHDLILLP_01995	CPOMKEDE_00352	HOANOIHF_01088	HPELOFBE_02980	JIDEKNFK_00952	NMFNJFGN_03043	FKBLDPGC_00709	MGCMLKMG_02991	BBOBKPCA_00580
CD-NTase/cGAS isopeptidase	20	20	OAAHGDBI_01366	FEFIEDHF_02079	HAMFIABP_02481	MAKBNDIO_02268	AMBJMKPA_01898	CBHFFFPB_02383	EMAKANNB_02296	KPMPNOMJ_01856	HHEGCMEO_02075	MIJFOHDP_03111	BMJOJCAN_02501	DHDLILLP_03342	CPOMKEDE_02838	HOANOIHF_02914	HPELOFBE_01597	JIDEKNFK_03021	NMFNJFGN_02043	FKBLDPGC_01992	MGCMLKMG_01512	BBOBKPCA_02662
Iron-sulfur cluster assembly protein CyaY	20	20	OAAHGDBI_02535	FEFIEDHF_03113	HAMFIABP_02783	MAKBNDIO_03084	AMBJMKPA_02893	CBHFFFPB_03089	EMAKANNB_03172	KPMPNOMJ_03168	HHEGCMEO_02940	MIJFOHDP_02964	BMJOJCAN_02309	DHDLILLP_02354	CPOMKEDE_03013	HOANOIHF_03035	HPELOFBE_03215	JIDEKNFK_02437	NMFNJFGN_02760	FKBLDPGC_02227	MGCMLKMG_02166	BBOBKPCA_02173
putative aminoglycoside efflux pump	20	20	OAAHGDBI_01299	FEFIEDHF_01936	HAMFIABP_01542	MAKBNDIO_02201	AMBJMKPA_01664	CBHFFFPB_02149	EMAKANNB_02527	KPMPNOMJ_02014	HHEGCMEO_02142	MIJFOHDP_02050	BMJOJCAN_01773	DHDLILLP_00223	CPOMKEDE_01547	HOANOIHF_01163	HPELOFBE_01091	JIDEKNFK_01393	NMFNJFGN_00994	FKBLDPGC_01442	MGCMLKMG_01140	BBOBKPCA_00964
Sporulation-control protein spo0M	20	20	OAAHGDBI_02740	FEFIEDHF_03187	HAMFIABP_02930	MAKBNDIO_03158	AMBJMKPA_03173	CBHFFFPB_03163	EMAKANNB_03282	KPMPNOMJ_02982	HHEGCMEO_02989	MIJFOHDP_03194	BMJOJCAN_02628	DHDLILLP_00797	CPOMKEDE_02602	HOANOIHF_02269	HPELOFBE_02525	JIDEKNFK_02749	NMFNJFGN_02609	FKBLDPGC_02824	MGCMLKMG_02749	BBOBKPCA_02686
Conserved virulence factor B	20	20	OAAHGDBI_01643	FEFIEDHF_02313	HAMFIABP_01676	MAKBNDIO_02502	AMBJMKPA_02041	CBHFFFPB_02526	EMAKANNB_02590	KPMPNOMJ_02242	HHEGCMEO_02276	MIJFOHDP_02187	BMJOJCAN_01506	DHDLILLP_00611	CPOMKEDE_01238	HOANOIHF_00678	HPELOFBE_01354	JIDEKNFK_00748	NMFNJFGN_01687	FKBLDPGC_01173	MGCMLKMG_01563	BBOBKPCA_01706
Zinc transport protein ZntB	20	20	OAAHGDBI_00521	FEFIEDHF_02944	HAMFIABP_02268	MAKBNDIO_01891	AMBJMKPA_02550	CBHFFFPB_01764	EMAKANNB_01922	KPMPNOMJ_02923	HHEGCMEO_01648	MIJFOHDP_01413	BMJOJCAN_02569	DHDLILLP_00716	CPOMKEDE_01841	HOANOIHF_01757	HPELOFBE_01990	JIDEKNFK_02106	NMFNJFGN_02191	FKBLDPGC_02060	MGCMLKMG_01402	BBOBKPCA_01934
Large ribosomal subunit assembly factor BipA	20	20	OAAHGDBI_02855	FEFIEDHF_01507	HAMFIABP_00908	MAKBNDIO_01501	AMBJMKPA_01235	CBHFFFPB_01602	EMAKANNB_01532	KPMPNOMJ_01475	HHEGCMEO_01600	MIJFOHDP_01137	BMJOJCAN_00756	DHDLILLP_00008	CPOMKEDE_00556	HOANOIHF_00937	HPELOFBE_00880	JIDEKNFK_00489	NMFNJFGN_02384	FKBLDPGC_00277	MGCMLKMG_00236	BBOBKPCA_00276
Outer membrane protein TolC	20	20	OAAHGDBI_00618	FEFIEDHF_02733	HAMFIABP_01958	MAKBNDIO_01794	AMBJMKPA_02232	CBHFFFPB_01667	EMAKANNB_01825	KPMPNOMJ_02760	HHEGCMEO_01745	MIJFOHDP_01510	BMJOJCAN_01319	DHDLILLP_01075	CPOMKEDE_01635	HOANOIHF_02590	HPELOFBE_02170	JIDEKNFK_01923	NMFNJFGN_02590	FKBLDPGC_01600	MGCMLKMG_01306	BBOBKPCA_02619
hypothetical protein	20	20	OAAHGDBI_02048	FEFIEDHF_03282	HAMFIABP_03143	MAKBNDIO_03375	AMBJMKPA_03004	CBHFFFPB_01980	EMAKANNB_02247	KPMPNOMJ_02528	HHEGCMEO_03202	MIJFOHDP_01881	BMJOJCAN_02826	DHDLILLP_02146	CPOMKEDE_02697	HOANOIHF_02346	HPELOFBE_02676	JIDEKNFK_02892	NMFNJFGN_02650	FKBLDPGC_02607	MGCMLKMG_02773	BBOBKPCA_02336
Glycine cleavage system transcriptional activator	20	20	OAAHGDBI_01093	FEFIEDHF_00866	HAMFIABP_01223	MAKBNDIO_00698	AMBJMKPA_01146	CBHFFFPB_01051	EMAKANNB_00729	KPMPNOMJ_00816	HHEGCMEO_01284	MIJFOHDP_01039	BMJOJCAN_01190	DHDLILLP_03136	CPOMKEDE_01006	HOANOIHF_01331	HPELOFBE_03191	JIDEKNFK_01575	NMFNJFGN_00284	FKBLDPGC_00976	MGCMLKMG_01962	BBOBKPCA_01461
Ketol-acid reductoisomerase (NADP(+))	20	20	OAAHGDBI_01341	FEFIEDHF_02054	HAMFIABP_02506	MAKBNDIO_02243	AMBJMKPA_01923	CBHFFFPB_02408	EMAKANNB_02271	KPMPNOMJ_01831	HHEGCMEO_02100	MIJFOHDP_03136	BMJOJCAN_02476	DHDLILLP_03106	CPOMKEDE_02863	HOANOIHF_03196	HPELOFBE_03270	JIDEKNFK_03211	NMFNJFGN_02018	FKBLDPGC_02017	MGCMLKMG_01537	BBOBKPCA_03236
putative acyl-CoA thioester hydrolase	20	20	OAAHGDBI_02076	FEFIEDHF_01818	HAMFIABP_01424	MAKBNDIO_02010	AMBJMKPA_01549	CBHFFFPB_01883	EMAKANNB_02038	KPMPNOMJ_01750	HHEGCMEO_01881	MIJFOHDP_01643	BMJOJCAN_01035	DHDLILLP_01860	CPOMKEDE_02061	HOANOIHF_00484	HPELOFBE_01545	JIDEKNFK_02229	NMFNJFGN_01334	FKBLDPGC_01243	MGCMLKMG_00497	BBOBKPCA_01533
hypothetical protein	20	20	OAAHGDBI_02133	FEFIEDHF_01761	HAMFIABP_01367	MAKBNDIO_02067	AMBJMKPA_01606	CBHFFFPB_01940	EMAKANNB_01981	KPMPNOMJ_01693	HHEGCMEO_01938	MIJFOHDP_01586	BMJOJCAN_01092	DHDLILLP_02531	CPOMKEDE_02004	HOANOIHF_00427	HPELOFBE_01488	JIDEKNFK_02172	NMFNJFGN_01277	FKBLDPGC_01300	MGCMLKMG_00554	BBOBKPCA_03044
Alpha-amylase	20	20	OAAHGDBI_03142	FEFIEDHF_03345	HAMFIABP_02870	MAKBNDIO_03294	AMBJMKPA_03252	CBHFFFPB_03239	EMAKANNB_03321	KPMPNOMJ_03137	HHEGCMEO_03396	MIJFOHDP_03341	BMJOJCAN_03202	DHDLILLP_02651	CPOMKEDE_03156	HOANOIHF_03022	HPELOFBE_02832	JIDEKNFK_03158	NMFNJFGN_03193	FKBLDPGC_03129	MGCMLKMG_02696	BBOBKPCA_03133
hypothetical protein	20	20	OAAHGDBI_03504	FEFIEDHF_03543	HAMFIABP_02841	MAKBNDIO_03530	AMBJMKPA_03532	CBHFFFPB_03532	EMAKANNB_03506	KPMPNOMJ_03519	HHEGCMEO_03451	MIJFOHDP_03418	BMJOJCAN_03481	DHDLILLP_03115	CPOMKEDE_03477	HOANOIHF_03458	HPELOFBE_03472	JIDEKNFK_03480	NMFNJFGN_03489	FKBLDPGC_03478	MGCMLKMG_03427	BBOBKPCA_03474
Glutathione transport system permease protein GsiD	20	20	OAAHGDBI_02688	FEFIEDHF_00742	HAMFIABP_01347	MAKBNDIO_00822	AMBJMKPA_01022	CBHFFFPB_01175	EMAKANNB_00853	KPMPNOMJ_00692	HHEGCMEO_01160	MIJFOHDP_01826	BMJOJCAN_02422	DHDLILLP_02815	CPOMKEDE_00874	HOANOIHF_01944	HPELOFBE_01215	JIDEKNFK_02642	NMFNJFGN_01049	FKBLDPGC_02414	MGCMLKMG_02547	BBOBKPCA_02558
hypothetical protein	20	20	OAAHGDBI_01347	FEFIEDHF_02060	HAMFIABP_02500	MAKBNDIO_02249	AMBJMKPA_01917	CBHFFFPB_02402	EMAKANNB_02277	KPMPNOMJ_01837	HHEGCMEO_02094	MIJFOHDP_03130	BMJOJCAN_02482	DHDLILLP_03100	CPOMKEDE_02857	HOANOIHF_03190	HPELOFBE_03276	JIDEKNFK_03217	NMFNJFGN_02024	FKBLDPGC_02011	MGCMLKMG_01531	BBOBKPCA_03242
Phosphorylated carbohydrates phosphatase	20	20	OAAHGDBI_01543	FEFIEDHF_00640	HAMFIABP_02137	MAKBNDIO_00924	AMBJMKPA_00920	CBHFFFPB_01277	EMAKANNB_00955	KPMPNOMJ_00590	HHEGCMEO_01058	MIJFOHDP_01724	BMJOJCAN_02083	DHDLILLP_03075	CPOMKEDE_03384	HOANOIHF_01520	HPELOFBE_03386	JIDEKNFK_01978	NMFNJFGN_03353	FKBLDPGC_01735	MGCMLKMG_00332	BBOBKPCA_01596
NADPH-flavin oxidoreductase	20	20	OAAHGDBI_02154	FEFIEDHF_02457	HAMFIABP_02318	MAKBNDIO_02867	AMBJMKPA_02499	CBHFFFPB_02984	EMAKANNB_03140	KPMPNOMJ_02810	HHEGCMEO_02719	MIJFOHDP_02737	BMJOJCAN_03003	DHDLILLP_02772	CPOMKEDE_02317	HOANOIHF_01807	HPELOFBE_02365	JIDEKNFK_02566	NMFNJFGN_01713	FKBLDPGC_02260	MGCMLKMG_02814	BBOBKPCA_02142
Transcription elongation factor GreB	20	20	OAAHGDBI_02883	FEFIEDHF_01535	HAMFIABP_00936	MAKBNDIO_01529	AMBJMKPA_01263	CBHFFFPB_01574	EMAKANNB_01560	KPMPNOMJ_01447	HHEGCMEO_01572	MIJFOHDP_01165	BMJOJCAN_00728	DHDLILLP_00036	CPOMKEDE_00584	HOANOIHF_00909	HPELOFBE_00852	JIDEKNFK_00517	NMFNJFGN_02356	FKBLDPGC_00305	MGCMLKMG_00208	BBOBKPCA_00304
D-alanyl-D-alanine carboxypeptidase DacA	20	20	OAAHGDBI_03001	FEFIEDHF_00073	HAMFIABP_00013	MAKBNDIO_00073	AMBJMKPA_00905	CBHFFFPB_00013	EMAKANNB_00098	KPMPNOMJ_00074	HHEGCMEO_00473	MIJFOHDP_00013	BMJOJCAN_03048	DHDLILLP_01831	CPOMKEDE_00536	HOANOIHF_02683	HPELOFBE_01039	JIDEKNFK_01136	NMFNJFGN_01155	FKBLDPGC_00525	MGCMLKMG_02955	BBOBKPCA_01136
Succinate dehydrogenase iron-sulfur subunit	20	20	OAAHGDBI_00284	FEFIEDHF_01216	HAMFIABP_00704	MAKBNDIO_01297	AMBJMKPA_00284	CBHFFFPB_00687	EMAKANNB_01328	KPMPNOMJ_01166	HHEGCMEO_00685	MIJFOHDP_00690	BMJOJCAN_00460	DHDLILLP_00468	CPOMKEDE_00092	HOANOIHF_00197	HPELOFBE_00224	JIDEKNFK_01157	NMFNJFGN_00196	FKBLDPGC_00197	MGCMLKMG_00763	BBOBKPCA_00196
Glutamate-pyruvate aminotransferase AlaA	20	20	OAAHGDBI_00176	FEFIEDHF_01324	HAMFIABP_00596	MAKBNDIO_01189	AMBJMKPA_00176	CBHFFFPB_00795	EMAKANNB_01220	KPMPNOMJ_01639	HHEGCMEO_00793	MIJFOHDP_00581	BMJOJCAN_00921	DHDLILLP_00975	CPOMKEDE_00200	HOANOIHF_00305	HPELOFBE_00116	JIDEKNFK_00100	NMFNJFGN_00848	FKBLDPGC_00869	MGCMLKMG_00875	BBOBKPCA_00738
RNA polymerase sigma factor RpoS	20	20	OAAHGDBI_01206	FEFIEDHF_02029	HAMFIABP_01633	MAKBNDIO_02108	AMBJMKPA_01757	CBHFFFPB_02242	EMAKANNB_02434	KPMPNOMJ_02107	HHEGCMEO_02233	MIJFOHDP_02141	BMJOJCAN_01864	DHDLILLP_02750	CPOMKEDE_03205	HOANOIHF_01254	HPELOFBE_01182	JIDEKNFK_01484	NMFNJFGN_00903	FKBLDPGC_01533	MGCMLKMG_01049	BBOBKPCA_00873
Type II secretion system protein N	20	20	OAAHGDBI_02875	FEFIEDHF_01527	HAMFIABP_00928	MAKBNDIO_01521	AMBJMKPA_01255	CBHFFFPB_01582	EMAKANNB_01552	KPMPNOMJ_01455	HHEGCMEO_01580	MIJFOHDP_01157	BMJOJCAN_00736	DHDLILLP_00028	CPOMKEDE_00576	HOANOIHF_00917	HPELOFBE_00860	JIDEKNFK_00509	NMFNJFGN_02364	FKBLDPGC_00297	MGCMLKMG_00216	BBOBKPCA_00296
Flagellar basal-body rod protein FlgF	20	20	OAAHGDBI_00395	FEFIEDHF_01105	HAMFIABP_00815	MAKBNDIO_01408	AMBJMKPA_00395	CBHFFFPB_00576	EMAKANNB_01439	KPMPNOMJ_01055	HHEGCMEO_00574	MIJFOHDP_00801	BMJOJCAN_00349	DHDLILLP_02622	CPOMKEDE_01975	HOANOIHF_00086	HPELOFBE_00335	JIDEKNFK_01268	NMFNJFGN_00085	FKBLDPGC_00086	MGCMLKMG_00652	BBOBKPCA_00085
Acetate kinase	20	20	OAAHGDBI_00964	FEFIEDHF_00212	HAMFIABP_00152	MAKBNDIO_00212	AMBJMKPA_00766	CBHFFFPB_00152	EMAKANNB_00237	KPMPNOMJ_00213	HHEGCMEO_00334	MIJFOHDP_00152	BMJOJCAN_00167	DHDLILLP_01214	CPOMKEDE_00397	HOANOIHF_01043	HPELOFBE_00900	JIDEKNFK_00997	NMFNJFGN_02463	FKBLDPGC_00664	MGCMLKMG_02490	BBOBKPCA_00535
Riboflavin biosynthesis protein RibBA	20	20	OAAHGDBI_00465	FEFIEDHF_01036	HAMFIABP_00885	MAKBNDIO_01478	AMBJMKPA_00465	CBHFFFPB_00506	EMAKANNB_01509	KPMPNOMJ_00985	HHEGCMEO_00504	MIJFOHDP_00871	BMJOJCAN_00279	DHDLILLP_01020	CPOMKEDE_01905	HOANOIHF_00016	HPELOFBE_00405	JIDEKNFK_01338	NMFNJFGN_00016	FKBLDPGC_00016	MGCMLKMG_00582	BBOBKPCA_00016
hypothetical protein	20	20	OAAHGDBI_00626	FEFIEDHF_02741	HAMFIABP_01966	MAKBNDIO_01786	AMBJMKPA_02240	CBHFFFPB_01659	EMAKANNB_01817	KPMPNOMJ_02768	HHEGCMEO_01753	MIJFOHDP_01518	BMJOJCAN_01311	DHDLILLP_01083	CPOMKEDE_01643	HOANOIHF_02598	HPELOFBE_02178	JIDEKNFK_01931	NMFNJFGN_02582	FKBLDPGC_01592	MGCMLKMG_01314	BBOBKPCA_02611
hypothetical protein	20	20	OAAHGDBI_02958	FEFIEDHF_00003	HAMFIABP_03283	MAKBNDIO_00003	AMBJMKPA_03046	CBHFFFPB_03364	EMAKANNB_00028	KPMPNOMJ_00003	HHEGCMEO_03291	MIJFOHDP_02851	BMJOJCAN_02897	DHDLILLP_03400	CPOMKEDE_02819	HOANOIHF_02922	HPELOFBE_02750	JIDEKNFK_03122	NMFNJFGN_02917	FKBLDPGC_02649	MGCMLKMG_02563	BBOBKPCA_03179
Small ribosomal subunit protein bS6	20	20	OAAHGDBI_03386	FEFIEDHF_03435	HAMFIABP_03047	MAKBNDIO_03275	AMBJMKPA_03413	CBHFFFPB_03427	EMAKANNB_03429	KPMPNOMJ_03386	HHEGCMEO_03063	MIJFOHDP_03274	BMJOJCAN_03319	DHDLILLP_02852	CPOMKEDE_03295	HOANOIHF_03218	HPELOFBE_03301	JIDEKNFK_03283	NMFNJFGN_03279	FKBLDPGC_03292	MGCMLKMG_03209	BBOBKPCA_03287
HTH-type transcriptional regulator YidZ	20	20	OAAHGDBI_02581	FEFIEDHF_03159	HAMFIABP_02829	MAKBNDIO_03130	AMBJMKPA_02847	CBHFFFPB_03135	EMAKANNB_03218	KPMPNOMJ_03238	HHEGCMEO_02894	MIJFOHDP_02918	BMJOJCAN_02263	DHDLILLP_01410	CPOMKEDE_02919	HOANOIHF_02781	HPELOFBE_03064	JIDEKNFK_02483	NMFNJFGN_02999	FKBLDPGC_02181	MGCMLKMG_02120	BBOBKPCA_02219
hypothetical protein	20	20	OAAHGDBI_00636	FEFIEDHF_02751	HAMFIABP_01976	MAKBNDIO_01776	AMBJMKPA_02250	CBHFFFPB_01649	EMAKANNB_01807	KPMPNOMJ_02778	HHEGCMEO_01763	MIJFOHDP_01528	BMJOJCAN_01301	DHDLILLP_01093	CPOMKEDE_01653	HOANOIHF_02608	HPELOFBE_02188	JIDEKNFK_01941	NMFNJFGN_02572	FKBLDPGC_01582	MGCMLKMG_01324	BBOBKPCA_02601
Adaptive-response sensory-kinase SasA	20	20	OAAHGDBI_01021	FEFIEDHF_00269	HAMFIABP_00209	MAKBNDIO_00269	AMBJMKPA_00709	CBHFFFPB_00209	EMAKANNB_00294	KPMPNOMJ_00270	HHEGCMEO_00277	MIJFOHDP_00209	BMJOJCAN_00110	DHDLILLP_01983	CPOMKEDE_00340	HOANOIHF_01100	HPELOFBE_02992	JIDEKNFK_00940	NMFNJFGN_03055	FKBLDPGC_00721	MGCMLKMG_03003	BBOBKPCA_00592
hypothetical protein	20	20	OAAHGDBI_03492	FEFIEDHF_03515	HAMFIABP_03430	MAKBNDIO_03455	AMBJMKPA_03498	CBHFFFPB_03513	EMAKANNB_03532	KPMPNOMJ_03364	HHEGCMEO_03473	MIJFOHDP_03463	BMJOJCAN_03466	DHDLILLP_03452	CPOMKEDE_03444	HOANOIHF_03428	HPELOFBE_03493	JIDEKNFK_03529	NMFNJFGN_03451	FKBLDPGC_03441	MGCMLKMG_03384	BBOBKPCA_03484
Xanthine-guanine phosphoribosyltransferase	20	20	OAAHGDBI_00473	FEFIEDHF_01028	HAMFIABP_00893	MAKBNDIO_01486	AMBJMKPA_00473	CBHFFFPB_00498	EMAKANNB_01517	KPMPNOMJ_00977	HHEGCMEO_00496	MIJFOHDP_00879	BMJOJCAN_00271	DHDLILLP_01012	CPOMKEDE_01897	HOANOIHF_00008	HPELOFBE_00413	JIDEKNFK_01346	NMFNJFGN_00008	FKBLDPGC_00008	MGCMLKMG_00574	BBOBKPCA_00008
Septum site-determining protein MinC	20	20	OAAHGDBI_00158	FEFIEDHF_01342	HAMFIABP_00578	MAKBNDIO_01171	AMBJMKPA_00158	CBHFFFPB_00813	EMAKANNB_01202	KPMPNOMJ_01621	HHEGCMEO_00811	MIJFOHDP_00563	BMJOJCAN_00903	DHDLILLP_00957	CPOMKEDE_00218	HOANOIHF_00323	HPELOFBE_00098	JIDEKNFK_00118	NMFNJFGN_00830	FKBLDPGC_00851	MGCMLKMG_00857	BBOBKPCA_00756
Dichloromethane dehalogenase	20	20	OAAHGDBI_02283	FEFIEDHF_02614	HAMFIABP_03321	MAKBNDIO_02715	AMBJMKPA_03140	CBHFFFPB_02705	EMAKANNB_02861	KPMPNOMJ_02586	HHEGCMEO_03359	MIJFOHDP_02493	BMJOJCAN_02965	DHDLILLP_03034	CPOMKEDE_02901	HOANOIHF_02673	HPELOFBE_02767	JIDEKNFK_03063	NMFNJFGN_02811	FKBLDPGC_02944	MGCMLKMG_02631	BBOBKPCA_01878
1,4-dihydroxy-2-naphthoate octaprenyltransferase	20	20	OAAHGDBI_00698	FEFIEDHF_01575	HAMFIABP_00976	MAKBNDIO_01569	AMBJMKPA_01303	CBHFFFPB_01534	EMAKANNB_01600	KPMPNOMJ_01407	HHEGCMEO_01532	MIJFOHDP_01205	BMJOJCAN_00688	DHDLILLP_00076	CPOMKEDE_00624	HOANOIHF_00869	HPELOFBE_00812	JIDEKNFK_00557	NMFNJFGN_00554	FKBLDPGC_00345	MGCMLKMG_00168	BBOBKPCA_00344
Acetyl-coenzyme A carboxylase carboxyl transferase subunit alpha	20	20	OAAHGDBI_00441	FEFIEDHF_01060	HAMFIABP_00861	MAKBNDIO_01454	AMBJMKPA_00441	CBHFFFPB_00530	EMAKANNB_01485	KPMPNOMJ_01009	HHEGCMEO_00528	MIJFOHDP_00847	BMJOJCAN_00303	DHDLILLP_01044	CPOMKEDE_01929	HOANOIHF_00040	HPELOFBE_00381	JIDEKNFK_01314	NMFNJFGN_00040	FKBLDPGC_00040	MGCMLKMG_00606	BBOBKPCA_00040
Oligoribonuclease	20	20	OAAHGDBI_03239	FEFIEDHF_03374	HAMFIABP_03015	MAKBNDIO_03243	AMBJMKPA_03322	CBHFFFPB_03309	EMAKANNB_03382	KPMPNOMJ_03209	HHEGCMEO_03095	MIJFOHDP_03242	BMJOJCAN_03118	DHDLILLP_02559	CPOMKEDE_02982	HOANOIHF_02743	HPELOFBE_03102	JIDEKNFK_03100	NMFNJFGN_02895	FKBLDPGC_03080	MGCMLKMG_03085	BBOBKPCA_02856
Formate acetyltransferase 1	20	20	OAAHGDBI_00073	FEFIEDHF_01427	HAMFIABP_00493	MAKBNDIO_01086	AMBJMKPA_00073	CBHFFFPB_00898	EMAKANNB_01117	KPMPNOMJ_01536	HHEGCMEO_00896	MIJFOHDP_00478	BMJOJCAN_00818	DHDLILLP_00376	CPOMKEDE_00303	HOANOIHF_00408	HPELOFBE_00013	JIDEKNFK_00203	NMFNJFGN_00745	FKBLDPGC_00766	MGCMLKMG_00772	BBOBKPCA_00841
Imidazolonepropionase	20	20	OAAHGDBI_01937	FEFIEDHF_00314	HAMFIABP_00254	MAKBNDIO_00314	AMBJMKPA_00664	CBHFFFPB_00254	EMAKANNB_00339	KPMPNOMJ_00316	HHEGCMEO_00232	MIJFOHDP_00254	BMJOJCAN_00065	DHDLILLP_00389	CPOMKEDE_01193	HOANOIHF_02135	HPELOFBE_00460	JIDEKNFK_00297	NMFNJFGN_00616	FKBLDPGC_03051	MGCMLKMG_02046	BBOBKPCA_00638
Histidine biosynthesis bifunctional protein HisIE	20	20	OAAHGDBI_01004	FEFIEDHF_00252	HAMFIABP_00192	MAKBNDIO_00252	AMBJMKPA_00726	CBHFFFPB_00192	EMAKANNB_00277	KPMPNOMJ_00253	HHEGCMEO_00294	MIJFOHDP_00192	BMJOJCAN_00127	DHDLILLP_02000	CPOMKEDE_00357	HOANOIHF_01083	HPELOFBE_02975	JIDEKNFK_00957	NMFNJFGN_03038	FKBLDPGC_00704	MGCMLKMG_02986	BBOBKPCA_00575
Flavohemoprotein	20	20	OAAHGDBI_01500	FEFIEDHF_00597	HAMFIABP_02180	MAKBNDIO_00967	AMBJMKPA_02721	CBHFFFPB_01320	EMAKANNB_00998	KPMPNOMJ_00547	HHEGCMEO_01015	MIJFOHDP_02779	BMJOJCAN_02040	DHDLILLP_02940	CPOMKEDE_02199	HOANOIHF_01563	HPELOFBE_02246	JIDEKNFK_02021	NMFNJFGN_02129	FKBLDPGC_02567	MGCMLKMG_00375	BBOBKPCA_01639
PTS system glucose-specific EIIA component	20	20	OAAHGDBI_02985	FEFIEDHF_00089	HAMFIABP_00029	MAKBNDIO_00089	AMBJMKPA_00889	CBHFFFPB_00029	EMAKANNB_00114	KPMPNOMJ_00090	HHEGCMEO_00457	MIJFOHDP_00029	BMJOJCAN_03064	DHDLILLP_01847	CPOMKEDE_00520	HOANOIHF_02699	HPELOFBE_01023	JIDEKNFK_01120	NMFNJFGN_01171	FKBLDPGC_00541	MGCMLKMG_02971	BBOBKPCA_01152
Serine endoprotease DegS	20	20	OAAHGDBI_01242	FEFIEDHF_01993	HAMFIABP_01599	MAKBNDIO_02144	AMBJMKPA_01721	CBHFFFPB_02206	EMAKANNB_02470	KPMPNOMJ_02071	HHEGCMEO_02199	MIJFOHDP_02107	BMJOJCAN_01830	DHDLILLP_00281	CPOMKEDE_01490	HOANOIHF_01220	HPELOFBE_01148	JIDEKNFK_01450	NMFNJFGN_00937	FKBLDPGC_01499	MGCMLKMG_01083	BBOBKPCA_00907
hypothetical protein	20	20	OAAHGDBI_02298	FEFIEDHF_02629	HAMFIABP_03066	MAKBNDIO_02700	AMBJMKPA_02927	CBHFFFPB_02720	EMAKANNB_02876	KPMPNOMJ_02322	HHEGCMEO_03180	MIJFOHDP_02478	BMJOJCAN_02739	DHDLILLP_02679	CPOMKEDE_02760	HOANOIHF_03087	HPELOFBE_02581	JIDEKNFK_02823	NMFNJFGN_03107	FKBLDPGC_02859	MGCMLKMG_02370	BBOBKPCA_02721
Lipopolysaccharide assembly protein A	20	20	OAAHGDBI_00117	FEFIEDHF_01383	HAMFIABP_00537	MAKBNDIO_01130	AMBJMKPA_00117	CBHFFFPB_00854	EMAKANNB_01161	KPMPNOMJ_01580	HHEGCMEO_00852	MIJFOHDP_00522	BMJOJCAN_00862	DHDLILLP_00332	CPOMKEDE_00259	HOANOIHF_00364	HPELOFBE_00057	JIDEKNFK_00159	NMFNJFGN_00789	FKBLDPGC_00810	MGCMLKMG_00816	BBOBKPCA_00797
D-serine transporter DsdX	20	20	OAAHGDBI_01039	FEFIEDHF_00921	HAMFIABP_01169	MAKBNDIO_00644	AMBJMKPA_01201	CBHFFFPB_00997	EMAKANNB_00675	KPMPNOMJ_00871	HHEGCMEO_01339	MIJFOHDP_00985	BMJOJCAN_01136	DHDLILLP_01685	CPOMKEDE_00952	HOANOIHF_01386	HPELOFBE_02878	JIDEKNFK_01630	NMFNJFGN_00230	FKBLDPGC_01031	MGCMLKMG_02226	BBOBKPCA_02449
Acetoin utilization protein AcuB	20	20	OAAHGDBI_02173	FEFIEDHF_02438	HAMFIABP_02337	MAKBNDIO_02886	AMBJMKPA_02480	CBHFFFPB_02965	EMAKANNB_03121	KPMPNOMJ_02829	HHEGCMEO_02700	MIJFOHDP_02718	BMJOJCAN_03022	DHDLILLP_02072	CPOMKEDE_02336	HOANOIHF_01826	HPELOFBE_02384	JIDEKNFK_02547	NMFNJFGN_01732	FKBLDPGC_02279	MGCMLKMG_02833	BBOBKPCA_02123
Bis(5'-nucleosyl)-tetraphosphatase [symmetrical]	20	20	OAAHGDBI_02452	FEFIEDHF_02851	HAMFIABP_02068	MAKBNDIO_02804	AMBJMKPA_02350	CBHFFFPB_02836	EMAKANNB_02992	KPMPNOMJ_02653	HHEGCMEO_02563	MIJFOHDP_02590	BMJOJCAN_01944	DHDLILLP_01331	CPOMKEDE_01748	HOANOIHF_01661	HPELOFBE_01887	JIDEKNFK_01822	NMFNJFGN_01547	FKBLDPGC_01790	MGCMLKMG_01205	BBOBKPCA_02262
Chemotaxis protein CheW	20	20	OAAHGDBI_02696	FEFIEDHF_00750	HAMFIABP_01339	MAKBNDIO_00814	AMBJMKPA_01030	CBHFFFPB_01167	EMAKANNB_00845	KPMPNOMJ_00700	HHEGCMEO_01168	MIJFOHDP_01834	BMJOJCAN_02430	DHDLILLP_01177	CPOMKEDE_00882	HOANOIHF_01952	HPELOFBE_01223	JIDEKNFK_02650	NMFNJFGN_01041	FKBLDPGC_02422	MGCMLKMG_02539	BBOBKPCA_02550
S-adenosylmethionine synthase	20	20	OAAHGDBI_02413	FEFIEDHF_02812	HAMFIABP_02107	MAKBNDIO_02843	AMBJMKPA_02311	CBHFFFPB_02797	EMAKANNB_02953	KPMPNOMJ_02692	HHEGCMEO_02602	MIJFOHDP_02551	BMJOJCAN_01905	DHDLILLP_01292	CPOMKEDE_01709	HOANOIHF_01700	HPELOFBE_01926	JIDEKNFK_01783	NMFNJFGN_01586	FKBLDPGC_01829	MGCMLKMG_01166	BBOBKPCA_03089
Methyl-accepting chemotaxis protein PctA	20	20	OAAHGDBI_03159	FEFIEDHF_00394	HAMFIABP_00335	MAKBNDIO_00395	AMBJMKPA_00584	CBHFFFPB_00334	EMAKANNB_00420	KPMPNOMJ_00397	HHEGCMEO_00151	MIJFOHDP_00335	BMJOJCAN_01546	DHDLILLP_01249	CPOMKEDE_01113	HOANOIHF_02215	HPELOFBE_00541	JIDEKNFK_00378	NMFNJFGN_00697	FKBLDPGC_02492	MGCMLKMG_02332	BBOBKPCA_01107
Tyrosine--tRNA ligase	20	20	OAAHGDBI_02420	FEFIEDHF_02819	HAMFIABP_02100	MAKBNDIO_02836	AMBJMKPA_02318	CBHFFFPB_02804	EMAKANNB_02960	KPMPNOMJ_02685	HHEGCMEO_02595	MIJFOHDP_02558	BMJOJCAN_01912	DHDLILLP_01299	CPOMKEDE_01716	HOANOIHF_01693	HPELOFBE_01919	JIDEKNFK_01790	NMFNJFGN_01579	FKBLDPGC_01822	MGCMLKMG_01173	BBOBKPCA_02230
Inner membrane permease YgbN	20	20	OAAHGDBI_01462	FEFIEDHF_02175	HAMFIABP_03205	MAKBNDIO_02364	AMBJMKPA_01802	CBHFFFPB_02287	EMAKANNB_02392	KPMPNOMJ_01952	HHEGCMEO_01979	MIJFOHDP_03046	BMJOJCAN_02872	DHDLILLP_01796	CPOMKEDE_02481	HOANOIHF_02466	HPELOFBE_01693	JIDEKNFK_02956	NMFNJFGN_02417	FKBLDPGC_02731	MGCMLKMG_02436	BBOBKPCA_02400
Flagellar hook-basal body complex protein FliE	20	20	OAAHGDBI_00326	FEFIEDHF_01174	HAMFIABP_00746	MAKBNDIO_01339	AMBJMKPA_00326	CBHFFFPB_00645	EMAKANNB_01370	KPMPNOMJ_01124	HHEGCMEO_00643	MIJFOHDP_00732	BMJOJCAN_00418	DHDLILLP_00510	CPOMKEDE_00050	HOANOIHF_00155	HPELOFBE_00266	JIDEKNFK_01199	NMFNJFGN_00154	FKBLDPGC_00155	MGCMLKMG_00721	BBOBKPCA_00154
Ribose import permease protein RbsC	20	20	OAAHGDBI_01518	FEFIEDHF_00615	HAMFIABP_02162	MAKBNDIO_00949	AMBJMKPA_02703	CBHFFFPB_01302	EMAKANNB_00980	KPMPNOMJ_00565	HHEGCMEO_01033	MIJFOHDP_02761	BMJOJCAN_02058	DHDLILLP_02894	CPOMKEDE_02181	HOANOIHF_01545	HPELOFBE_02228	JIDEKNFK_02003	NMFNJFGN_02147	FKBLDPGC_02549	MGCMLKMG_00357	BBOBKPCA_01621
Putrescine export system ATP-binding protein SapF	20	20	OAAHGDBI_02600	FEFIEDHF_01834	HAMFIABP_01440	MAKBNDIO_01994	AMBJMKPA_01533	CBHFFFPB_01867	EMAKANNB_02054	KPMPNOMJ_01766	HHEGCMEO_01865	MIJFOHDP_01659	BMJOJCAN_01019	DHDLILLP_01559	CPOMKEDE_02252	HOANOIHF_00500	HPELOFBE_01561	JIDEKNFK_00925	NMFNJFGN_01350	FKBLDPGC_01227	MGCMLKMG_00481	BBOBKPCA_01517
Protease 4	20	20	OAAHGDBI_00192	FEFIEDHF_01308	HAMFIABP_00612	MAKBNDIO_01205	AMBJMKPA_00192	CBHFFFPB_00779	EMAKANNB_01236	KPMPNOMJ_01655	HHEGCMEO_00777	MIJFOHDP_00597	BMJOJCAN_00937	DHDLILLP_00991	CPOMKEDE_00184	HOANOIHF_00289	HPELOFBE_00132	JIDEKNFK_00084	NMFNJFGN_00864	FKBLDPGC_00885	MGCMLKMG_00891	BBOBKPCA_00722
Poly(A) polymerase I	20	20	OAAHGDBI_01267	FEFIEDHF_01968	HAMFIABP_01574	MAKBNDIO_02169	AMBJMKPA_01696	CBHFFFPB_02181	EMAKANNB_02495	KPMPNOMJ_02046	HHEGCMEO_02174	MIJFOHDP_02082	BMJOJCAN_01805	DHDLILLP_00255	CPOMKEDE_01515	HOANOIHF_01195	HPELOFBE_01123	JIDEKNFK_01425	NMFNJFGN_00962	FKBLDPGC_01474	MGCMLKMG_01108	BBOBKPCA_00932
dTDP-4-amino-4,6-dideoxy-D-glucose acyltransferase	20	20	OAAHGDBI_01433	FEFIEDHF_02146	HAMFIABP_02414	MAKBNDIO_02335	AMBJMKPA_01831	CBHFFFPB_02316	EMAKANNB_02363	KPMPNOMJ_01923	HHEGCMEO_02008	MIJFOHDP_03017	BMJOJCAN_03235	DHDLILLP_03310	CPOMKEDE_02510	HOANOIHF_03432	HPELOFBE_01664	JIDEKNFK_03465	NMFNJFGN_03454	FKBLDPGC_03452	MGCMLKMG_01445	BBOBKPCA_03422
DNA topoisomerase 1	20	20	OAAHGDBI_02102	FEFIEDHF_01792	HAMFIABP_01398	MAKBNDIO_02036	AMBJMKPA_01575	CBHFFFPB_01909	EMAKANNB_02012	KPMPNOMJ_01724	HHEGCMEO_01907	MIJFOHDP_01617	BMJOJCAN_01061	DHDLILLP_02313	CPOMKEDE_02035	HOANOIHF_00458	HPELOFBE_01519	JIDEKNFK_02203	NMFNJFGN_01308	FKBLDPGC_01269	MGCMLKMG_00523	BBOBKPCA_01559
HTH-type transcriptional regulator MalT	20	20	OAAHGDBI_02666	FEFIEDHF_00720	HAMFIABP_02608	MAKBNDIO_00844	AMBJMKPA_01000	CBHFFFPB_01197	EMAKANNB_00875	KPMPNOMJ_00670	HHEGCMEO_01138	MIJFOHDP_01804	BMJOJCAN_02400	DHDLILLP_00552	CPOMKEDE_00852	HOANOIHF_01922	HPELOFBE_03295	JIDEKNFK_02335	NMFNJFGN_01071	FKBLDPGC_01655	MGCMLKMG_00252	BBOBKPCA_02046
hypothetical protein	20	20	OAAHGDBI_02941	FEFIEDHF_00020	HAMFIABP_03266	MAKBNDIO_00020	AMBJMKPA_03063	CBHFFFPB_03347	EMAKANNB_00045	KPMPNOMJ_00020	HHEGCMEO_03308	MIJFOHDP_02868	BMJOJCAN_02914	DHDLILLP_01898	CPOMKEDE_02802	HOANOIHF_02939	HPELOFBE_02733	JIDEKNFK_03139	NMFNJFGN_02934	FKBLDPGC_02666	MGCMLKMG_02580	BBOBKPCA_03162
IS3 family transposase ISVch4	20	20	OAAHGDBI_03578	FEFIEDHF_03591	HAMFIABP_03570	MAKBNDIO_03593	AMBJMKPA_03588	CBHFFFPB_03586	EMAKANNB_03594	KPMPNOMJ_03583	HHEGCMEO_03592	MIJFOHDP_03590	BMJOJCAN_03568	DHDLILLP_03502	CPOMKEDE_03552	HOANOIHF_03538	HPELOFBE_03571	JIDEKNFK_03559	NMFNJFGN_03570	FKBLDPGC_03558	MGCMLKMG_03520	BBOBKPCA_03562
hypothetical protein	20	20	OAAHGDBI_00108	FEFIEDHF_01392	HAMFIABP_00528	MAKBNDIO_01121	AMBJMKPA_00108	CBHFFFPB_00863	EMAKANNB_01152	KPMPNOMJ_01571	HHEGCMEO_00861	MIJFOHDP_00513	BMJOJCAN_00853	DHDLILLP_00341	CPOMKEDE_00268	HOANOIHF_00373	HPELOFBE_00048	JIDEKNFK_00168	NMFNJFGN_00780	FKBLDPGC_00801	MGCMLKMG_00807	BBOBKPCA_00806
Inorganic triphosphatase	20	20	OAAHGDBI_00623	FEFIEDHF_02738	HAMFIABP_01963	MAKBNDIO_01789	AMBJMKPA_02237	CBHFFFPB_01662	EMAKANNB_01820	KPMPNOMJ_02765	HHEGCMEO_01750	MIJFOHDP_01515	BMJOJCAN_01314	DHDLILLP_01080	CPOMKEDE_01640	HOANOIHF_02595	HPELOFBE_02175	JIDEKNFK_01928	NMFNJFGN_02585	FKBLDPGC_01595	MGCMLKMG_01311	BBOBKPCA_02614
hypothetical protein	20	20	OAAHGDBI_02078	FEFIEDHF_01816	HAMFIABP_01422	MAKBNDIO_02012	AMBJMKPA_01551	CBHFFFPB_01885	EMAKANNB_02036	KPMPNOMJ_01748	HHEGCMEO_01883	MIJFOHDP_01641	BMJOJCAN_01037	DHDLILLP_01862	CPOMKEDE_02059	HOANOIHF_00482	HPELOFBE_01543	JIDEKNFK_02227	NMFNJFGN_01332	FKBLDPGC_01245	MGCMLKMG_00499	BBOBKPCA_01535
ATP-dependent Clp protease proteolytic subunit	20	20	OAAHGDBI_00126	FEFIEDHF_01374	HAMFIABP_00546	MAKBNDIO_01139	AMBJMKPA_00126	CBHFFFPB_00845	EMAKANNB_01170	KPMPNOMJ_01589	HHEGCMEO_00843	MIJFOHDP_00531	BMJOJCAN_00871	DHDLILLP_00323	CPOMKEDE_00250	HOANOIHF_00355	HPELOFBE_00066	JIDEKNFK_00150	NMFNJFGN_00798	FKBLDPGC_00819	MGCMLKMG_00825	BBOBKPCA_00788
Flagellum-specific ATP synthase	20	20	OAAHGDBI_00322	FEFIEDHF_01178	HAMFIABP_00742	MAKBNDIO_01335	AMBJMKPA_00322	CBHFFFPB_00649	EMAKANNB_01366	KPMPNOMJ_01128	HHEGCMEO_00647	MIJFOHDP_00728	BMJOJCAN_00422	DHDLILLP_00506	CPOMKEDE_00054	HOANOIHF_00159	HPELOFBE_00262	JIDEKNFK_01195	NMFNJFGN_00158	FKBLDPGC_00159	MGCMLKMG_00725	BBOBKPCA_00158
hypothetical protein	20	20	OAAHGDBI_03058	FEFIEDHF_03038	HAMFIABP_02553	MAKBNDIO_03007	AMBJMKPA_02636	CBHFFFPB_02065	EMAKANNB_02161	KPMPNOMJ_03082	HHEGCMEO_02767	MIJFOHDP_01966	BMJOJCAN_02136	DHDLILLP_02379	CPOMKEDE_02112	HOANOIHF_02399	HPELOFBE_02075	JIDEKNFK_02280	NMFNJFGN_02325	FKBLDPGC_01884	MGCMLKMG_01680	BBOBKPCA_01828
hypothetical protein	20	20	OAAHGDBI_02738	FEFIEDHF_03185	HAMFIABP_02928	MAKBNDIO_03156	AMBJMKPA_03171	CBHFFFPB_03161	EMAKANNB_03284	KPMPNOMJ_02980	HHEGCMEO_02987	MIJFOHDP_03196	BMJOJCAN_02626	DHDLILLP_00799	CPOMKEDE_02600	HOANOIHF_02267	HPELOFBE_02523	JIDEKNFK_02751	NMFNJFGN_02607	FKBLDPGC_02822	MGCMLKMG_02751	BBOBKPCA_02684
Ribosome-associated factor Y	20	20	OAAHGDBI_01763	FEFIEDHF_02463	HAMFIABP_01906	MAKBNDIO_02530	AMBJMKPA_02179	CBHFFFPB_02554	EMAKANNB_02710	KPMPNOMJ_02374	HHEGCMEO_02396	MIJFOHDP_02417	BMJOJCAN_01654	DHDLILLP_02828	CPOMKEDE_01468	HOANOIHF_01508	HPELOFBE_01830	JIDEKNFK_01757	NMFNJFGN_01385	FKBLDPGC_01433	MGCMLKMG_00915	BBOBKPCA_01256
Extracellular deoxyribonuclease	20	20	OAAHGDBI_02415	FEFIEDHF_02814	HAMFIABP_02105	MAKBNDIO_02841	AMBJMKPA_02313	CBHFFFPB_02799	EMAKANNB_02955	KPMPNOMJ_02690	HHEGCMEO_02600	MIJFOHDP_02553	BMJOJCAN_01907	DHDLILLP_01294	CPOMKEDE_01711	HOANOIHF_01698	HPELOFBE_01924	JIDEKNFK_01785	NMFNJFGN_01584	FKBLDPGC_01827	MGCMLKMG_01168	BBOBKPCA_03087
hypothetical protein	20	20	OAAHGDBI_01935	FEFIEDHF_00316	HAMFIABP_00256	MAKBNDIO_00316	AMBJMKPA_00662	CBHFFFPB_00256	EMAKANNB_00341	KPMPNOMJ_00318	HHEGCMEO_00230	MIJFOHDP_00256	BMJOJCAN_00063	DHDLILLP_00391	CPOMKEDE_01191	HOANOIHF_02137	HPELOFBE_00462	JIDEKNFK_00299	NMFNJFGN_00618	FKBLDPGC_02755	MGCMLKMG_02048	BBOBKPCA_00640
hypothetical protein	20	20	OAAHGDBI_01381	FEFIEDHF_02094	HAMFIABP_02466	MAKBNDIO_02283	AMBJMKPA_01883	CBHFFFPB_02368	EMAKANNB_02311	KPMPNOMJ_01871	HHEGCMEO_02060	MIJFOHDP_03096	BMJOJCAN_02516	DHDLILLP_02114	CPOMKEDE_02823	HOANOIHF_02899	HPELOFBE_01612	JIDEKNFK_03006	NMFNJFGN_02058	FKBLDPGC_01977	MGCMLKMG_01497	BBOBKPCA_02647
hypothetical protein	20	20	OAAHGDBI_02275	FEFIEDHF_02606	HAMFIABP_03313	MAKBNDIO_02723	AMBJMKPA_03132	CBHFFFPB_02697	EMAKANNB_02853	KPMPNOMJ_02578	HHEGCMEO_03367	MIJFOHDP_02501	BMJOJCAN_02973	DHDLILLP_02474	CPOMKEDE_02893	HOANOIHF_02665	HPELOFBE_02775	JIDEKNFK_03055	NMFNJFGN_02803	FKBLDPGC_02952	MGCMLKMG_02639	BBOBKPCA_01870
Peptidyl-prolyl cis-trans isomerase C	20	20	OAAHGDBI_01083	FEFIEDHF_00876	HAMFIABP_01213	MAKBNDIO_00688	AMBJMKPA_01156	CBHFFFPB_01041	EMAKANNB_00719	KPMPNOMJ_00826	HHEGCMEO_01294	MIJFOHDP_01029	BMJOJCAN_01180	DHDLILLP_03295	CPOMKEDE_00996	HOANOIHF_01341	HPELOFBE_03181	JIDEKNFK_01585	NMFNJFGN_00274	FKBLDPGC_00986	MGCMLKMG_03385	BBOBKPCA_01471
hypothetical protein	20	20	OAAHGDBI_02755	FEFIEDHF_03202	HAMFIABP_02945	MAKBNDIO_03173	AMBJMKPA_03188	CBHFFFPB_03178	EMAKANNB_03267	KPMPNOMJ_02997	HHEGCMEO_03004	MIJFOHDP_03179	BMJOJCAN_02643	DHDLILLP_00782	CPOMKEDE_02617	HOANOIHF_02284	HPELOFBE_02540	JIDEKNFK_02734	NMFNJFGN_02624	FKBLDPGC_02839	MGCMLKMG_02734	BBOBKPCA_02701
[truncated: 2,416 more rows]
