# Supplementary material for: Genome-wide investigation of outbreak-associated Vibrio cholerae in Gujarat, India identifies antimicrobial resistance genes, virulence determinants, and mobile genetic elements
Source: Front Microbiol. 2026 Jul 2;17:1851551. doi: 10.3389/fmicb.2026.1851551 (PMC13373057; doi:10.3389/fmicb.2026.1851551)
Supplement: Supplementary file 1 [file Data_Sheet_1.zip › Supplementary Table S16.xlsx]

## Sheet: Supplementary Table S16
Supplementary Table S16: Details of water and wastewater samples received and screened for the presence of V. cholerae using Species-specific PCR primers.
Sr. No	Collection date	City	Loction	Results
1	2024-07-05	Jamnagar	labkhan vistar	Negetive
2			Khoja naka	Negetive
3			Titidi vadi	Negetive
4	2024-07-05	Rajkot	Bedinaka Pumping station	Positive
5			Khanderi Gaam	Positive
6	2024-07-07	Jamnagar	Gandhinagar Pumping Station	Negative
7			Khoja Gate Pumping Station	Positive
8	2024-07-08		Gandhinagar Pumping Station	Positive
9		Jamnagar	Khoja Gate Pumping Station	Positive
10			Gandhinagar Pumping Station	Positive
11		Jamnagar	Khoja Gate Pumping Station	Positive
12			Gandhinagar Pumping Station	Positive
13		Jamnagar	Khoja Gate Pumping Station	Positive
14	2024-07-03	Upleta, Rajkot	Sanskar Polymers	Negative
15			Akshar Polymers	Negative
16			Raviraj Polymers	Negative
17			Ashray Polymers	Negative
18			Archan Polymers	Negative
19	2024-07-18	Ahmedabad	Drinking water1	Negative
20			Drinking water2	Negative
21			Drinking water3	Negative
22			Drinking water4	Negative
23			Drinking water5	Negative
24	2024-07-23	Ahmedabad	Drinking water1	Negative
25			Drinking water2	Negative
26			Drinking water3	Negative
27			Drinking water4	Negative
28			Drinking water5	Negative
29	2024-07-11	Jamnagar	Gandhinagar Pumping Station	Negative
30			Khoja Gate Pumping Station	Negative
31			Navagam Pumping Station	Negative
32	2024-07-12	Jamnagar	Gandhinagar Pumping Station	Negative
33			Khoja Gate Pumping Station	Negative
34			Navagam Pumping Station	Negative
35	2024-07-13	Jamnagar	Gandhinagar Pumping Station	Negative
36			Khoja Gate Pumping Station	Negative
37			Navagam Pumping Station	Negative
38	2024-07-14	Jamnagar	Gandhinagar Pumping Station	Negative
39			Khoja Gate Pumping Station	Negative
40			Navagam Pumping Station	Negative
41	2024-07-15	Jamnagar	Gandhinagar Pumping Station	Negative
42			Khoja Gate Pumping Station	Negative
43			Navagam Pumping Station	Negative
44	2024-07-16	Jamnagar	Gandhinagar Pumping Station	Negative
45			Khoja Gate Pumping Station	Negative
46			Navagam Pumping Station	Negative
47	2024-07-17	Jamnagar	Gandhinagar Pumping Station	Negative
48			Khoja Gate Pumping Station	Negative
49			Navagam Pumping Station	Negative
50	2024-07-18	Jamnagar	Gandhinagar Pumping Station	Negative
51			Khoja Gate Pumping Station	Negative
52			Navagam Pumping Station	Negative
53	2024-07-19	Jamnagar	Gandhinagar Pumping Station	Negative
54			Khoja Gate Pumping Station	Negative
55			Navagam Pumping Station	Negative
56	2024-07-20	Jamnagar	Gandhinagar Pumping Station	Negative
57			Khoja Gate Pumping Station	Negative
58			Navagam Pumping Station	Negative
59	2024-07-21	Jamnagar	Gandhinagar Pumping Station	Negative
60			Khoja Gate Pumping Station	Negative
61			Navagam Pumping Station	Negative
62	2024-07-22	Jamnagar	Gandhinagar Pumping Station	Negative
63			Khoja Gate Pumping Station	Negative
64			Navagam Pumping Station	Negative
65	2024-07-23	Jamnagar	Gandhinagar Pumping Station	Negative
66			Khoja Gate Pumping Station	Negative
67			Navagam Pumping Station	Negative
68	2024-07-24	Jamnagar	Gandhinagar Pumping Station	Negative
69			Khoja Gate Pumping Station	Negative
70			Navagam Pumping Station	Negative
71	2024-07-25	Jamnagar	Gandhinagar Pumping Station	Negative
72			Khoja Gate Pumping Station	Negative
73			Navagam Pumping Station	Negative
74	2024-07-26	Jamnagar	Gandhinagar Pumping Station	Negative
75			Khoja Gate Pumping Station	Negative
76			Navagam Pumping Station	Negative
77	2024-07-27	Jamnagar	Gandhinagar Pumping Station	Negative
78			Khoja Gate Pumping Station	Negative
79			Navagam Pumping Station	Negative
80	2024-07-28	Jamnagar	Gandhinagar Pumping Station	Negative
81			Khoja Gate Pumping Station	Negative
82			Navagam Pumping Station	Negative
83	2024-07-29	Jamnagar	Gandhinagar Pumping Station	Negative
84			Khoja Gate Pumping Station	Negative
85			Navagam Pumping Station	Negative
86	2024-07-30	Jamnagar	Gandhinagar Pumping Station	Negative
87			Khoja Gate Pumping Station	Negative
88			Navagam Pumping Station	Negative
89	2024-08-01	Ahmedabad	Drinking water1	Negative
90			Drinking water2	Negative
91			Drinking water3	Negative
92			Drinking water4	Negative
93			Drinking water5	Negative
94			Drinking water6	Negative
95			Drinking water7	Negative
96			Drinking water8	Negative
97			Drinking water9	Negative
98			Drinking water10	Negative
99			Drinking water11	Negative
100			Drinking water12	Negative
101			Drinking water13	Negative
102			Drinking water14	Negative
103			Drinking water15	Negative
104			Drinking water16	Negative
105			Drinking water17	Negative
106	2024-08-02	Jamnagar	Gandhinagar Pumping Station	Negative
107			Khoja Gate Pumping Station	Negative
108			Navagam Pumping Station	Negative
109	2024-08-03	Jamnagar	Gandhinagar Pumping Station	Negative
110			Khoja Gate Pumping Station	Negative
111			Navagam Pumping Station	Negative
112	2024-08-04	Jamnagar	Gandhinagar Pumping Station	Negative
113			Khoja Gate Pumping Station	Negative
114			Navagam Pumping Station	Negative
115	2024-08-05	Jamnagar	Gandhinagar Pumping Station	Negative
116			Khoja Gate Pumping Station	Negative
117			Navagam Pumping Station	Negative
118	2024-08-06	Jamnagar	Gandhinagar Pumping Station	Negative
119			Khoja Gate Pumping Station	Negative
120			Navagam Pumping Station	Negative
121	2024-08-07	Jamnagar	Gandhinagar Pumping Station	Negative
122			Khoja Gate Pumping Station	Negative
123			Navagam Pumping Station	Negative
124	2024-08-08	Jamnagar	Gandhinagar Pumping Station	Negative
125			Khoja Gate Pumping Station	Negative
126			Navagam Pumping Station	Negative
127	2024-08-09	Jamnagar	Gandhinagar Pumping Station	Negative
128			Khoja Gate Pumping Station	Negative
129			Navagam Pumping Station	Negative
130	2024-10-21	Rajkot	Popatpara	Positive
131			Popatpara MPS	Positive
132			Chunarvad	Positive
133			Greenfield	Positive
134			Popatpara Rounaki	Positive
135			Puneet nagar old	Negative
136			Vavdi 1	Positive
137			Dordarshan	Positive
138			Mavadi	Positive
139			Kalawad Road	Positive
140	2024-10-07	Rajot	Raiya MPS 1	Positive
141			Raiya MPS 2	Negative
142			Gujarat Housing Board	Negative
143			Bedinaka C	Positive
144			Bedinaka F	Positive
145			Madhapar	Positive		140
146			Pedak road	Positive
147			Kothariya MPS	Positive
148			Kothariya Brahmin hall	Negative
149			New 14 MLD kothariya	Negative
150			Kothariya MPS 2	Negative
151	2024-10-14	Rajot	Geet Gurjari	Positive
152			Bjarang Wadi	Negative
153			Mansarovar	Positive
154			Morbi MPS	Positive
155			Lalpari	Negative
156			Puneet nagar new	Negative
157			Vavdi 2 new	Positive
