# Supplementary material for: Genome-wide investigation of outbreak-associated Vibrio cholerae in Gujarat, India identifies antimicrobial resistance genes, virulence determinants, and mobile genetic elements
Source: Front Microbiol. 2026 Jul 2;17:1851551. doi: 10.3389/fmicb.2026.1851551 (PMC13373057; doi:10.3389/fmicb.2026.1851551)
Supplement: Supplementary file 1 [file Data_Sheet_1.zip › Supplementary Table S17.xlsx]

## Sheet: Supplementary Table S17
Supplementary Table S17: Details of acession numbers for raw reads (SRA) and genome assemblies generated in this study
Sr. No	ASSEMBLY_NAME	IBDC ASSEMBLY_ACC	INSDC ASSEMBLY_ACC	Contig Accession	INSDC run accession (SRA)
1	IC1	INGCA000001196	GCA_982375045	CEVVHG010000001-CEVVHG010000075	ERR15466559
2	IC2	INGCA000001197	GCA_982374905	CEVVGT010000001-CEVVGT010000087	ERR15466560
3	IC3	INGCA000001198	GCA_982374945	CEVVGW010000001-CEVVGW010000078	ERR15466561
4	IC4	INGCA000001199	GCA_982374895	CEVVGS010000001-CEVVGS010000086	ERR15466563
5	IC5	INGCA000001200	GCA_982375065	CEVVHI010000001-CEVVHI010000081	ERR15466564
6	IC6	INGCA000001201	GCA_982374925	CEVVGV010000001-CEVVGV010000073	ERR15466565
7	IC7	INGCA000001202	GCA_982374985	CEVVHC010000001-CEVVHC010000089	ERR15466566
8	IC8	INGCA000001203	GCA_982375025	CEVVGX010000001-CEVVGX010000077	ERR15466567
9	IC9	INGCA000001204	GCA_982375035	CEVVHF010000001-CEVVHF010000074	ERR15466568
10	Vp2	INGCA000001207	GCA_982374915	CEVVHK010000001-CEVVHK010000107	ERR15466570
11	Vp3	INGCA000001208	GCA_982375075	CEVVHB010000001-CEVVHB010000202	ERR15466571
12	Vp4	INGCA000001209	GCA_982375015	CEVVGU010000001-CEVVGU010000111	ERR15466572
13	Vp5	INGCA000001210	GCA_982375085	CEVVHJ010000001-CEVVHJ010000132	ERR15466573
14	Vp7	INGCA000001212	GCA_982374965	CEVVHE010000001-CEVVHE010000119	ERR15466574
15	Vp8	INGCA000001213	GCA_982375005	CEVVHL010000001-CEVVHL010000113	ERR15466575
16	Vp9	INGCA000001214	GCA_982374995	CEVVHH010000001-CEVVHH010000124	ERR15466576
17	Vp6	INGCA000001211	GCA_982375055	CEVVGY010000001-CEVVGY010000122	ERR15466577
18	Vp10	INGCA000001215	GCA_982374975	CEVVHA010000001-CEVVHA010000110	ERR15466578
19	IC10	INGCA000001205	GCA_982375095	CEVVGZ010000001-CEVVGZ010000132	ERR15466579
20	Vp1	INGCA000001206	GCA_982374955	CEVVHD010000001-CEVVHD010000130	ERR15466580
