# Supplementary material for: Genome-wide investigation of outbreak-associated Vibrio cholerae in Gujarat, India identifies antimicrobial resistance genes, virulence determinants, and mobile genetic elements
Source: Front Microbiol. 2026 Jul 2;17:1851551. doi: 10.3389/fmicb.2026.1851551 (PMC13373057; doi:10.3389/fmicb.2026.1851551)
Supplement: Supplementary file 1 [file Data_Sheet_1.zip › Supplementary Table S1.xlsx]

## Sheet: Supplementary Table S1
Supplementary Table S1: Detailes of 20 V. cholerae isolates recovered from the patients stool samples and used for whole genome analysis.
SampleId	Isolate ID	Place	Final Diagnosis	AM (Ampicillin)	DX (Doxycycline)	BA (Cotrimoxazole)	RC (Ciprofloxacin)	CH (Chloramphenicol)	TE (Tetracycline)	GM (Gentamicin)
ST-439	IC1	Jamnagar	Vibrio cholera	R	S	R	S	S	S	S
ST-442	IC2	Jamnagar	Vibrio cholera	R	S	R	S	S	S	S
ST-429	IC3	Jamnagar	Vibrio cholera	R	S	R	S	S	S	S
ST-402	IC4	Jamnagar	Vibrio cholera	R	S	R	S	S	S	S
ST-392	IC5	Jamnagar	Vibrio cholera	R	S	R	S	S	S	S
ST-385	IC6	Jamnagar	Vibrio cholera O1 Inaba	R	S	S	S	S	S	S
ST-389	IC7	Jamnagar	Vibrio cholera O1 Inaba	R	S	R	S	S	S	S
ST-421	IC8	Jamnagar	Vibrio cholera	R	S	R	S	S	S	S
ST-414	IC9	Jamnagar	Vibrio cholera	R	S	R	S	S	S	S
ST-412	IC10	Jamnagar	Vibrio cholera	R	S	R	S	S	S	S
ET7263	VP1	Rajkot	Vibro cholera O1 Ogawa	-	-	-	-	-	-	-
ST-435	VP2	Jamnagar	Vibrio cholera	R	S	R	S	S	S	S
VC-1078	VP3	Ahmedabad	Vibrio Cholera O1	-	-	-	-	-	-	-
VC1240	VP4	Ahmedabad	Vibrio Cholera O1	-	-	-	-	-	-	-
VC-1117	VP5	Ahmedabad	Vibrio Cholera O1	-	-	-	-	-	-	-
VC-1104	VP6	Ahmedabad	Vibrio Cholera O1	-	-	-	-	-	-	-
ST-524	VP7	Jamnagar	Vibrio cholera	R	S	R	S	S	S	S
ST-553	VP8	Jamnagar	Vibrio Cholera O1	R	S	R	S	S	S	S
ST-300	VP9	Jamnagar	Vibrio cholera O1 Inaba	R	S	S	S	S	S	S
ST-329	VP10	Jamnagar	Vibro cholera O1 Ogawa	R	S	S	S	S	S	S
