# Supplementary material for: Genome-wide investigation of outbreak-associated Vibrio cholerae in Gujarat, India identifies antimicrobial resistance genes, virulence determinants, and mobile genetic elements
Source: Front Microbiol. 2026 Jul 2;17:1851551. doi: 10.3389/fmicb.2026.1851551 (PMC13373057; doi:10.3389/fmicb.2026.1851551)
Supplement: Supplementary file 1 [file Data_Sheet_1.zip › Supplementary Table S2.xlsx]

## Sheet: Supplementary Table S2
Supplementary Table S2: Details of V. cholerae genomes used for phylogeny analysis and Pangenome analysis. The inbuilt genomes within CVtree V4.0 were used for protein-based phylogeny. While, for Pangenome analysis, the same genomes were downloaded from the NCBI. NA means information is missing.
Sr.No.	Genome Name	No. Genes	Assembly Level	Year of isolation	Country of Isolation
1	GCF000006745v1-Vibrio_cholerae_O1_biovar_El_Tor_str_N16961.RefSeq	3504	Complete Genome	NA	NA
2	GCF000016245v1-Vibrio_cholerae_O395.RefSeq	3814	Complete Genome	NA	NA
3	GCF000021605v1-Vibrio_cholerae_M66_2.RefSeq	3549	Complete Genome	1937	Indonesia
4	GCF000021625v1-Vibrio_cholerae_O395.RefSeq	3818	Complete Genome	NA	NA
5	GCF000022585v1-Vibrio_cholerae_MJ_1236.RefSeq	3877	Complete Genome	NA	NA
6	GCF000152425v1-Vibrio_cholerae_MO10.RefSeq	3716	Scaffold	NA	NA
7	GCF000152445v1-Vibrio_cholerae_RC385.RefSeq	3709	Scaffold	NA	NA
8	GCF000152465v2-Vibrio_cholerae_V51.RefSeq	3674	Scaffold	NA	NA
9	GCF000153785v2-Vibrio_cholerae_AM_19226.RefSeq	3708	Scaffold	NA	NA
10	GCF000153865v1-Vibrio_cholerae_MAK_757.RefSeq	3515	Scaffold	NA	NA
11	GCF000153945v1-Vibrio_cholerae_NCTC_8457.RefSeq	3593	Scaffold	NA	NA
12	GCF000153965v1-Vibrio_cholerae_B33.RefSeq	3623	Scaffold	NA	NA
13	GCF000153985v2-Vibrio_cholerae_MZO_2.RefSeq	3563	Scaffold	NA	NA
14	GCF000154005v2-Vibrio_cholerae_623_39.RefSeq	3695	Scaffold	NA	NA
15	GCF000166455v1-Vibrio_cholerae_O1_str_2010EL_1786.RefSeq	3729	Complete Genome	2010	Haiti
16	GCF000166475v1-Vibrio_cholerae_O1_str_2010EL_1798.RefSeq	3699	Contig	2010	Haiti
17	GCF000166495v1-Vibrio_cholerae_O1_str_2010EL_1792.RefSeq	3700	Contig	2010	Haiti
18	GCF000167935v2-Vibrio_cholerae_V52.RefSeq	3677	Scaffold	NA	Sudan
19	GCF000168895v2-Vibrio_cholerae_1587.RefSeq	3866	Scaffold	NA	Peru
20	GCF000168915v2-Vibrio_cholerae_2740_80.RefSeq	3735	Scaffold	NA	NA
21	GCF000168935v2-Vibrio_cholerae_MZO_3.RefSeq	3676	Scaffold	NA	NA
22	GCF000174115v1-Vibrio_cholerae_12129_1.RefSeq	3568	Contig	NA	NA
23	GCF000174235v1-Vibrio_albensis_VL426.RefSeq	3437	Contig	NA	NA
24	GCF000174255v1-Vibrio_cholerae_TM_11079_80.RefSeq	3632	Contig	NA	NA
25	GCF000174275v1-Vibrio_cholerae_RC9.RefSeq	3936	Contig	NA	NA
26	GCF000174295v1-Vibrio_cholerae_TMA_21.RefSeq	3675	Contig	NA	NA
27	GCF000174315v1-Vibrio_cholerae_B33.RefSeq	3842	Scaffold	NA	NA
28	GCF000174335v1-Vibrio_cholerae_BX_330286.RefSeq	3652	Contig	NA	NA
29	GCF000175695v1-Vibrio_cholerae_CIRS101.RefSeq	3683	Contig	2002	Bangladesh
30	GCF000176395v1-Vibrio_cholerae_RC27.RefSeq	3614	Contig	1991	Indonesia
31	GCF000176435v1-Vibrio_cholerae_INDRE_91_1.RefSeq	3570	Contig	1991	Mexico
32	GCF000196095v1-Vibrio_parahaemolyticus_RIMD_2210633.RefSeq	4831	Complete Genome	#N/A	#N/A
33	GCF000220725v1-Vibrio_cholerae_HC_49A2.RefSeq	3719	Contig	NA	NA
34	GCF000220745v2-Vibrio_cholerae_HCUF01.RefSeq	3735	Contig	NA	NA
35	GCF000220765v2-Vibrio_cholerae_HE39.RefSeq	3490	Contig	NA	NA
36	GCF000220785v1-Vibrio_cholerae_HE48.RefSeq	3707	Contig	NA	NA
37	GCF000221345v1-Vibrio_cholerae_HC_40A1.RefSeq	3681	Scaffold	NA	NA
38	GCF000221365v1-Vibrio_cholerae_HC_48A1.RefSeq	3681	Scaffold	NA	NA
39	GCF000221385v1-Vibrio_cholerae_HC_70A1.RefSeq	3707	Scaffold	NA	NA
40	GCF000221405v1-Vibrio_cholerae_HE_09.RefSeq	3404	Scaffold	NA	NA
41	GCF000221425v1-Vibrio_cholerae_HFU_02.RefSeq	3682	Scaffold	NA	NA
42	GCF000221445v1-Vibrio_cholerae_HC_02A1.RefSeq	3521	Scaffold	NA	NA
43	GCF000221465v1-Vibrio_cholerae_BJG_01.RefSeq	3489	Scaffold	NA	NA
44	GCF000221485v1-Vibrio_cholerae_HC_38A1.RefSeq	3689	Scaffold	NA	NA
45	GCF000223095v1-Vibrio_cholerae_O1_str_Amazonia.RefSeq	3491	Contig	NA	NA
46	GCF000234375v1-Vibrio_cholerae_HC_06A1.RefSeq	3704	Contig	NA	NA
47	GCF000234395v1-Vibrio_cholerae_HC_23A1.RefSeq	3719	Contig	NA	NA
48	GCF000234415v1-Vibrio_cholerae_HC_28A1.RefSeq	3700	Contig	NA	NA
49	GCF000234435v1-Vibrio_cholerae_HC_43A1.RefSeq	3728	Contig	2010	NA
50	GCF000234455v2-Vibrio_cholerae_HC_61A1.RefSeq	3704	Contig	NA	NA
51	GCF000234865v1-Vibrio_cholerae_HC_48B2.RefSeq	3677	Scaffold	NA	NA
52	GCF000234885v1-Vibrio_cholerae_HC_33A2.RefSeq	3681	Scaffold	NA	NA
53	GCF000234905v1-Vibrio_cholerae_HC_32A1.RefSeq	3696	Scaffold	NA	NA
54	GCF000234925v1-Vibrio_cholerae_HC_22A1.RefSeq	3699	Scaffold	NA	NA
55	GCF000234945v1-Vibrio_cholerae_HC_21A1.RefSeq	3691	Scaffold	NA	NA
56	GCF000234965v1-Vibrio_cholerae_HC_19A1.RefSeq	3689	Scaffold	NA	NA
57	GCF000237405v1-Vibrio_cholerae_O1_str_2009V_1046.RefSeq	3691	Contig	2009	USA
58	GCF000237425v1-Vibrio_cholerae_O1_str_2009V_1085.RefSeq	3682	Contig	2009	USA
59	GCF000237445v1-Vibrio_cholerae_O1_str_2009V_1096.RefSeq	3693	Contig	2009	USA
60	GCF000237465v1-Vibrio_cholerae_O1_str_2009V_1116.RefSeq	3691	Contig	2009	USA
61	GCF000237485v1-Vibrio_cholerae_O1_str_2009V_1131.RefSeq	3669	Contig	2009	USA
62	GCF000237505v1-Vibrio_cholerae_O1_str_2010EL_1749.RefSeq	3671	Contig	2010	Cameroon
63	GCF000237525v1-Vibrio_cholerae_O1_str_2010EL_1961.RefSeq	3677	Contig	2010	Haiti
64	GCF000237545v1-Vibrio_cholerae_O1_str_2010EL_2010H.RefSeq	3703	Contig	2010	Haiti
65	GCF000237565v1-Vibrio_cholerae_O1_str_2010EL_2010N.RefSeq	3687	Contig	2010	Haiti
66	GCF000237585v1-Vibrio_cholerae_O1_str_2010V_1014.RefSeq	3692	Contig	2010	USA
67	GCF000237605v1-Vibrio_cholerae_O1_str_2011EL_1089.RefSeq	3693	Contig	2010	Haiti
68	GCF000237645v1-Vibrio_cholerae_O1_str_2011EL_1137.RefSeq	3704	Contig	2009	South Africa
69	GCF000237665v1-Vibrio_cholerae_O1_str_2011V_1021.RefSeq	3689	Contig	2011	Dominican Republic
70	GCF000237685v1-Vibrio_cholerae_O1_str_3500_05.RefSeq	3689	Contig	2005	USA
71	GCF000237705v1-Vibrio_cholerae_O1_str_3546_06.RefSeq	3685	Contig	2006	USA
72	GCF000237725v1-Vibrio_cholerae_O1_str_3554_08.RefSeq	3706	Contig	2008	USA
73	GCF000237765v1-Vibrio_cholerae_O1_str_3582_05.RefSeq	3662	Contig	2005	USA
74	GCF000237785v1-Vibrio_cholerae_O1_str_C6706.RefSeq	3714	Contig	1991	Peru
75	GCF000250855v1-Vibrio_cholerae_IEC224.RefSeq	3722	Complete Genome	NA	Brazil
76	GCF000257415v2-Vibrio_cholerae_2011EL_301.RefSeq	3650	Contig	2011	Russia
77	GCF000275645v1-Vibrio_cholerae_H1.RefSeq	3727	Chromosome	2010	Haiti
78	GCF000279185v1-Vibrio_cholerae_HC_42A1.RefSeq	3635	Scaffold	NA	NA
79	GCF000279205v1-Vibrio_cholerae_HC_56A2.RefSeq	3636	Scaffold	NA	NA
80	GCF000279245v1-Vibrio_cholerae_CP1041_14.RefSeq	3732	Contig	NA	NA
81	GCF000279265v1-Vibrio_cholerae_HE_25.RefSeq	3698	Contig	NA	NA
82	GCF000279285v1-Vibrio_cholerae_HE_45.RefSeq	3685	Contig	NA	NA
83	GCF000279305v1-Vibrio_cholerae_CP1032_5.RefSeq	3654	Contig	NA	NA
84	GCF000279325v1-Vibrio_cholerae_CP1038_11.RefSeq	3729	Contig	NA	NA
85	GCF000279345v1-Vibrio_cholerae_CP1042_15.RefSeq	3715	Contig	NA	NA
86	GCF000279375v1-Vibrio_cholerae_HC_57A2.RefSeq	3617	Scaffold	NA	NA
87	GCF000279395v1-Vibrio_cholerae_CP1048_21.RefSeq	3717	Contig	NA	NA
88	GCF000279415v1-Vibrio_cholerae_HC_20A2.RefSeq	3727	Contig	2010	Haiti
89	GCF000279435v1-Vibrio_cholerae_HC_43B1.RefSeq	3522	Contig	NA	NA
90	GCF000279455v1-Vibrio_cholerae_HC_46A1.RefSeq	3759	Contig	NA	NA
91	GCF000279555v1-Vibrio_cholerae_CP1030_3.RefSeq	3611	Scaffold	NA	NA
92	GCF000279785v1-Vibrio_cholerae_CP1047_20.RefSeq	3669	Scaffold	NA	NA
93	GCF000279955v1-Vibrio_cholerae_HC_47A1.RefSeq	3625	Scaffold	NA	NA
94	GCF000281655v1-Vibrio_cholerae_CP1046_19.RefSeq	3764	Contig	NA	NA
95	GCF000299495v2-Vibrio_cholerae_VC35.RefSeq	3517	Contig	2004	Malaysia
96	GCF000299515v2-Vibrio_cholerae_VC1761.RefSeq	3658	Contig	2009	Malaysia
97	GCF000299535v2-Vibrio_cholerae_VC4370.RefSeq	3637	Contig	2008	Malaysia
98	GCF000302755v1-Vibrio_cholerae_HC_41A1.RefSeq	3597	Scaffold	NA	NA
99	GCF000302775v1-Vibrio_cholerae_HC_39A1.RefSeq	3631	Scaffold	NA	NA
100	GCF000302835v1-Vibrio_cholerae_HC_50A1.RefSeq	3462	Scaffold	NA	NA
101	GCF000302855v1-Vibrio_cholerae_HC_52A1.RefSeq	3463	Scaffold	NA	NA
102	GCF000302875v1-Vibrio_cholerae_HC_55A1.RefSeq	3459	Scaffold	NA	NA
103	GCF000302895v1-Vibrio_cholerae_HC_56A1.RefSeq	3484	Scaffold	NA	NA
104	GCF000302965v1-Vibrio_cholerae_CP1037_10.RefSeq	3485	Scaffold	NA	NA
105	GCF000302985v1-Vibrio_cholerae_CP1040_13.RefSeq	3612	Scaffold	NA	NA
106	GCF000303005v1-Vibrio_cholerae_HC_57A1.RefSeq	3464	Scaffold	NA	NA
107	GCF000303045v1-Vibrio_cholerae_CP1044_17.RefSeq	3616	Scaffold	NA	NA
108	GCF000303065v1-Vibrio_cholerae_CP1050_23.RefSeq	3589	Scaffold	NA	NA
109	GCF000303085v1-Vibrio_cholerae_HE_16.RefSeq	3477	Scaffold	NA	NA
110	GCF000303105v1-Vibrio_cholerae_HC_51A1.RefSeq	3461	Scaffold	NA	NA
111	GCF000303125v1-Vibrio_cholerae_HC_81A2.RefSeq	3638	Scaffold	NA	NA
112	GCF000304755v1-Vibrio_cholerae_CP1033_6.RefSeq	3656	Contig	2000	Mexico
113	GCF000304775v1-Vibrio_cholerae_HC_1A2.RefSeq	3573	Contig	NA	NA
114	GCF000304795v1-Vibrio_cholerae_HC_61A2.RefSeq	3554	Contig	NA	NA
115	GCF000304915v2-Vibrio_cholerae_CP1035_8.RefSeq	3392	Scaffold	NA	NA
116	GCF000304935v2-Vibrio_cholerae_HC_17A1.RefSeq	3755	Scaffold	NA	NA
117	GCF000304955v2-Vibrio_cholerae_HC_41B1.RefSeq	3497	Scaffold	2010	Haiti
118	GCF000304995v1-Vibrio_cholerae_HC_50A2.RefSeq	3601	Scaffold	NA	NA
119	GCF000305015v2-Vibrio_cholerae_HC_55C2.RefSeq	3536	Scaffold	NA	NA
120	GCF000305055v2-Vibrio_cholerae_HC_60A1.RefSeq	3537	Scaffold	NA	NA
121	GCF000305075v2-Vibrio_cholerae_HC_62A1.RefSeq	3700	Scaffold	NA	NA
122	GCF000305095v2-Vibrio_cholerae_HC_77A1.RefSeq	3690	Scaffold	NA	NA
123	GCF000305115v2-Vibrio_cholerae_HE_40.RefSeq	3465	Scaffold	NA	NA
124	GCF000305135v2-Vibrio_cholerae_HE_46.RefSeq	3472	Scaffold	NA	NA
125	GCF000305195v2-Vibrio_cholerae_HC_59A1.RefSeq	3516	Scaffold	NA	NA
126	GCF000305525v2-Vibrio_cholerae_HC_02C1.RefSeq	3525	Scaffold	NA	NA
127	GCF000305545v2-Vibrio_cholerae_HC_59B1.RefSeq	3527	Scaffold	NA	NA
128	GCF000305565v2-Vibrio_cholerae_HC_44C1.RefSeq	3501	Scaffold	NA	NA
129	GCF000305585v2-Vibrio_cholerae_HC_37A1.RefSeq	3696	Scaffold	NA	NA
130	GCF000305605v1-Vibrio_cholerae_HC_46B1.RefSeq	3538	Contig	NA	NA
131	GCF000305625v2-Vibrio_cholerae_HC_62B1.RefSeq	3677	Scaffold	NA	NA
132	GCF000305645v2-Vibrio_cholerae_HC_55B2.RefSeq	3522	Scaffold	NA	NA
133	GCF000305675v2-Vibrio_cholerae_HC_17A2.RefSeq	3680	Scaffold	NA	NA
134	GCF000305695v2-Vibrio_cholerae_HC_69A1.RefSeq	3684	Scaffold	NA	NA
135	GCF000318075v1-Vibrio_cholerae_PS15.RefSeq	3495	Contig	NA	USA
136	GCF000318485v2-Vibrio_cholerae_HC_7A1.RefSeq	3733	Contig	2010	Haiti
137	GCF000318505v2-Vibrio_cholerae_HC_81A1.RefSeq	3738	Contig	2010	Haiti
138	GCF000327105v3-Vibrio_cholerae_HC_64A1.RefSeq	3695	Scaffold	NA	NA
139	GCF000327125v3-Vibrio_cholerae_HC_65A1.RefSeq	3693	Scaffold	NA	NA
140	GCF000327145v3-Vibrio_cholerae_HC_67A1.RefSeq	3692	Scaffold	NA	NA
141	GCF000327165v3-Vibrio_cholerae_HC_68A1.RefSeq	3676	Scaffold	NA	NA
142	GCF000327185v3-Vibrio_cholerae_HC_71A1.RefSeq	3685	Scaffold	NA	NA
143	GCF000327205v3-Vibrio_cholerae_HC_72A2.RefSeq	3691	Scaffold	NA	NA
144	GCF000327225v3-Vibrio_cholerae_HC_78A1.RefSeq	3528	Scaffold	NA	NA
145	GCF000327245v3-Vibrio_cholerae_HC_80A1.RefSeq	3690	Scaffold	NA	NA
146	GCF000330905v1-Vibrio_cholerae_4260B.RefSeq	3684	Contig	1993	Bangladesh
147	GCF000338075v1-Vibrio_cholerae_O1_str_Inaba_G4222.RefSeq	3839	Chromosome	2001	South Africa
148	GCF000338215v2-Vibrio_cholerae_P_18785.RefSeq	3600	Contig	2005	Russia
149	GCF000348045v2-Vibrio_cholerae_O1_str_116059.RefSeq	3685	Scaffold	NA	NA
150	GCF000348065v2-Vibrio_cholerae_O1_str_116063.RefSeq	3566	Scaffold	NA	NA
151	GCF000348085v2-Vibrio_cholerae_O1_str_87395.RefSeq	3439	Scaffold	NA	NA
152	GCF000348105v2-Vibrio_cholerae_O1_str_95412.RefSeq	3707	Scaffold	NA	NA
153	GCF000348125v2-Vibrio_cholerae_O1_str_AG_7404.RefSeq	3588	Scaffold	NA	NA
154	GCF000348145v2-Vibrio_cholerae_O1_str_AG_8040.RefSeq	3640	Scaffold	NA	NA
155	GCF000348165v2-Vibrio_cholerae_O1_str_EC_0009.RefSeq	3697	Scaffold	NA	NA
156	GCF000348185v2-Vibrio_cholerae_O1_str_EC_0012.RefSeq	3692	Scaffold	NA	NA
157	GCF000348205v2-Vibrio_cholerae_O1_str_EC_0027.RefSeq	3688	Scaffold	NA	NA
158	GCF000348225v2-Vibrio_cholerae_O1_str_EC_0051.RefSeq	3770	Scaffold	NA	NA
159	GCF000348245v2-Vibrio_cholerae_O1_str_EDC_020.RefSeq	3695	Scaffold	NA	NA
160	GCF000348265v2-Vibrio_cholerae_O1_str_EDC_022.RefSeq	3718	Scaffold	NA	NA
161	GCF000348285v2-Vibrio_cholerae_O1_str_EM_1536.RefSeq	3727	Scaffold	NA	NA
162	GCF000348305v2-Vibrio_cholerae_O1_str_EM_1546.RefSeq	3739	Scaffold	NA	NA
163	GCF000348325v2-Vibrio_cholerae_O1_str_EM_1626.RefSeq	3727	Scaffold	NA	NA
164	GCF000348345v2-Vibrio_cholerae_O1_str_EM_1676A.RefSeq	3641	Scaffold	NA	NA
165	GCF000348365v1-Vibrio_cholerae_O1_str_EM_1727.RefSeq	3774	Scaffold	NA	NA
166	GCF000348385v2-Vibrio_cholerae_O1_str_NHCC_004A.RefSeq	3694	Scaffold	NA	NA
167	GCF000348405v2-Vibrio_cholerae_O1_str_NHCC_006C.RefSeq	3698	Scaffold	NA	NA
168	GCF000348425v2-Vibrio_cholerae_O1_str_NHCC_008D.RefSeq	3590	Scaffold	NA	NA
169	GCF000348445v2-Vibrio_cholerae_O1_str_NHCC_010F.RefSeq	3691	Scaffold	NA	NA
170	GCF000348465v2-Vibrio_cholerae_O1_str_Nep_21106.RefSeq	3681	Scaffold	NA	NA
171	GCF000348485v2-Vibrio_cholerae_O1_str_Nep_21113.RefSeq	3706	Scaffold	NA	NA
172	GCF000348505v2-Vibrio_cholerae_O1_str_PCS_023.RefSeq	3692	Scaffold	NA	NA
173	GCF000387585v1-Vibrio_cholerae_CP1110.RefSeq	3510	Contig	2010	USA
174	GCF000387605v1-Vibrio_cholerae_CP1115.RefSeq	3506	Contig	2010	USA
175	GCF000387625v1-Vibrio_cholerae_CP1111.RefSeq	3504	Contig	2010	USA
176	GCF000387645v1-Vibrio_cholerae_CP1112.RefSeq	3511	Contig	2010	USA
177	GCF000387665v1-Vibrio_cholerae_CP1113.RefSeq	3505	Contig	2010	USA
178	GCF000387685v1-Vibrio_cholerae_CP1114.RefSeq	3510	Contig	2010	USA
179	GCF000387705v1-Vibrio_cholerae_CP1117.RefSeq	3505	Contig	2010	USA
180	GCF000387725v1-Vibrio_cholerae_CP1116.RefSeq	3512	Scaffold	2010	USA
181	GCF000438805v2-Vibrio_cholerae_VCC19.RefSeq	3633	Contig	1994	Brazil
182	GCF000474965v1-Vibrio_cholerae_HC_36A1.RefSeq	3556	Contig	2010	NA
183	GCF000487955v1-Vibrio_cholerae_E306.RefSeq	3855	Scaffold	NA	NA
184	GCF000500675v1-Vibrio_cholerae_O1_biovar_El_Tor_str_Ogawa_RND19187.RefSeq	3653	Contig	2010	Russia
185	GCF000500695v1-Vibrio_cholerae_O1_biovar_El_Tor_str_Inaba_RND18899.RefSeq	3630	Contig	2006	Russia
186	GCF000500715v1-Vibrio_cholerae_O1_biovar_El_Tor_str_Ogawa_RND6878.RefSeq	3645	Contig	2012	Russia
187	GCF000500735v1-Vibrio_cholerae_O1_biovar_El_Tor_str_Inaba_RND18826.RefSeq	3700	Contig	2005	Russia
188	GCF000518145v1-Vibrio_albensis_ATCC_14547.RefSeq	3401	Scaffold	NA	NA
189	GCF000569115v2-Vibrio_cholerae_O1_str_PCS_022.RefSeq	3729	Scaffold	NA	NA
190	GCF000621645v1-Vibrio_cholerae_ATCC_14035.RefSeq	3688	Scaffold	NA	NA
191	GCF000710155v1-Vibrio_cholerae_2012EL_1759.RefSeq	3660	Contig	2012	Haiti
192	GCF000710445v1-Vibrio_cholerae_O1_biovar_El_Tor_Strain_Ogawa_RND19188.RefSeq	3640	Contig	2010	Russia
193	GCF000710455v1-Vibrio_cholerae_O1_biovar_El_Tor_Strain_Ogawa_RND19191.RefSeq	3655	Contig	2010	Russia
194	GCF000736765v1-Vibrio_cholerae_Strain_133_73.RefSeq	3433	Contig	1973	India
195	GCF000736775v1-Vibrio_cholerae_Strain_984_81.RefSeq	3535	Contig	1981	India
196	GCF000736785v1-Vibrio_cholerae_Strain_1421_77.RefSeq	3515	Contig	1977	India
197	GCF000736795v1-Vibrio_cholerae_Strain_5473_62.RefSeq	3432	Contig	1962	Philippines
198	GCF000736845v1-Vibrio_cholerae_Strain_63_93_MO45.RefSeq	3711	Contig	1992	India
199	GCF000736855v1-Vibrio_cholerae_Strain_1311_69.RefSeq	3523	Contig	1969	India
200	GCF000736865v1-Vibrio_cholerae_Strain_NIH41.RefSeq	3625	Contig	1941	India
201	GCF000736875v1-Vibrio_cholerae_Strain_1157_74.RefSeq	3558	Contig	1974	India
202	GCF000736925v1-Vibrio_cholerae_Strain_981_75.RefSeq	3706	Contig	1975	India
203	GCF000736935v1-Vibrio_cholerae_Strain_8_76.RefSeq	3670	Contig	1976	India
204	GCF000736945v1-Vibrio_cholerae_Strain_571_88.RefSeq	4005	Contig	1988	China
205	GCF000737005v1-Vibrio_cholerae_Strain_234_93.RefSeq	3674	Contig	1993	India
206	GCF000737015v1-Vibrio_cholerae_Strain_490_93.RefSeq	3390	Contig	1993	Thailand
207	GCF000737025v1-Vibrio_cholerae_Strain_254_93.RefSeq	3555	Contig	1993	India
208	GCF000754625v1-Vibrio_cholerae_O1_biovar_El_Tor_Strain_5_66.RefSeq	3572	Contig	1966	Pakistan
209	GCF000763075v1-Vibrio_cholerae_Strain_RND81.RefSeq	3580	Contig	2014	Russia
210	GCF000765415v1-Vibrio_cholerae_Strain_2012EL_2176.RefSeq	3739	Complete Genome	2012	Haiti
211	GCF000788415v1-Vibrio_cholerae_Strain_2010AA_143.RefSeq	3641	Scaffold	2010	Haiti
212	GCF000788425v1-Vibrio_cholerae_Strain_2010AA_142.RefSeq	3639	Scaffold	2010	Haiti
213	GCF000788435v1-Vibrio_cholerae_Strain_2010AA_144.RefSeq	3633	Scaffold	2010	Haiti
214	GCF000788495v1-Vibrio_cholerae_Strain_2012Env_2.RefSeq	3597	Scaffold	2012	Haiti
215	GCF000788515v1-Vibrio_cholerae_Strain_2012Env_25.RefSeq	3539	Scaffold	2012	Haiti
216	GCF000788535v1-Vibrio_cholerae_Strain_2010AA_145.RefSeq	3624	Scaffold	2010	Haiti
217	GCF000788555v1-Vibrio_cholerae_Strain_2010AA_146.RefSeq	3642	Scaffold	2010	Haiti
218	GCF000788575v1-Vibrio_cholerae_Strain_2010AA_147.RefSeq	3633	Scaffold	2010	Haiti
219	GCF000788595v1-Vibrio_cholerae_Strain_2010AA_148.RefSeq	3645	Scaffold	2010	Haiti
220	GCF000788615v1-Vibrio_cholerae_Strain_2010AA_150.RefSeq	3623	Scaffold	2010	Haiti
221	GCF000788635v1-Vibrio_cholerae_Strain_2010AA_151.RefSeq	3633	Scaffold	2010	Haiti
222	GCF000788655v1-Vibrio_cholerae_Strain_2012Env_131.RefSeq	3676	Scaffold	2012	Haiti
223	GCF000788675v1-Vibrio_cholerae_Strain_2012Env_32.RefSeq	3513	Scaffold	2012	Haiti
224	GCF000788695v1-Vibrio_cholerae_Strain_2012Env_326.RefSeq	3570	Scaffold	2012	Haiti
225	GCF000788715v2-Vibrio_cholerae_Strain_2012Env_9.RefSeq	3646	Complete Genome	2012	Haiti
226	GCF000788735v1-Vibrio_cholerae_Strain_2012Env_90.RefSeq	3659	Scaffold	2012	Haiti
227	GCF000788755v1-Vibrio_cholerae_Strain_2012Env_92.RefSeq	3429	Scaffold	2012	Haiti
228	GCF000788775v1-Vibrio_cholerae_Strain_2012HC_25.RefSeq	3539	Scaffold	2012	Haiti
229	GCF000788795v1-Vibrio_cholerae_Strain_2012HC_24.RefSeq	3665	Scaffold	2012	Haiti
230	GCF000788815v1-Vibrio_cholerae_Strain_2012HC_34.RefSeq	3667	Scaffold	2012	Haiti
231	GCF000788835v1-Vibrio_cholerae_Strain_2012HC_31.RefSeq	3659	Scaffold	2012	Haiti
232	GCF000788855v1-Vibrio_cholerae_Strain_2012Env_94.RefSeq	3660	Scaffold	2012	Haiti
233	GCF000788875v1-Vibrio_cholerae_Strain_2012HC_07.RefSeq	3752	Scaffold	2012	Haiti
234	GCF000788895v1-Vibrio_cholerae_Strain_2012HC_18.RefSeq	3668	Scaffold	2012	Haiti
235	GCF000788915v1-Vibrio_cholerae_Strain_2012HC_17.RefSeq	3682	Scaffold	2012	Haiti
236	GCF000788935v1-Vibrio_cholerae_Strain_2012HC_32.RefSeq	3671	Scaffold	2012	Haiti
237	GCF000788955v1-Vibrio_cholerae_Strain_2012HC_35.RefSeq	3660	Scaffold	2012	Haiti
238	GCF000788975v1-Vibrio_cholerae_Strain_2012HC_33.RefSeq	3672	Scaffold	2012	Haiti
239	GCF000788995v1-Vibrio_cholerae_Strain_2012HC_21.RefSeq	3673	Scaffold	2012	Haiti
240	GCF000789015v1-Vibrio_cholerae_Strain_2012HC_22.RefSeq	3642	Scaffold	2012	Haiti
241	GCF000789035v1-Vibrio_cholerae_Strain_2012HC_11.RefSeq	3701	Scaffold	2012	Haiti
242	GCF000789055v1-Vibrio_cholerae_Strain_2012HC_16.RefSeq	3739	Scaffold	2012	Haiti
243	GCF000789075v1-Vibrio_cholerae_Strain_2012HC_15.RefSeq	3694	Scaffold	2012	Haiti
244	GCF000789095v1-Vibrio_cholerae_Strain_2012HC_19.RefSeq	3654	Scaffold	2012	Haiti
245	GCF000789115v1-Vibrio_cholerae_Strain_2012HC_08.RefSeq	3762	Scaffold	2012	Haiti
246	GCF000789135v1-Vibrio_cholerae_Strain_2012HC_10.RefSeq	3676	Scaffold	2012	Haiti
247	GCF000789155v1-Vibrio_cholerae_Strain_2012HC_12.RefSeq	3676	Scaffold	2012	Haiti
248	GCF000812045v1-Vibrio_cholerae_ZWU0020.RefSeq	3673	Contig	NA	USA
249	GCF000818865v1-Vibrio_cholerae_O1_biovar_El_Tor_Strain_I_1471.RefSeq	3348	Chromosome	2011	Russia
250	GCF000829215v1-Vibrio_cholerae_MS6.RefSeq	3701	Complete Genome	NA	NA
251	GCF000961975v1-Vibrio_cholerae_Strain_D_35.RefSeq	3535	Contig	1958	Bangladesh
252	GCF000963555v1-Vibrio_cholerae_O1_biovar_El_Tor_Strain_FJ147.RefSeq	3696	Complete Genome	2005	China
253	GCF000967785v1-Vibrio_cholerae_Strain_I_1300.RefSeq	3514	Chromosome	1999	Russia
254	GCF000969235v1-Vibrio_cholerae_Strain_1154_74.RefSeq	3491	Complete Genome	1974	India
255	GCF000969265v1-Vibrio_cholerae_Strain_10432_62.RefSeq	3629	Complete Genome	1962	Philippines
256	GCF001027485v1-Vibrio_cholerae_PhVC_326.RefSeq	3593	Contig	2011	Philippines
257	GCF001027495v1-Vibrio_cholerae_PhVE_5.RefSeq	3591	Contig	2011	Philippines
258	GCF001027505v1-Vibrio_cholerae_PhVC_311.RefSeq	3578	Contig	2011	Philippines
259	GCF001029975v1-Vibrio_cholerae_Strain_YN2011004.RefSeq	3721	Scaffold	2011	China
260	GCF001030015v1-Vibrio_cholerae_Strain_YN97083.RefSeq	3747	Scaffold	1997	China
261	GCF001030035v1-Vibrio_cholerae_Strain_YN89004.RefSeq	3610	Scaffold	1989	China
262	GCF001184775v1-Vibrio_cholerae_Strain_YN98296.RefSeq	3673	Scaffold	1998	China
263	GCF001186485v1-Vibrio_cholerae_O1_Strain_EM_1626.RefSeq	3733	Contig	2011	Bangladesh
264	GCF001186495v1-Vibrio_cholerae_O1_Strain_NHCC_078.RefSeq	3687	Contig	2011	Bangladesh
265	GCF001186505v1-Vibrio_cholerae_O1_Strain_EM_1652A.RefSeq	3730	Contig	2011	Bangladesh
266	GCF001186515v1-Vibrio_cholerae_O1_Strain_EM_1543.RefSeq	3742	Contig	2010	Bangladesh
267	GCF001186565v1-Vibrio_cholerae_O1_Strain_EM_1688.RefSeq	3738	Contig	2011	Bangladesh
268	GCF001186575v1-Vibrio_cholerae_O1_Strain_EM_1654.RefSeq	3731	Contig	2011	Bangladesh
269	GCF001186585v1-Vibrio_cholerae_O1_Strain_EM_1690A.RefSeq	3623	Contig	2011	Bangladesh
270	GCF001186595v1-Vibrio_cholerae_O1_Strain_EM_1690.RefSeq	3724	Contig	2011	Bangladesh
271	GCF001186645v1-Vibrio_cholerae_O1_Strain_EM_1706.RefSeq	3599	Contig	2011	Bangladesh
272	GCF001186655v1-Vibrio_cholerae_O1_Strain_NHCC_011.RefSeq	3698	Contig	2010	Bangladesh
273	GCF001186665v1-Vibrio_cholerae_O1_Strain_NHCC_04.RefSeq	3725	Contig	2010	Bangladesh
274	GCF001186675v1-Vibrio_cholerae_O1_Strain_NHCC_048.RefSeq	3710	Contig	2010	Bangladesh
275	GCF001186725v1-Vibrio_cholerae_O1_Strain_NHCC_021.RefSeq	3710	Contig	2010	Bangladesh
276	GCF001186735v1-Vibrio_cholerae_O1_Strain_NHCC_042.RefSeq	3714	Contig	2010	Bangladesh
277	GCF001186755v1-Vibrio_cholerae_O1_Strain_NHCC_019.RefSeq	3649	Contig	2010	Bangladesh
278	GCF001186785v1-Vibrio_cholerae_O1_Strain_NHCC_05.RefSeq	3740	Contig	2010	Bangladesh
279	GCF001186805v1-Vibrio_cholerae_O1_Strain_NHCC_081.RefSeq	3701	Contig	2011	Bangladesh
280	GCF001186825v1-Vibrio_cholerae_O1_Strain_NHCM_01.RefSeq	3749	Contig	2010	Bangladesh
281	GCF001186835v1-Vibrio_cholerae_O1_Strain_NHCC_083.RefSeq	3693	Contig	2011	Bangladesh
282	GCF001186855v1-Vibrio_cholerae_O1_Strain_NHCM_02.RefSeq	3731	Contig	2011	Bangladesh
283	GCF001186885v1-Vibrio_cholerae_O1_Strain_NHCM_06.RefSeq	3759	Contig	2011	Bangladesh
284	GCF001186905v1-Vibrio_cholerae_O1_Strain_NHCM_04.RefSeq	3725	Contig	2011	Bangladesh
285	GCF001186915v1-Vibrio_cholerae_O1_Strain_NHCM_012.RefSeq	3728	Contig	2011	Bangladesh
286	GCF001186925v1-Vibrio_cholerae_O1_Strain_NHCM_013.RefSeq	3737	Contig	2011	Bangladesh
287	GCF001186965v1-Vibrio_cholerae_O1_Strain_NHCM_016A.RefSeq	3731	Contig	2011	Bangladesh
288	GCF001186985v1-Vibrio_cholerae_O1_Strain_NHCM_017.RefSeq	4048	Contig	2011	Bangladesh
289	GCF001186995v1-Vibrio_cholerae_O1_Strain_NHCM_029.RefSeq	3726	Contig	2011	Bangladesh
290	GCF001187015v1-Vibrio_cholerae_O1_Strain_NHCM_044.RefSeq	3688	Contig	2011	Bangladesh
291	GCF001187025v1-Vibrio_cholerae_O1_Strain_NHCM_037.RefSeq	3720	Contig	2011	Bangladesh
292	GCF001187065v1-Vibrio_cholerae_O1_Strain_NHCM_033.RefSeq	3770	Contig	2011	Bangladesh
293	GCF001187085v1-Vibrio_cholerae_O1_Strain_NHCM_043.RefSeq	3738	Contig	2011	Bangladesh
294	GCF001187095v1-Vibrio_cholerae_O1_Strain_NHCM_045.RefSeq	3702	Contig	2011	Bangladesh
295	GCF001187105v1-Vibrio_cholerae_O1_Strain_NHCM_053.RefSeq	3729	Contig	2011	Bangladesh
296	GCF001187145v1-Vibrio_cholerae_O1_Strain_NHCM_047.RefSeq	3708	Contig	2011	Bangladesh
297	GCF001187165v1-Vibrio_cholerae_O1_Strain_NHCM_054.RefSeq	3712	Contig	2011	Bangladesh
298	GCF001187175v1-Vibrio_cholerae_O1_Strain_NHCM_048.RefSeq	3603	Contig	2011	Bangladesh
299	GCF001187185v1-Vibrio_cholerae_O1_Strain_NHCC_068.RefSeq	3696	Contig	2010	Bangladesh
300	GCF001187225v1-Vibrio_cholerae_O1_Strain_NHCC_079.RefSeq	3702	Contig	2011	Bangladesh
301	GCF001187245v1-Vibrio_cholerae_O1_Strain_NHCC_080.RefSeq	3689	Contig	2011	Bangladesh
302	GCF001187255v1-Vibrio_cholerae_O1_Strain_EM_1542.RefSeq	3743	Contig	2010	Bangladesh
303	GCF001187265v1-Vibrio_cholerae_O1_Strain_NHCM_03.RefSeq	3731	Contig	2011	Bangladesh
304	GCF001247245v1-Vibrio_cholerae_Strain_4679.RefSeq	3598	Scaffold	1999	Bangladesh
305	GCF001247525v1-Vibrio_cholerae_Strain_A346_1.RefSeq	3771	Scaffold	1994	Bangladesh
306	GCF001247835v1-Vibrio_cholerae_Strain_1627.RefSeq	3718	Scaffold	2005	Mozambique
307	GCF001247885v1-Vibrio_cholerae_Strain_IDHO1_726.RefSeq	3441	Scaffold	2009	India
308	GCF001248195v1-Vibrio_cholerae_Strain_A60.RefSeq	3477	Scaffold	1958	Thailand
309	GCF001248465v1-Vibrio_cholerae_Strain_V212_1.RefSeq	3549	Scaffold	1991	India
310	GCF001248505v1-Vibrio_cholerae_Strain_4519.RefSeq	3658	Contig	2005	India
311	GCF001248645v1-Vibrio_cholerae_Strain_6214.RefSeq	3239	Scaffold	2007	Kenya
312	GCF001248905v1-Vibrio_cholerae_Strain_A70.RefSeq	3446	Scaffold	1969	Bangladesh
313	GCF001249085v1-Vibrio_cholerae_Strain_MBRN14.RefSeq	3630	Scaffold	2004	India
314	GCF001249315v1-Vibrio_cholerae_Strain_4322.RefSeq	3564	Scaffold	2004	India
315	GCF001249515v1-Vibrio_cholerae_Strain_6191.RefSeq	3489	Scaffold	2005	Kenya
316	GCF001249715v1-Vibrio_cholerae_Strain_GP152.RefSeq	3543	Scaffold	1979	India
317	GCF001249795v1-Vibrio_cholerae_Strain_4672.RefSeq	3453	Scaffold	2000	Bangladesh
318	GCF001249995v1-Vibrio_cholerae_Strain_A177.RefSeq	3604	Scaffold	1992	Colombia
319	GCF001250035v1-Vibrio_cholerae_Strain_GP145.RefSeq	3546	Scaffold	1979	India
320	GCF001250235v2-Vibrio_cholerae_Strain_A19.RefSeq	3708	Complete Genome	1971	Bangladesh
321	GCF001250435v1-Vibrio_cholerae_Strain_4642.RefSeq	3584	Scaffold	2006	India
322	GCF001250455v1-Vibrio_cholerae_Strain_A32.RefSeq	3663	Scaffold	1991	Peru
323	GCF001250615v1-Vibrio_cholerae_Strain_A488_2.RefSeq	3571	Scaffold	2006	Bangladesh
324	GCF001250795v1-Vibrio_cholerae_Strain_MBN17.RefSeq	3642	Scaffold	2004	India
325	GCF001251435v1-Vibrio_cholerae_Strain_7687.RefSeq	3689	Scaffold	2009	Kenya
326	GCF001251495v1-Vibrio_cholerae_Strain_GP16.RefSeq	3553	Scaffold	1971	India
327	GCF001251935v1-Vibrio_cholerae_Strain_6194.RefSeq	3661	Scaffold	2007	Kenya
328	GCF001252055v1-Vibrio_cholerae_Strain_4551.RefSeq	3692	Scaffold	2007	India
329	GCF001252075v1-Vibrio_cholerae_Strain_4121.RefSeq	3599	Scaffold	2004	Viet Nam
330	GCF001252495v1-Vibrio_cholerae_Strain_A18.RefSeq	3691	Scaffold	1977	India
331	GCF001252675v1-Vibrio_cholerae_Strain_V5.RefSeq	3555	Scaffold	1989	India
332	GCF001252775v1-Vibrio_cholerae_Strain_6215.RefSeq	3679	Scaffold	2005	Kenya
333	GCF001252855v1-Vibrio_cholerae_Strain_4111.RefSeq	3453	Scaffold	2002	Viet Nam
334	GCF001252875v1-Vibrio_cholerae_Strain_A152.RefSeq	3508	Scaffold	1991	Mozambique
335	GCF001252895v1-Vibrio_cholerae_Strain_4585.RefSeq	3678	Scaffold	2007	India
336	GCF001253035v1-Vibrio_cholerae_Strain_1346.RefSeq	3709	Scaffold	2005	Mozambique
337	GCF001253055v1-Vibrio_cholerae_Strain_4600.RefSeq	3693	Scaffold	2007	India
338	GCF001253155v1-Vibrio_cholerae_Strain_A154.RefSeq	3503	Scaffold	1991	Mozambique
339	GCF001253235v1-Vibrio_cholerae_Strain_A29.RefSeq	3653	Scaffold	1991	Peru
340	GCF001253295v1-Vibrio_cholerae_Strain_A185.RefSeq	3321	Scaffold	1992	Colombia
341	GCF001253575v1-Vibrio_cholerae_Strain_GP8.RefSeq	3502	Scaffold	1970	India
342	GCF001253695v1-Vibrio_cholerae_Strain_A31.RefSeq	3666	Scaffold	1991	Peru
343	GCF001254055v1-Vibrio_cholerae_Strain_A4.RefSeq	3590	Scaffold	1973	NA
344	GCF001254095v1-Vibrio_cholerae_Strain_A325.RefSeq	3611	Scaffold	1993	Argentina
345	GCF001254335v1-Vibrio_cholerae_Strain_4784.RefSeq	3673	Scaffold	2009	Tanzania
346	GCF001254355v1-Vibrio_cholerae_Strain_MG116226.RefSeq	3679	Scaffold	1991	Bangladesh
347	GCF001254435v1-Vibrio_cholerae_Strain_GP160.RefSeq	3656	Scaffold	1980	India
348	GCF001254535v1-Vibrio_cholerae_Strain_A59.RefSeq	3511	Scaffold	1970	India
349	GCF001254635v1-Vibrio_cholerae_Strain_4623.RefSeq	3688	Scaffold	2007	India
350	GCF001254655v1-Vibrio_cholerae_Strain_A10.RefSeq	3840	Scaffold	1979	Bangladesh
351	GCF001254675v1-Vibrio_cholerae_Strain_A5.RefSeq	3708	Scaffold	1989	Angola
352	GCF001254815v1-Vibrio_cholerae_Strain_4675.RefSeq	3522	Scaffold	2001	Bangladesh
353	GCF001254895v1-Vibrio_cholerae_Strain_MG116025.RefSeq	3619	Scaffold	1991	Bangladesh
354	GCF001254955v1-Vibrio_cholerae_Strain_6197.RefSeq	3218	Scaffold	2007	Kenya
355	GCF001255155v1-Vibrio_cholerae_Strain_A22.RefSeq	3622	Scaffold	1979	Bangladesh
356	GCF001255575v1-Vibrio_cholerae_Strain_A6.RefSeq	3674	Scaffold	1957	Indonesia
357	GCF001255835v1-Vibrio_cholerae_Strain_4536.RefSeq	3683	Scaffold	2007	India
358	GCF001255915v1-Vibrio_cholerae_Strain_7685.RefSeq	3623	Scaffold	2009	Kenya
359	GCF001256015v1-Vibrio_cholerae_Strain_4663.RefSeq	3635	Scaffold	2001	Bangladesh
360	GCF001256355v1-Vibrio_cholerae_Strain_PRL5.RefSeq	3577	Scaffold	1980	India
361	GCF001257035v1-Vibrio_cholerae_Strain_4110.RefSeq	3554	Scaffold	1995	Viet Nam
362	GCF001257075v1-Vibrio_cholerae_Strain_A488_1.RefSeq	3679	Scaffold	2006	Bangladesh
363	GCF001257215v1-Vibrio_cholerae_Strain_A330.RefSeq	3618	Scaffold	1993	India
364	GCF001257835v1-Vibrio_cholerae_Strain_6193.RefSeq	3689	Scaffold	2005	Kenya
365	GCF001257895v1-Vibrio_cholerae_Strain_4593.RefSeq	3694	Scaffold	2007	India
366	GCF001257975v1-Vibrio_cholerae_Strain_A383.RefSeq	3527	Scaffold	2002	Bangladesh
367	GCF001258495v1-Vibrio_cholerae_Strain_4656.RefSeq	3639	Scaffold	2006	India
368	GCF001258535v1-Vibrio_cholerae_Strain_7686.RefSeq	3471	Scaffold	2009	Kenya
369	GCF001258555v1-Vibrio_cholerae_Strain_4488.RefSeq	3664	Scaffold	2006	India
370	GCF001258995v1-Vibrio_cholerae_Strain_4646.RefSeq	3697	Scaffold	2007	India
371	GCF001259055v1-Vibrio_cholerae_Strain_4113.RefSeq	3581	Scaffold	2003	Viet Nam
372	GCF001259135v1-Vibrio_cholerae_Strain_4605.RefSeq	3648	Scaffold	2007	India
373	GCF001259235v1-Vibrio_cholerae_Strain_4552.RefSeq	3685	Scaffold	2007	India
374	GCF001259475v1-Vibrio_cholerae_Strain_6210.RefSeq	3693	Scaffold	2007	Kenya
375	GCF001259495v1-Vibrio_cholerae_Strain_A76.RefSeq	3464	Scaffold	1982	Bangladesh
376	GCF001259555v1-Vibrio_cholerae_Strain_A46.RefSeq	3491	Scaffold	1964	NA
377	GCF001259635v1-Vibrio_cholerae_Strain_A68.RefSeq	3519	Scaffold	1949	Egypt
378	GCF001259715v1-Vibrio_cholerae_Strain_4538.RefSeq	3681	Scaffold	2007	India
379	GCF001259875v1-Vibrio_cholerae_Strain_4661.RefSeq	3385	Scaffold	2001	Bangladesh
380	GCF001259995v1-Vibrio_cholerae_Strain_A215.RefSeq	3546	Scaffold	1985	USA
381	GCF001260175v1-Vibrio_cholerae_Strain_4662.RefSeq	3666	Scaffold	2001	Bangladesh
382	GCF001260295v1-Vibrio_cholerae_Strain_1362.RefSeq	3693	Scaffold	2005	Mozambique
383	GCF001260335v1-Vibrio_cholerae_Strain_4339.RefSeq	3672	Scaffold	2004	India
384	GCF001260695v1-Vibrio_cholerae_Strain_7684.RefSeq	3241	Scaffold	2009	Kenya
385	GCF001260915v1-Vibrio_cholerae_Strain_A66.RefSeq	3504	Scaffold	1962	Bangladesh
386	GCF001260995v1-Vibrio_cholerae_Strain_A27.RefSeq	3657	Scaffold	1991	Peru
387	GCF001261075v1-Vibrio_cholerae_Strain_PRL64.RefSeq	3601	Scaffold	1992	India
388	GCF001261335v1-Vibrio_cholerae_Strain_GP60.RefSeq	3208	Scaffold	1973	India
389	GCF001261535v1-Vibrio_cholerae_Strain_A487_1.RefSeq	3674	Scaffold	2007	Bangladesh
390	GCF001261555v1-Vibrio_cholerae_Strain_6201.RefSeq	3661	Scaffold	2007	Kenya
391	GCF001281585v1-Vibrio_cholerae_O1_biovar_El_Tor_Strain_31.RefSeq	3571	Contig	2011	Ukraine
392	GCF001281595v1-Vibrio_cholerae_O1_biovar_El_Tor_Strain_39.RefSeq	3559	Contig	2011	Ukraine
393	GCF001281665v1-Vibrio_cholerae_O1_biovar_El_Tor_Strain_56.RefSeq	3635	Contig	1994	Ukraine
394	GCF001282605v1-Vibrio_cholerae_Strain_EC_051.RefSeq	3769	Contig	2010	Bangladesh
395	GCF001292745v1-Vibrio_cholerae.RefSeq	3733	Contig	NA	India
396	GCF001292785v1-Vibrio_cholerae.RefSeq	3639	Contig	NA	United Kingdom
397	GCF001318185v1-Vibrio_cholerae_O1_str_KW3.RefSeq	3728	Complete Genome	NA	NA
398	GCF001402185v1-Vibrio_cholerae_Strain_YB1A01.RefSeq	3469	Contig	2009	USA
399	GCF001402255v1-Vibrio_cholerae_Strain_YB4G06.RefSeq	3670	Scaffold	2009	USA
400	GCF001402265v1-Vibrio_cholerae_Strain_YB4F05.RefSeq	3458	Scaffold	2009	USA
401	GCF001402275v1-Vibrio_cholerae_Strain_YB3G04.RefSeq	3681	Scaffold	2009	USA
402	GCF001402285v1-Vibrio_cholerae_Strain_YB4C07.RefSeq	3616	Contig	2009	USA
403	GCF001402335v1-Vibrio_cholerae_Strain_YB7A06.RefSeq	3487	Scaffold	2009	USA
404	GCF001402365v1-Vibrio_cholerae_Strain_YB1G06.RefSeq	3503	Scaffold	2009	USA
405	GCF001402375v1-Vibrio_cholerae_Strain_YB2A06.RefSeq	3681	Contig	2009	USA
406	GCF001402415v1-Vibrio_cholerae_Strain_YB2G05.RefSeq	3457	Scaffold	2009	USA
407	GCF001402425v1-Vibrio_cholerae_Strain_YB2G07.RefSeq	3557	Scaffold	2009	USA
408	GCF001402435v1-Vibrio_cholerae_Strain_YB5A06.RefSeq	3497	Scaffold	2009	USA
409	GCF001402445v1-Vibrio_cholerae_Strain_YB6A06.RefSeq	3456	Contig	2009	USA
410	GCF001402535v1-Vibrio_cholerae_Strain_YB2A05.RefSeq	3453	Scaffold	2009	USA
411	GCF001402545v1-Vibrio_cholerae_Strain_YB3B05.RefSeq	3609	Scaffold	2009	USA
412	GCF001402575v1-Vibrio_cholerae_Strain_YB4G05.RefSeq	3547	Scaffold	2009	USA
413	GCF001402585v1-Vibrio_cholerae_Strain_YB4H02.RefSeq	3696	Scaffold	2009	USA
414	GCF001402595v1-Vibrio_cholerae_Strain_YB7A09.RefSeq	3455	Scaffold	2009	USA
415	GCF001402605v1-Vibrio_cholerae_Strain_YB4B03.RefSeq	3530	Contig	2009	USA
416	GCF001402655v1-Vibrio_cholerae_Strain_YB8E08.RefSeq	3609	Scaffold	2009	USA
417	GCF001411585v1-Vibrio_cholerae_Strain_YB2G01.RefSeq	3680	Contig	2009	USA
418	GCF001471455v2-Vibrio_cholerae_Strain_ATCC_11629.RefSeq	3839	Contig	NA	Missing
419	GCF001517845v1-Vibrio_cholerae_O1_biovar_El_Tor_Strain_M1275.RefSeq	3709	Contig	1993	Russia
420	GCF001517855v1-Vibrio_cholerae_O1_biovar_El_Tor_Strain_M1275D.RefSeq	3714	Contig	2015	Russia
421	GCF001525525v2-Vibrio_cholerae_Strain_FDAARGOS_102.RefSeq	3723	Contig	1963	India
422	GCF001543465v1-Vibrio_cholerae_O1_biovar_El_Tor_Strain_Inaba_PIC018.RefSeq	3691	Contig	2007	Bangladesh
423	GCF001617675v1-Vibrio_cholerae_Strain_M888D.RefSeq	3541	Contig	1970	Russia
424	GCF001637575v1-Vibrio_cholerae_Strain_M1501.RefSeq	3590	Contig	2011	Russia
425	GCF001639085v1-Vibrio_cholerae_Strain_P13762.RefSeq	3639	Contig	1988	Uzbekistan
426	GCF001641685v1-Vibrio_cholerae_Strain_M1518.RefSeq	3629	Contig	2012	Russia
427	GCF001641705v1-Vibrio_cholerae_Strain_M1524.RefSeq	3549	Contig	2013	Russia
428	GCF001661905v1-Vibrio_cholerae_O1_biovar_El_Tor_Strain_I_1187.RefSeq	3551	Contig	1994	Russia
429	GCF001683415v1-Vibrio_cholerae_2740_80.RefSeq	3723	Complete Genome	NA	NA
430	GCF001718095v1-Vibrio_cholerae_Strain_L15.RefSeq	3711	Contig	2006	Sweden
431	GCF001718105v1-Vibrio_cholerae_Strain_L11.RefSeq	3638	Scaffold	2006	Sweden
432	GCF001729125v1-Vibrio_cholerae_Strain_857.RefSeq	3619	Contig	1996	Bangladesh
433	GCF001729155v1-Vibrio_cholerae_Strain_MZO_2.RefSeq	3524	Contig	2011	Bangladesh
434	GCF001729185v1-Vibrio_cholerae_2740_80.RefSeq	3661	Contig	1980	USA
435	GCF001729195v1-Vibrio_cholerae_Strain_VC22.RefSeq	3609	Contig	NA	USA
436	GCF001735565v1-Vibrio_cholerae_Strain_S12.RefSeq	3684	Scaffold	2009	Australia
437	GCF001743085v1-Vibrio_cholerae_Strain_3223_74.RefSeq	3650	Contig	1974	Guam
438	GCF001854425v1-Vibrio_cholerae_Strain_Env_390.RefSeq	3660	Complete Genome	2012	Haiti
439	GCF001857145v1-Vibrio_cholerae_Strain_2559_78.RefSeq	3672	Contig	1978	USA
440	GCF001857155v1-Vibrio_cholerae_Strain_VC53.RefSeq	3783	Contig	2009	USA
441	GCF001857165v1-Vibrio_cholerae_Strain_VC48.RefSeq	3525	Contig	NA	USA
442	GCF001857175v1-Vibrio_cholerae_Strain_VC56.RefSeq	3761	Contig	2009	USA
443	GCF001857225v1-Vibrio_cholerae_Strain_2631_78.RefSeq	3524	Contig	1978	USA
444	GCF001857245v1-Vibrio_cholerae_Strain_2512_86.RefSeq	3676	Contig	1986	USA
445	GCF001857265v1-Vibrio_cholerae_Strain_3272_78.RefSeq	3596	Contig	1977	USA
446	GCF001857285v1-Vibrio_cholerae_Strain_692_79.RefSeq	3542	Contig	1979	USA
447	GCF001857305v1-Vibrio_cholerae_Strain_2479_86.RefSeq	3680	Contig	1986	USA
448	GCF001857325v1-Vibrio_cholerae_Strain_1496_86.RefSeq	3670	Contig	1986	USA
449	GCF001857345v1-Vibrio_cholerae_Strain_2523_87.RefSeq	3597	Contig	1974	USA
450	GCF001857355v1-Vibrio_cholerae_Strain_2497_86.RefSeq	3652	Contig	1987	USA
451	GCF001857365v1-Vibrio_cholerae_Strain_3225_74.RefSeq	3622	Contig	1974	Guam
452	GCF001857405v1-Vibrio_cholerae_Strain_1074_78.RefSeq	3584	Contig	1978	Brazil
453	GCF001857425v1-Vibrio_cholerae_Strain_2633_78.RefSeq	3496	Contig	1978	Brazil
454	GCF001857435v1-Vibrio_cholerae_C6706.RefSeq	3709	Contig	1997	Peru
455	GCF001857455v1-Vibrio_cholerae_Strain_SIO.RefSeq	3559	Contig	2000	USA
456	GCF001857485v1-Vibrio_cholerae_Strain_TP.RefSeq	3679	Contig	2000	USA
457	GCF001857505v1-Vibrio_cholerae_Strain_3568_07.RefSeq	3634	Contig	2007	Mexico
458	GCF001857515v1-Vibrio_cholerae_Strain_HE46.RefSeq	3541	Contig	2011	Haiti
459	GCF001857545v1-Vibrio_cholerae_V52.RefSeq	3668	Contig	NA	Sudan
460	GCF001858445v1-Vibrio_cholerae_O1_Strain_CMR020.RefSeq	3631	Scaffold	NA	Cameroon
461	GCF001858455v1-Vibrio_cholerae_O1_Strain_CMR021.RefSeq	3674	Scaffold	2011	Cameroon
462	GCF001858465v1-Vibrio_cholerae_O1_Strain_CMR022.RefSeq	3665	Scaffold	2011	Cameroon
463	GCF001858475v1-Vibrio_cholerae_O1_Strain_CMR019.RefSeq	3685	Scaffold	NA	Cameroon
464	GCF001858585v1-Vibrio_cholerae_O1_Strain_CMR004.RefSeq	3602	Scaffold	2010	Cameroon
465	GCF001860225v1-Vibrio_cholerae_O1_Strain_CMR001.RefSeq	3646	Scaffold	2010	Cameroon
466	GCF001860265v1-Vibrio_cholerae_O1_Strain_CMR007.RefSeq	3654	Scaffold	2010	Cameroon
467	GCF001860285v1-Vibrio_cholerae_O1_Strain_CMR008.RefSeq	3668	Scaffold	2010	Cameroon
468	GCF001860295v1-Vibrio_cholerae_O1_Strain_CMR009.RefSeq	3652	Scaffold	2010	Cameroon
469	GCF001860315v1-Vibrio_cholerae_O1_Strain_CMR010.RefSeq	3625	Scaffold	2010	Cameroon
470	GCF001860345v1-Vibrio_cholerae_O1_Strain_CMR011.RefSeq	3599	Scaffold	2011	Cameroon
471	GCF001860365v1-Vibrio_cholerae_O1_Strain_CMR012.RefSeq	3678	Scaffold	2011	Cameroon
472	GCF001860385v1-Vibrio_cholerae_O1_Strain_CMR013.RefSeq	3691	Scaffold	2011	Cameroon
473	GCF001860395v1-Vibrio_cholerae_O1_Strain_CMR014.RefSeq	3644	Scaffold	2011	Cameroon
474	GCF001860425v1-Vibrio_cholerae_O1_Strain_CMR015.RefSeq	3667	Scaffold	2011	Cameroon
475	GCF001860445v1-Vibrio_cholerae_O1_Strain_CMR016.RefSeq	3669	Scaffold	2011	Cameroon
476	GCF001860465v1-Vibrio_cholerae_O1_Strain_CMR017.RefSeq	3665	Scaffold	2011	Cameroon
477	GCF001860485v1-Vibrio_cholerae_O1_Strain_CMR018.RefSeq	3605	Scaffold	NA	Cameroon
478	GCF001887395v1-Vibrio_cholerae_Strain_C5.RefSeq	3769	Complete Genome	1957	Indonesia
479	GCF001887415v1-Vibrio_cholerae_Strain_E1320.RefSeq	3756	Complete Genome	1974	China
480	GCF001887435v1-Vibrio_cholerae_Strain_CRC711.RefSeq	3705	Complete Genome	1964	India
481	GCF001887455v1-Vibrio_cholerae_Strain_CRC1106.RefSeq	3769	Complete Genome	1962	India
482	GCF001887475v1-Vibrio_cholerae_Strain_E506.RefSeq	3718	Complete Genome	1974	USA
483	GCF001887495v1-Vibrio_cholerae_Strain_E1162.RefSeq	3784	Complete Genome	1962	China
484	GCF001887515v1-Vibrio_cholerae_Strain_NCTC5395.RefSeq	3834	Complete Genome	1938	Iraq
485	GCF001887615v1-Vibrio_cholerae_Strain_NCTC9420.RefSeq	3683	Complete Genome	1954	Egypt
486	GCF001887635v1-Vibrio_cholerae_Strain_M2140.RefSeq	3645	Complete Genome	1977	Australia
487	GCF001887655v1-Vibrio_cholerae_Strain_E9120.RefSeq	3743	Complete Genome	1961	Indonesia
488	GCF001899465v1-Vibrio_cholerae_Strain_76.RefSeq	3556	Contig	2011	Ukraine
489	GCF001953365v1-Vibrio_cholerae_Strain_DL4211.RefSeq (GCF_017426915)	3587	Scaffold	2008	USA
490	GCF001953375v1-Vibrio_cholerae_Strain_DL4215.RefSeq (GCF_017426965)	3567	Scaffold	2008	USA
491	GCF002073335v2-Vibrio_cholerae_Strain_FDAARGOS_223.RefSeq	3706	Complete Genome	NA	USA
492	GCF002076155v1-Vibrio_cholerae_Strain_O1S.RefSeq	3674	Contig	2015	Tanzania
493	GCF002076165v1-Vibrio_cholerae_Strain_O7S.RefSeq	3674	Contig	2015	Tanzania
494	GCF002076175v1-Vibrio_cholerae_Strain_O6MU.RefSeq	3678	Scaffold	2015	Tanzania
495	GCF002076185v1-Vibrio_cholerae_Strain_11S.RefSeq	3678	Scaffold	2015	Tanzania
496	GCF002076235v1-Vibrio_cholerae_Strain_TEM_25_01_004.RefSeq	3713	Contig	2012	Tanzania
497	GCF002076245v1-Vibrio_cholerae_Strain_O9S.RefSeq	3674	Contig	2015	Tanzania
498	GCF002076255v1-Vibrio_cholerae_Strain_O2.RefSeq	3707	Contig	2015	Tanzania
499	GCF002076265v1-Vibrio_cholerae_Strain_TEM_10_01_002.RefSeq	3718	Scaffold	2012	Tanzania
500	GCF002076315v1-Vibrio_cholerae_Strain_48055.RefSeq	3678	Scaffold	2015	Tanzania
501	GCF002076415v1-Vibrio_cholerae_Strain_7714.RefSeq	3669	Scaffold	2015	Tanzania
502	GCF002076425v1-Vibrio_cholerae_Strain_1Mo.RefSeq	3676	Scaffold	2015	Tanzania
503	GCF002076455v1-Vibrio_cholerae_Strain_OO4.RefSeq	3681	Contig	2015	Tanzania
504	GCF002076465v1-Vibrio_cholerae_Strain_O3MU.RefSeq	3675	Scaffold	2015	Tanzania
505	GCF002076475v1-Vibrio_cholerae_Strain_39Ki.RefSeq	3714	Scaffold	2015	Tanzania
506	GCF002076485v1-Vibrio_cholerae_Strain_47623.RefSeq	3675	Contig	2015	Tanzania
507	GCF002076535v1-Vibrio_cholerae_Strain_31Ki.RefSeq	3707	Scaffold	2015	Tanzania
508	GCF002076545v1-Vibrio_cholerae_Strain_O7MU.RefSeq	3679	Scaffold	2015	Tanzania
509	GCF002076575v1-Vibrio_cholerae_Strain_O3S.RefSeq	3673	Scaffold	2015	Tanzania
510	GCF002076585v1-Vibrio_cholerae_Strain_O5MU.RefSeq	3674	Scaffold	2015	Tanzania
511	GCF002076615v1-Vibrio_cholerae_Strain_7Mo.RefSeq	3672	Scaffold	2015	Tanzania
512	GCF002076635v1-Vibrio_cholerae_Strain_9Mo.RefSeq	3676	Scaffold	2015	Tanzania
513	GCF002076645v1-Vibrio_cholerae_Strain_47610.RefSeq	3668	Contig	2015	Tanzania
514	GCF002076665v1-Vibrio_cholerae_Strain_5Mo.RefSeq	3674	Scaffold	2015	Tanzania
515	GCF002076695v1-Vibrio_cholerae_Strain_8Mo.RefSeq	3676	Contig	2015	Tanzania
516	GCF002076705v1-Vibrio_cholerae_Strain_2Mo.RefSeq	3674	Scaffold	2015	Tanzania
517	GCF002076735v1-Vibrio_cholerae_Strain_TEM_12_12_001.RefSeq	3712	Scaffold	2011	Tanzania
518	GCF002076745v1-Vibrio_cholerae_Strain_TEM_04_01_001.RefSeq	3706	Scaffold	2012	Tanzania
519	GCF002076775v1-Vibrio_cholerae_Strain_21B.RefSeq	3713	Scaffold	2015	Tanzania
520	GCF002076785v1-Vibrio_cholerae_Strain_20478.RefSeq	3720	Scaffold	2015	Tanzania
521	GCF002078055v1-Vibrio_cholerae_Strain_36KI.RefSeq	3674	Scaffold	2015	Tanzania
522	GCF002078595v1-Vibrio_cholerae_Strain_43Ki.RefSeq	3717	Scaffold	2015	Tanzania
523	GCF002078635v1-Vibrio_cholerae_Strain_39361.RefSeq	3677	Scaffold	2015	Tanzania
524	GCF002078695v1-Vibrio_cholerae_Strain_TEM_15_01_005.RefSeq	3717	Contig	2012	Tanzania
525	GCF002078705v1-Vibrio_cholerae_Strain_21027.RefSeq	3717	Contig	2015	Tanzania
526	GCF002078715v1-Vibrio_cholerae_Strain_19886.RefSeq	3696	Contig	2015	Tanzania
527	GCF002078755v1-Vibrio_cholerae_Strain_TEM_29_01_003.RefSeq	3712	Scaffold	2012	Tanzania
528	GCF002078795v1-Vibrio_cholerae_Strain_J8YRS_KAGUNGA.RefSeq	3717	Contig	2015	Tanzania
529	GCF002078815v1-Vibrio_cholerae_Strain_20390.RefSeq	3716	Scaffold	2015	Tanzania
530	GCF002078825v1-Vibrio_cholerae_Strain_17609.RefSeq	3725	Scaffold	2015	Tanzania
531	GCF002097735v1-Vibrio_cholerae_Strain_CISM_300055.RefSeq	3739	Contig	2008	Mozambique
532	GCF002097745v1-Vibrio_cholerae_Strain_CISM_300205.RefSeq	3511	Contig	2008	Mozambique
533	GCF002097755v1-Vibrio_cholerae_Strain_CISM_300506.RefSeq	3652	Contig	2008	Mozambique
534	GCF002097765v1-Vibrio_cholerae_Strain_CISM_S_Nida.RefSeq	3914	Contig	NA	Mozambique
535	GCF002097815v1-Vibrio_cholerae_Strain_CISM_1163068_5.RefSeq	3640	Contig	2012	Mozambique
536	GCF002097825v1-Vibrio_cholerae_Strain_CISM_780298_0.RefSeq	3908	Contig	NA	Mozambique
537	GCF002097835v1-Vibrio_cholerae_Strain_CISM_770180_8.RefSeq	3904	Contig	NA	Mozambique
538	GCF002097845v1-Vibrio_cholerae_Strain_CISM_770067_4.RefSeq	3908	Contig	NA	Mozambique
539	GCF002097895v1-Vibrio_cholerae_Strain_CISM_710180_8.RefSeq	3911	Contig	NA	Mozambique
540	GCF002097905v1-Vibrio_cholerae_Strain_CISM_740115_4.RefSeq	3699	Contig	NA	Mozambique
541	GCF002097915v1-Vibrio_cholerae_Strain_CISM_769845_7.RefSeq	3915	Contig	NA	Mozambique
542	GCF002097925v1-Vibrio_cholerae_Strain_CISM_655665_0.RefSeq	3708	Contig	NA	Mozambique
543	GCF002097975v1-Vibrio_cholerae_Strain_CISM_655630_3.RefSeq	3721	Contig	NA	Mozambique
544	GCF002097985v1-Vibrio_cholerae_Strain_CISM_511.RefSeq	3700	Contig	NA	Mozambique
545	GCF002097995v1-Vibrio_cholerae_Strain_CISM_655664_3.RefSeq	3876	Contig	NA	Mozambique
546	GCF002098005v1-Vibrio_cholerae_Strain_CISM_510.RefSeq	3711	Contig	NA	Mozambique
547	GCF002098055v1-Vibrio_cholerae_Strain_CISM_420.RefSeq	3700	Contig	NA	Mozambique
548	GCF002098065v1-Vibrio_cholerae_Strain_CISM_505.RefSeq	3709	Contig	NA	Mozambique
549	GCF002098075v1-Vibrio_cholerae_Strain_CISM_399.RefSeq	3708	Contig	NA	Mozambique
550	GCF002098085v1-Vibrio_cholerae_Strain_CISM_398.RefSeq	3726	Contig	NA	Mozambique
551	GCF002098135v1-Vibrio_cholerae_Strain_CISM_382.RefSeq	3709	Contig	NA	Mozambique
552	GCF002098145v1-Vibrio_cholerae_Strain_CISM_375.RefSeq	3694	Contig	NA	Mozambique
553	GCF002098155v1-Vibrio_cholerae_Strain_CISM_374.RefSeq	3713	Contig	NA	Mozambique
554	GCF002098195v1-Vibrio_cholerae_Strain_CISM_347.RefSeq	3716	Contig	NA	Mozambique
555	GCF002098215v1-Vibrio_cholerae_Strain_CISM_326.RefSeq	3874	Contig	NA	Mozambique
556	GCF002098225v1-Vibrio_cholerae_Strain_CISM_302015.RefSeq	3932	Contig	2009	Mozambique
557	GCF002098235v1-Vibrio_cholerae_Strain_CISM_302029.RefSeq	3940	Contig	2009	Mozambique
558	GCF002098255v1-Vibrio_cholerae_Strain_CISM_300215.RefSeq	3737	Contig	2008	Mozambique
559	GCF002098295v1-Vibrio_cholerae_Strain_CISM_300043.RefSeq	3706	Contig	2008	Mozambique
560	GCF002098305v1-Vibrio_cholerae_Strain_CISM_296.RefSeq	3702	Contig	NA	Mozambique
561	GCF002098335v1-Vibrio_cholerae_Strain_CISM_300209.RefSeq	3706	Contig	2008	Mozambique
562	GCF002098345v1-Vibrio_cholerae_Strain_CISM_300208.RefSeq	3711	Contig	2008	Mozambique
563	GCF002098355v1-Vibrio_cholerae_Strain_CISM_196.RefSeq	3913	Contig	2003	Mozambique
564	GCF002098365v1-Vibrio_cholerae_Strain_CISM_191.RefSeq	3915	Contig	2003	Mozambique
565	GCF002098415v1-Vibrio_cholerae_Strain_CISM_188.RefSeq	3911	Contig	2003	Mozambique
566	GCF002098425v1-Vibrio_cholerae_Strain_CISM_189.RefSeq	3896	Contig	2003	Mozambique
567	GCF002098435v1-Vibrio_cholerae_Strain_CISM_179.RefSeq	3908	Contig	2003	Mozambique
568	GCF002098445v1-Vibrio_cholerae_Strain_CISM_178.RefSeq	3920	Contig	2003	Mozambique
569	GCF002098495v1-Vibrio_cholerae_Strain_CISM_152.RefSeq	3704	Contig	2003	Mozambique
570	GCF002098515v1-Vibrio_cholerae_Strain_CISM_154.RefSeq	3701	Contig	2003	Mozambique
571	GCF002098525v1-Vibrio_cholerae_Strain_CISM_151.RefSeq	3709	Contig	2003	Mozambique
572	GCF002098535v1-Vibrio_cholerae_Strain_CISM_153.RefSeq	3870	Contig	2003	Mozambique
573	GCF002098555v1-Vibrio_cholerae_Strain_CISM_147.RefSeq	3910	Contig	2003	Mozambique
574	GCF002098595v1-Vibrio_cholerae_Strain_CISM_146.RefSeq	3918	Contig	2003	Mozambique
575	GCF002098605v1-Vibrio_cholerae_Strain_CISM_122.RefSeq	3695	Contig	2003	Mozambique
576	GCF002098625v1-Vibrio_cholerae_Strain_CISM_134.RefSeq	3909	Contig	2003	Mozambique
577	GCF002098655v1-Vibrio_cholerae_Strain_CISM_121.RefSeq	3703	Contig	2003	Mozambique
578	GCF002098675v1-Vibrio_cholerae_Strain_CISM_120.RefSeq	3703	Contig	2003	Mozambique
579	GCF002098695v1-Vibrio_cholerae_Strain_CISM_105.RefSeq	3911	Contig	2003	Mozambique
580	GCF002098705v1-Vibrio_cholerae_Strain_CISM_1020234_0.RefSeq	3712	Contig	2010	Mozambique
581	GCF002098715v1-Vibrio_cholerae_Strain_CISM_1020231_9.RefSeq	3694	Contig	2010	Mozambique
582	GCF002098755v1-Vibrio_cholerae_Strain_CISM_1020229_6.RefSeq	3706	Contig	2010	Mozambique
583	GCF002098765v1-Vibrio_cholerae_Strain_CISM_101.RefSeq	3706	Contig	2003	Mozambique
584	GCF002098795v1-Vibrio_cholerae_Strain_CISM_1019829_2.RefSeq	3693	Contig	2010	Mozambique
585	GCF002098805v1-Vibrio_cholerae_Strain_CISM_1019828_5.RefSeq	3711	Contig	2010	Mozambique
586	GCF002098835v1-Vibrio_cholerae_Strain_CISM_100.RefSeq	3717	Contig	2003	Mozambique
587	GCF002098845v1-Vibrio_cholerae_Strain_CISM_091.RefSeq	3869	Contig	NA	Mozambique
588	GCF002098875v1-Vibrio_cholerae_Strain_CISM_0079.RefSeq	3707	Contig	2003	Mozambique
589	GCF002098885v1-Vibrio_cholerae_Strain_CISM_0091.RefSeq	3706	Contig	2003	Mozambique
590	GCF002098915v1-Vibrio_cholerae_Strain_CISM_0074.RefSeq	3707	Contig	2003	Mozambique
591	GCF002098935v1-Vibrio_cholerae_Strain_CISM_0035.RefSeq	3705	Contig	2002	Mozambique
592	GCF002098955v1-Vibrio_cholerae_Strain_CISM_0034.RefSeq	3704	Contig	2002	Mozambique
593	GCF002098965v1-Vibrio_cholerae_Strain_CISM_0019.RefSeq	3697	Contig	2002	Mozambique
594	GCF002098995v1-Vibrio_cholerae_Strain_CISM_0018.RefSeq	3707	Contig	2002	Mozambique
595	GCF002099015v1-Vibrio_cholerae_Strain_CISM_0017.RefSeq	3710	Contig	2002	Mozambique
596	GCF002099035v1-Vibrio_cholerae_Strain_CISM_0016.RefSeq	3700	Contig	2002	Mozambique
597	GCF002099055v1-Vibrio_cholerae_Strain_CISM_0015.RefSeq	3705	Contig	2002	Mozambique
598	GCF002099065v1-Vibrio_cholerae_Strain_CISM_0014.RefSeq	3694	Contig	2002	Mozambique
599	GCF002099095v1-Vibrio_cholerae_Strain_CISM_0010.RefSeq	3860	Contig	2002	Mozambique
600	GCF002099115v1-Vibrio_cholerae_Strain_CISM_0008.RefSeq	3711	Contig	2005	Mozambique
601	GCF002099125v1-Vibrio_cholerae_Strain_CISM_0005.RefSeq	3706	Contig	2002	Mozambique
602	GCF002102575v1-Vibrio_cholerae_Strain_G_33.RefSeq	3534	Contig	1986	Guinea
603	GCF002114205v1-Vibrio_cholerae_Strain_617.RefSeq	3503	Contig	NA	Ukraine
604	GCF002194155v1-Vibrio_cholerae_O139_Strain_FC1877.RefSeq	3600	Contig	1995	India
605	GCF002194165v1-Vibrio_cholerae_O139_Strain_FC3611a.RefSeq	3620	Contig	1999	India
606	GCF002194185v1-Vibrio_cholerae_O139_Strain_FC3611b.RefSeq	3585	Contig	1997	India
607	GCF002194215v1-Vibrio_cholerae_O139_Strain_FC2273.RefSeq	3650	Contig	1998	India
608	GCF002194235v1-Vibrio_cholerae_O139_Strain_FC2271.RefSeq	3600	Contig	1997	India
609	GCF002194245v1-Vibrio_cholerae_O139_Strain_FC1384.RefSeq	3594	Contig	2000	India
610	GCF002194265v1-Vibrio_cholerae_O139_Strain_FC1341.RefSeq	3618	Contig	2002	India
611	GCF002194295v1-Vibrio_cholerae_O139_Strain_FC1105.RefSeq	3545	Contig	2003	India
612	GCF002194305v1-Vibrio_cholerae_O139_Strain_FC1817.RefSeq	3655	Contig	1994	India
613	GCF002194335v1-Vibrio_cholerae_O139_Strain_FC1225.RefSeq	3609	Contig	2001	India
614	GCF002196055v1-Vibrio_cholerae_Strain_P_18748.RefSeq	3559	Contig	2004	Russia
615	GCF002196065v1-Vibrio_cholerae_Strain_P_18778.RefSeq	3642	Contig	2005	Russia
616	GCF002196095v1-Vibrio_cholerae_Strain_102.RefSeq	3525	Contig	2016	Ukraine
617	GCF002196105v1-Vibrio_cholerae_Strain_147.RefSeq	3701	Contig	2016	Ukraine
618	GCF002196135v1-Vibrio_cholerae_Strain_89.RefSeq	3754	Contig	2016	Ukraine
619	GCF002196155v1-Vibrio_cholerae_Strain_155.RefSeq	3759	Contig	NA	Ukraine
620	GCF002196165v1-Vibrio_cholerae_Strain_5.RefSeq	3551	Contig	2016	Ukraine
621	GCF002196175v1-Vibrio_cholerae_Strain_28.RefSeq	3733	Contig	2016	Ukraine
622	GCF002196185v1-Vibrio_cholerae_Strain_223.RefSeq	3380	Contig	NA	Ukraine
623	GCF002196225v1-Vibrio_cholerae_Strain_114.RefSeq	3589	Contig	2016	Ukraine
624	GCF002196255v1-Vibrio_cholerae_Strain_85.RefSeq	3606	Contig	NA	Ukraine
625	GCF002196305v1-Vibrio_cholerae_Strain_433.RefSeq	3587	Contig	NA	Russia
626	GCF002196375v1-Vibrio_cholerae_Strain_M1337.RefSeq	3622	Contig	NA	Russia
627	GCF002204075v1-Vibrio_cholerae_Strain_39.RefSeq	3341	Contig	2011	Ukraine
628	GCF002204085v1-Vibrio_cholerae_Strain_866.RefSeq	3429	Contig	1996	Ukraine
629	GCF002204095v1-Vibrio_cholerae_Strain_153.RefSeq	3569	Contig	2011	Ukraine
630	GCF002204105v1-Vibrio_cholerae_Strain_56.RefSeq	3563	Contig	1995	Ukraine
631	GCF002251495v1-Vibrio_cholerae_Strain_NMH2016.RefSeq	3452	Contig	2016	USA
632	GCF002284075v1-Vibrio_cholerae_Strain_OYP7C09.RefSeq	3496	Contig	2009	USA
633	GCF002284095v1-Vibrio_cholerae_Strain_OYP8C06.RefSeq	3722	Contig	2009	USA
634	GCF002284115v1-Vibrio_cholerae_Strain_OYP8F12.RefSeq	3735	Scaffold	2009	USA
635	GCF002284125v1-Vibrio_cholerae_Strain_OYP8A01.RefSeq	3547	Scaffold	2009	USA
636	GCF002284155v1-Vibrio_cholerae_Strain_OYP6G08.RefSeq	3541	Contig	2009	USA
637	GCF002284175v1-Vibrio_cholerae_Strain_OYP6F08.RefSeq	3513	Scaffold	2009	USA
638	GCF002284185v1-Vibrio_cholerae_Strain_OYP6E07.RefSeq	3582	Scaffold	2009	USA
639	GCF002284205v1-Vibrio_cholerae_Strain_OYP6D06.RefSeq	3637	Scaffold	2009	USA
640	GCF002284235v1-Vibrio_cholerae_Strain_OYP5F10.RefSeq	3657	Contig	2009	USA
641	GCF002284245v1-Vibrio_cholerae_Strain_OYP4H11.RefSeq	3511	Scaffold	2009	USA
642	GCF002284255v1-Vibrio_cholerae_Strain_OYP4H08.RefSeq	3400	Scaffold	2009	USA
643	GCF002284265v1-Vibrio_cholerae_Strain_OYP6F10.RefSeq	3468	Scaffold	2009	USA
644	GCF002284315v1-Vibrio_cholerae_Strain_OYP4H06.RefSeq	3510	Scaffold	2009	USA
645	GCF002284325v1-Vibrio_cholerae_Strain_OYP4G08.RefSeq	3581	Scaffold	2009	USA
646	GCF002284355v1-Vibrio_cholerae_Strain_OYP3F10.RefSeq	3544	Contig	2009	USA
647	GCF002284365v1-Vibrio_cholerae_Strain_OYP4B01.RefSeq	3548	Scaffold	2009	USA
648	GCF002284395v1-Vibrio_cholerae_Strain_OYP2A12.RefSeq	3660	Scaffold	2009	USA
649	GCF002284415v1-Vibrio_cholerae_Strain_OYP2E01.RefSeq	3558	Scaffold	2009	USA
650	GCF002284425v1-Vibrio_cholerae_Strain_OYP2D07.RefSeq	3740	Scaffold	2009	USA
651	GCF002284455v1-Vibrio_cholerae_Strain_OYP1E07.RefSeq	3547	Scaffold	2009	USA
652	GCF002284475v1-Vibrio_cholerae_Strain_OYP2C05.RefSeq	3610	Scaffold	2009	USA
653	GCF002284495v1-Vibrio_cholerae_Strain_OYP1G01.RefSeq	3613	Scaffold	2009	USA
654	GCF002313025v1-Vibrio_cholerae_Strain_FORC_055.RefSeq	3664	Complete Genome	2014	South Korea
655	GCF002407455v1-Vibrio_cholerae_VC0101557.RefSeq	3503	Contig	2001	South Korea
656	GCF002749635v1-Vibrio_cholerae_Strain_E7946.RefSeq	3770	Complete Genome	1978	Bahrain
657	GCF002807705v1-Vibrio_cholerae_Strain_330590.RefSeq	3692	Contig	2014	Bangladesh
658	GCF002807725v1-Vibrio_cholerae_Strain_S002502.RefSeq	3604	Contig	2013	Bangladesh
659	GCF002807735v1-Vibrio_cholerae_Strain_S002506.RefSeq	3695	Scaffold	2013	Bangladesh
660	GCF002807765v1-Vibrio_cholerae_Strain_330073_A.RefSeq	3701	Scaffold	2013	Bangladesh
661	GCF002807785v1-Vibrio_cholerae_Strain_330113.RefSeq	3695	Scaffold	2014	Bangladesh
662	GCF002807805v1-Vibrio_cholerae_Strain_S003806.RefSeq	3701	Contig	2014	Bangladesh
663	GCF002807825v1-Vibrio_cholerae_Strain_220076_6.RefSeq	3700	Scaffold	2014	Bangladesh
664	GCF002807835v1-Vibrio_cholerae_Strain_S002300_B.RefSeq	3608	Scaffold	2013	Bangladesh
665	GCF002807865v1-Vibrio_cholerae_Strain_220075_6.RefSeq	3602	Scaffold	2014	Bangladesh
666	GCF002807875v1-Vibrio_cholerae_Strain_330920_B.RefSeq	3698	Scaffold	2013	Bangladesh
667	GCF002807895v1-Vibrio_cholerae_Strain_330110.RefSeq	3700	Scaffold	2014	Bangladesh
668	GCF002807925v1-Vibrio_cholerae_Strain_S023208.RefSeq	3672	Scaffold	2014	Bangladesh
669	GCF002807945v1-Vibrio_cholerae_Strain_330920_A.RefSeq	3700	Scaffold	2013	Bangladesh
670	GCF002807965v1-Vibrio_cholerae_Strain_330073_B.RefSeq	3705	Scaffold	2013	Bangladesh
671	GCF002807975v1-Vibrio_cholerae_Strain_S003202.RefSeq	3698	Scaffold	2014	Bangladesh
672	GCF002807985v1-Vibrio_cholerae_Strain_S002300_E.RefSeq	3697	Scaffold	2013	Bangladesh
673	GCF002808065v1-Vibrio_cholerae_Strain_330440_C1.RefSeq	3699	Scaffold	2013	Bangladesh
674	GCF002808075v1-Vibrio_cholerae_Strain_S000600_C10.RefSeq	3696	Scaffold	2013	Bangladesh
675	GCF002808105v1-Vibrio_cholerae_Strain_330081.RefSeq	3699	Scaffold	2014	Bangladesh
676	GCF002808125v1-Vibrio_cholerae_Strain_S023202.RefSeq	3694	Scaffold	2014	Bangladesh
677	GCF002808145v1-Vibrio_cholerae_Strain_22087102_C2.RefSeq	3699	Scaffold	2013	Bangladesh
678	GCF002808155v1-Vibrio_cholerae_Strain_S002604.RefSeq	3697	Scaffold	2014	Bangladesh
679	GCF002808165v1-Vibrio_cholerae_Strain_22043202_C1.RefSeq	3698	Scaffold	2013	Bangladesh
680	GCF002808205v1-Vibrio_cholerae_Strain_S003008.RefSeq	3693	Scaffold	2014	Bangladesh
681	GCF002808215v1-Vibrio_cholerae_Strain_22043300_C6.RefSeq	3698	Contig	2013	Bangladesh
682	GCF002808225v1-Vibrio_cholerae_Strain_330898_C2.RefSeq	3698	Scaffold	2013	Bangladesh
683	GCF002808265v1-Vibrio_cholerae_Strain_330033_C1.RefSeq	3698	Scaffold	2013	Bangladesh
684	GCF002808275v1-Vibrio_cholerae_Strain_22044108_C3.RefSeq	3699	Scaffold	2013	Bangladesh
685	GCF002808305v1-Vibrio_cholerae_Strain_S042408.RefSeq	3655	Scaffold	2014	Bangladesh
686	GCF002808325v1-Vibrio_cholerae_Strain_S040602_C1.RefSeq	3702	Scaffold	2013	Bangladesh
687	GCF002808345v1-Vibrio_cholerae_Strain_22087500_C9.RefSeq	3699	Scaffold	2013	Bangladesh
688	GCF002808355v1-Vibrio_cholerae_Strain_S042100.RefSeq	3692	Scaffold	2013	Bangladesh
689	GCF002808365v1-Vibrio_cholerae_Strain_S000100_C5.RefSeq	3741	Contig	2013	Bangladesh
690	GCF002808405v1-Vibrio_cholerae_Strain_S081300_C2.RefSeq	3697	Contig	2013	Bangladesh
691	GCF002808415v1-Vibrio_cholerae_Strain_331721_C1.RefSeq	3696	Contig	2013	Bangladesh
692	GCF002808435v1-Vibrio_cholerae_Strain_22043204_C1.RefSeq	3700	Scaffold	2013	Bangladesh
693	GCF002808465v1-Vibrio_cholerae_Strain_22043200_C1.RefSeq	3695	Scaffold	2013	Bangladesh
694	GCF002808485v1-Vibrio_cholerae_Strain_330013_C1.RefSeq	3697	Contig	2013	Bangladesh
695	GCF002843255v1-Vibrio_cholerae_Strain_VcN1.RefSeq	3664	Contig	2017	Bangladesh
696	GCF002890525v1-Vibrio_cholerae_Strain_11116.RefSeq	3701	Contig	2006	Sweden
697	GCF002892855v1-Vibrio_cholerae_Strain_A1552.RefSeq	3768	Complete Genome	1992	USA
698	GCF002911455v1-Vibrio_cholerae_Strain_5879.RefSeq	3671	Scaffold	1972	Russia
699	GCF002918335v1-Vibrio_cholerae_Strain_146P.RefSeq	3662	Scaffold	1994	India
700	GCF002918345v1-Vibrio_cholerae_Strain_146N.RefSeq	3648	Scaffold	1994	India
701	GCF002946655v1-Vibrio_cholerae_O1_biovar_El_Tor_Strain_HC1037.RefSeq	3719	Complete Genome	2014	Haiti
702	GCF002997215v1-Vibrio_cholerae_Strain_A1552.RefSeq	3769	Complete Genome	1992	Peru
703	GCF003013485v1-Vibrio_cholerae_Strain_2044.RefSeq	3776	Contig	1966	Iraq
704	GCF003015005v1-Vibrio_cholerae_Strain_186.RefSeq	3670	Contig	2011	Ukraine
705	GCF003056705v1-Vibrio_cholerae_Strain_20_a_11.RefSeq	3664	Contig	1995	Ukraine
706	GCF003056955v1-Vibrio_cholerae_Strain_M1425.RefSeq	3730	Contig	2003	Russia
707	GCF003056975v1-Vibrio_cholerae_Strain_2688.RefSeq	3629	Contig	2015	Russia
708	GCF003056995v1-Vibrio_cholerae_Strain_M1332.RefSeq	3585	Contig	2000	Russia
709	GCF003057015v1-Vibrio_cholerae_Strain_8.RefSeq	3565	Contig	2014	Russia
710	GCF003057035v1-Vibrio_cholerae_Strain_3178.RefSeq	3626	Contig	2017	Russia
711	GCF003057055v1-Vibrio_cholerae_Strain_2613.RefSeq	3629	Contig	2015	Russia
712	GCF003057075v1-Vibrio_cholerae_Strain_2687.RefSeq	3617	Contig	2015	Russia
713	GCF003057085v1-Vibrio_cholerae_Strain_124.RefSeq	3632	Contig	2015	Russia
714	GCF003057115v1-Vibrio_cholerae_Strain_2843.RefSeq	3590	Contig	2016	Russia
715	GCF003057775v1-Vibrio_cholerae_Strain_A3_296.RefSeq	3334	Contig	2017	Brazil
716	GCF003063785v1-Vibrio_cholerae_Strain_N16961.RefSeq	3705	Complete Genome	1975	Bangladesh
717	GCF003063885v1-Vibrio_cholerae_Strain_Sa5Y.RefSeq	3681	Complete Genome	2004	USA
718	GCF003096115v1-Vibrio_cholerae_O1_biovar_El_Tor_Strain_Ogawa_18963.RefSeq	3651	Contig	2007	Russia
719	GCF003096135v1-Vibrio_cholerae_Strain_9507.RefSeq	3646	Scaffold	1974	Russia
720	GCF003097695v1-Vibrio_cholerae_Strain_A1552.RefSeq	3751	Complete Genome	1992	USA
721	GCF003205555v1-Vibrio_cholerae_Strain_UG054.RefSeq	3690	Scaffold	2015	Uganda
722	GCF003205565v1-Vibrio_cholerae_Strain_UG046.RefSeq	3696	Scaffold	2015	Uganda
723	GCF003205635v1-Vibrio_cholerae_Strain_UG020.RefSeq	3681	Scaffold	2016	Uganda
724	GCF003205655v1-Vibrio_cholerae_Strain_UG042.RefSeq	3700	Scaffold	2015	Uganda
725	GCF003205675v1-Vibrio_cholerae_Strain_UG086.RefSeq	3699	Scaffold	2015	Uganda
726	GCF003205685v1-Vibrio_cholerae_Strain_UG026.RefSeq	3683	Scaffold	2014	Uganda
727	GCF003205705v1-Vibrio_cholerae_Strain_UG071.RefSeq	3697	Scaffold	2014	Uganda
728	GCF003205735v1-Vibrio_cholerae_Strain_UG040.RefSeq	3694	Scaffold	2015	Uganda
729	GCF003205755v1-Vibrio_cholerae_Strain_UG060.RefSeq	3697	Scaffold	2014	Uganda
730	GCF003205765v1-Vibrio_cholerae_Strain_UG010.RefSeq	3657	Scaffold	2016	Uganda
731	GCF003260135v1-Vibrio_cholerae_Strain_60555434.RefSeq	3532	Contig	2017	Australia
732	GCF003312945v1-Vibrio_cholerae_Strain_09_113.RefSeq	3622	Contig	2018	Brazil
733	GCF003347715v1-Vibrio_cholerae_Strain_BD60.RefSeq	3552	Contig	2013	Bangladesh
734	GCF003347725v1-Vibrio_cholerae_Strain_BD58.RefSeq	3583	Contig	2013	Bangladesh
735	GCF003347755v1-Vibrio_cholerae_Strain_BD57.RefSeq	3652	Contig	2013	Bangladesh
736	GCF003347775v1-Vibrio_cholerae_Strain_BD55.RefSeq	3556	Contig	2013	Bangladesh
737	GCF003347785v1-Vibrio_cholerae_Strain_BD59.RefSeq	3604	Contig	2013	Bangladesh
738	GCF003347815v1-Vibrio_cholerae_Strain_BD56.RefSeq	3668	Contig	2013	Bangladesh
739	GCF003347835v1-Vibrio_cholerae_Strain_BD54.RefSeq	3536	Contig	2013	Bangladesh
740	GCF003347855v1-Vibrio_cholerae_Strain_BD53.RefSeq	3493	Contig	2013	Bangladesh
741	GCF003347865v1-Vibrio_cholerae_Strain_BD51.RefSeq	3556	Contig	2013	Bangladesh
742	GCF003347905v1-Vibrio_cholerae_Strain_BD47.RefSeq	3666	Contig	2013	Bangladesh
743	GCF003347935v1-Vibrio_cholerae_Strain_BD48.RefSeq	3633	Contig	2013	Bangladesh
744	GCF003347945v1-Vibrio_cholerae_Strain_BD44.RefSeq	3828	Contig	2013	Bangladesh
745	GCF003347995v1-Vibrio_cholerae_Strain_BD43.RefSeq	3592	Contig	2013	Bangladesh
746	GCF003348015v1-Vibrio_cholerae_Strain_BD40.RefSeq	3719	Contig	2013	Bangladesh
747	GCF003348035v1-Vibrio_cholerae_Strain_BD37.RefSeq	3713	Contig	2013	Bangladesh
748	GCF003348055v1-Vibrio_cholerae_Strain_BD34.RefSeq	3609	Contig	2013	Bangladesh
749	GCF003348065v1-Vibrio_cholerae_Strain_BD32.RefSeq	3530	Contig	2013	Bangladesh
750	GCF003348095v1-Vibrio_cholerae_Strain_BD31.RefSeq	3660	Contig	2013	Bangladesh
751	GCF003348115v1-Vibrio_cholerae_Strain_BD30.RefSeq	3544	Contig	2013	Bangladesh
752	GCF003348135v1-Vibrio_cholerae_Strain_BD29.RefSeq	3610	Contig	2013	Bangladesh
753	GCF003348145v1-Vibrio_cholerae_Strain_BD28.RefSeq	3741	Contig	2013	Bangladesh
754	GCF003348175v1-Vibrio_cholerae_Strain_BD27.RefSeq	3724	Contig	2013	Bangladesh
755	GCF003348195v1-Vibrio_cholerae_Strain_BD24.RefSeq	3655	Contig	2013	Bangladesh
756	GCF003348215v1-Vibrio_cholerae_Strain_BD23.RefSeq	3651	Contig	2013	Bangladesh
757	GCF003348235v1-Vibrio_cholerae_Strain_BD26.RefSeq	3501	Contig	2013	Bangladesh
758	GCF003348245v1-Vibrio_cholerae_Strain_BD21.RefSeq	3666	Contig	2013	Bangladesh
759	GCF003348265v1-Vibrio_cholerae_Strain_BD25.RefSeq	3536	Contig	2013	Bangladesh
760	GCF003348295v1-Vibrio_cholerae_Strain_BD22.RefSeq	3726	Contig	2013	Bangladesh
761	GCF003348305v1-Vibrio_cholerae_Strain_BD17.RefSeq	3645	Contig	2013	Bangladesh
762	GCF003348335v1-Vibrio_cholerae_Strain_BD19.RefSeq	3546	Contig	2013	Bangladesh
763	GCF003348355v1-Vibrio_cholerae_Strain_BD12.RefSeq	3726	Contig	2013	Bangladesh
764	GCF003348365v1-Vibrio_cholerae_Strain_BD18.RefSeq	3531	Contig	2013	Bangladesh
765	GCF003348395v1-Vibrio_cholerae_Strain_BD13.RefSeq	3714	Contig	2013	Bangladesh
766	GCF003348405v1-Vibrio_cholerae_Strain_BD10.RefSeq	3602	Contig	2013	Bangladesh
767	GCF003348415v1-Vibrio_cholerae_Strain_BD11.RefSeq	3819	Contig	2013	missing
768	GCF003348445v1-Vibrio_cholerae_Strain_BD08.RefSeq	3542	Contig	2013	Bangladesh
769	GCF003348465v1-Vibrio_cholerae_Strain_BD05.RefSeq	3738	Contig	2013	Bangladesh
770	GCF003348485v1-Vibrio_cholerae_Strain_BD04.RefSeq	3606	Contig	2013	Bangladesh
771	GCF003348515v1-Vibrio_cholerae_Strain_BD03.RefSeq	3632	Contig	2013	Bangladesh
772	GCF003348535v1-Vibrio_cholerae_Strain_BD49.RefSeq	3661	Contig	2013	Bangladesh
773	GCF003348545v1-Vibrio_cholerae_Strain_BD39.RefSeq	3664	Contig	2013	Bangladesh
774	GCF003348575v1-Vibrio_cholerae_Strain_BD38.RefSeq	3556	Contig	2013	Bangladesh
775	GCF003348585v1-Vibrio_cholerae_Strain_BD35.RefSeq	3742	Contig	2013	Bangladesh
776	GCF003348595v1-Vibrio_cholerae_Strain_BD20.RefSeq	3718	Contig	2013	Bangladesh
777	GCF003348635v1-Vibrio_cholerae_Strain_BD33.RefSeq	3594	Contig	2013	Bangladesh
778	GCF003348655v1-Vibrio_cholerae_Strain_BD14.RefSeq	3590	Contig	2013	Bangladesh
779	GCF003348665v1-Vibrio_cholerae_Strain_BD15.RefSeq	3728	Contig	2013	Bangladesh
780	GCF003348675v1-Vibrio_cholerae_Strain_BD07.RefSeq	3612	Contig	2013	Bangladesh
781	GCF003348715v1-Vibrio_cholerae_Strain_BD06.RefSeq	3558	Contig	2013	Bangladesh
782	GCF003348735v1-Vibrio_cholerae_Strain_BD01.RefSeq	3640	Contig	2013	Bangladesh
783	GCF003348745v1-Vibrio_cholerae_Strain_OYP9F05.RefSeq	3720	Contig	2009	USA
784	GCF003348755v1-Vibrio_cholerae_Strain_OYP8E03.RefSeq	3592	Contig	2009	USA
785	GCF003348795v1-Vibrio_cholerae_Strain_OYP8B04.RefSeq	3392	Contig	2009	USA
786	GCF003348815v1-Vibrio_cholerae_Strain_OYP7G04.RefSeq	3533	Contig	2009	USA
787	GCF003348825v1-Vibrio_cholerae_Strain_OYP8A02.RefSeq	3544	Contig	2009	USA
788	GCF003348835v1-Vibrio_cholerae_Strain_OYP7F09.RefSeq	3473	Contig	2009	USA
789	GCF003348875v1-Vibrio_cholerae_Strain_OYP7C09.RefSeq	3503	Contig	2009	USA
790	GCF003348885v1-Vibrio_cholerae_Strain_OYP7C01.RefSeq	3461	Contig	2009	USA
791	GCF003348905v1-Vibrio_cholerae_Strain_OYP7B07.RefSeq	3497	Contig	2009	USA
792	GCF003348925v1-Vibrio_cholerae_Strain_OYP7B05.RefSeq	3539	Contig	2009	USA
793	GCF003348955v1-Vibrio_cholerae_Strain_OYP7B03.RefSeq	3508	Contig	2009	USA
794	GCF003348965v1-Vibrio_cholerae_Strain_OYP6G01.RefSeq	3463	Contig	2009	USA
795	GCF003348985v1-Vibrio_cholerae_Strain_OYP6F09.RefSeq	3503	Contig	2009	USA
796	GCF003348995v1-Vibrio_cholerae_Strain_OYP6F04.RefSeq	3478	Contig	2009	USA
797	GCF003349035v1-Vibrio_cholerae_Strain_OYP6E10.RefSeq	3544	Contig	2009	USA
798	GCF003349045v1-Vibrio_cholerae_Strain_OYP6E09.RefSeq	3485	Contig	2009	USA
799	GCF003349055v1-Vibrio_cholerae_Strain_OYP6E05.RefSeq	3603	Contig	2009	USA
800	GCF003349065v1-Vibrio_cholerae_Strain_OYP6E06.RefSeq	3528	Contig	2009	USA
801	GCF003349115v1-Vibrio_cholerae_Strain_OYP6D09.RefSeq	3505	Contig	2009	USA
802	GCF003349125v1-Vibrio_cholerae_Strain_OYP6B02.RefSeq	3544	Contig	2009	USA
803	GCF003349145v1-Vibrio_cholerae_Strain_OYP6D07.RefSeq	3563	Contig	2009	USA
804	GCF003349155v1-Vibrio_cholerae_Strain_OYP5F05.RefSeq	3416	Contig	2009	USA
805	GCF003349195v1-Vibrio_cholerae_Strain_OYP5B11.RefSeq	3432	Contig	2009	USA
806	GCF003349205v1-Vibrio_cholerae_Strain_OYP4H10.RefSeq	3496	Contig	2009	USA
807	GCF003349245v1-Vibrio_cholerae_Strain_OYP4G07.RefSeq	3507	Contig	2009	USA
808	GCF003349265v1-Vibrio_cholerae_Strain_OYP4F04.RefSeq	3604	Contig	2009	USA
809	GCF003349275v1-Vibrio_cholerae_Strain_OYP4E08.RefSeq	3474	Contig	2009	USA
810	GCF003349315v1-Vibrio_cholerae_Strain_OYP4D04.RefSeq	3593	Contig	2009	USA
811	GCF003349325v1-Vibrio_cholerae_Strain_OYP4D09.RefSeq	3648	Contig	2009	USA
812	GCF003349335v1-Vibrio_cholerae_Strain_OYP4B01.RefSeq	3568	Contig	2009	USA
813	GCF003349365v1-Vibrio_cholerae_Strain_OYP2H11.RefSeq	3516	Contig	2009	USA
814	GCF003349395v1-Vibrio_cholerae_Strain_OYP2E03.RefSeq	3646	Contig	2009	USA
815	GCF003349405v1-Vibrio_cholerae_Strain_OYP2C01.RefSeq	3624	Contig	2009	USA
816	GCF003349435v1-Vibrio_cholerae_Strain_OYP2B04.RefSeq	3521	Contig	2009	USA
817	GCF003349445v1-Vibrio_cholerae_Strain_OYP2A12.RefSeq	3679	Contig	2009	USA
818	GCF003349475v1-Vibrio_cholerae_Strain_OYP1C06.RefSeq	3503	Contig	2009	USA
819	GCF003349495v1-Vibrio_cholerae_Strain_OYP1E12.RefSeq	3542	Contig	2009	USA
820	GCF003349525v1-Vibrio_cholerae_Strain_OYP6D03.RefSeq	3559	Contig	2009	USA
821	GCF003349545v1-Vibrio_cholerae_Strain_OYP6F07.RefSeq	3573	Contig	2009	USA
822	GCF003349575v1-Vibrio_cholerae_Strain_OYP5H09.RefSeq	3798	Contig	2009	USA
823	GCF003349585v1-Vibrio_cholerae_Strain_OYP5B09.RefSeq	3727	Contig	2009	USA
824	GCF003349615v1-Vibrio_cholerae_Strain_OYP5F01.RefSeq	3456	Contig	2009	USA
825	GCF003349625v1-Vibrio_cholerae_Strain_OYP4H08.RefSeq	3485	Contig	2009	USA
826	GCF003349645v1-Vibrio_cholerae_Strain_OYP4H04.RefSeq	3540	Contig	2009	USA
827	GCF003349665v1-Vibrio_cholerae_Strain_OYP4D10.RefSeq	3549	Contig	2009	USA
828	GCF003349685v1-Vibrio_cholerae_Strain_OYP4B08.RefSeq	3437	Contig	2009	USA
829	GCF003349715v1-Vibrio_cholerae_Strain_OYP4A01.RefSeq	3555	Contig	2009	USA
830	GCF003349725v1-Vibrio_cholerae_Strain_OYP3E02.RefSeq	3338	Contig	2009	USA
831	GCF003349745v1-Vibrio_cholerae_Strain_OYP3D09.RefSeq	3592	Contig	2009	USA
832	GCF003349755v1-Vibrio_cholerae_Strain_OYP2A04.RefSeq	3544	Contig	2009	USA
833	GCF003449075v1-Vibrio_cholerae_Strain_VN_2808.RefSeq	3599	Contig	2014	Germany
834	GCF003449115v1-Vibrio_cholerae_Strain_VN_2825.RefSeq	3654	Contig	2014	Germany
835	GCF003449125v1-Vibrio_cholerae_Strain_VN_2923.RefSeq	3700	Contig	2014	Germany
836	GCF003449135v1-Vibrio_cholerae_Strain_VN_29_97.RefSeq	3650	Contig	2014	Germany
837	GCF003574155v1-Vibrio_cholerae_Strain_V060002.RefSeq	3681	Complete Genome	NA	missing
838	GCF003574775v1-Vibrio_cholerae_Strain_vm1.RefSeq	3858	Contig	2017	India
839	GCF003585335v1-Vibrio_cholerae_Strain_4119.RefSeq	3543	Contig	2010	Bangladesh
840	GCF003585365v1-Vibrio_cholerae_Strain_4874.RefSeq	3569	Contig	2012	Bangladesh
841	GCF003585385v1-Vibrio_cholerae_Strain_173V1015.RefSeq	3805	Contig	2015	Bangladesh
842	GCF003585405v1-Vibrio_cholerae_Strain_MGL390.RefSeq	3497	Contig	2001	Bangladesh
843	GCF003585465v1-Vibrio_cholerae_Strain_2788878.RefSeq	3438	Contig	2007	Bangladesh
844	GCF003585485v1-Vibrio_cholerae_Strain_2924281.RefSeq	3585	Contig	2009	Bangladesh
845	GCF003585505v1-Vibrio_cholerae_Strain_MGL155.RefSeq	3431	Contig	2013	Bangladesh
846	GCF003585535v1-Vibrio_cholerae_Strain_MGL35.RefSeq	3543	Contig	2012	Bangladesh
847	GCF003585545v1-Vibrio_cholerae_Strain_456300.RefSeq	3581	Contig	2011	Bangladesh
848	GCF003591575v1-Vibrio_cholerae_Strain_FORC_073.RefSeq	3577	Complete Genome	2017	South Korea
849	GCF003594505v1-Vibrio_cholerae_Strain_MGL845.RefSeq	3797	Contig	2003	Bangladesh
850	GCF003594515v1-Vibrio_cholerae_Strain_195V0316.RefSeq	3607	Contig	2016	Bangladesh
851	GCF003594535v1-Vibrio_cholerae_Strain_MGL2619.RefSeq	3899	Contig	2005	Bangladesh
852	GCF003594565v1-Vibrio_cholerae_Strain_MGL788.RefSeq	3676	Contig	2002	Bangladesh
853	GCF003716425v1-Vibrio_cholerae_Strain_O75TS.RefSeq	3646	Contig	NA	Missing
854	GCF003716435v1-Vibrio_cholerae_Strain_2011EL_1271.RefSeq	3589	Contig	NA	Haiti
855	GCF003716465v1-Vibrio_cholerae_Strain_3523_03.RefSeq	3632	Contig	NA	Missing
856	GCF003716505v1-Vibrio_cholerae_Strain_2015V_1126.RefSeq	3521	Contig	NA	USA
857	GCF003716515v1-Vibrio_cholerae_Strain_2015V_1118.RefSeq	3612	Contig	NA	USA
858	GCF003719755v1-Vibrio_cholerae_Strain_E4.RefSeq	3751	Complete Genome	2002	not applicable
859	GCF004117115v1-Vibrio_cholerae_Strain_FORC_076.RefSeq	3495	Complete Genome	NA	South Korea
860	GCF004120565v1-Vibrio_cholerae_O1_biovar_El_Tor_Strain_110_94.RefSeq	3617	Contig	1994	Brazil
861	GCF004120685v1-Vibrio_cholerae_O1_biovar_El_Tor_Strain_138_94.RefSeq	3597	Contig	1994	Brazil
862	GCF004121685v1-Vibrio_cholerae_Strain_227_94.RefSeq	3626	Contig	1994	Brazil
863	GCF004121695v1-Vibrio_cholerae_Strain_451_92.RefSeq	3621	Contig	1992	Brazil
864	GCF004121735v1-Vibrio_cholerae_Strain_158_94.RefSeq	3641	Contig	1994	Brazil
865	GCF004121775v1-Vibrio_cholerae_Strain_146_94.RefSeq	3523	Contig	1994	Brazil
866	GCF004121795v1-Vibrio_cholerae_Strain_204_92.RefSeq	3651	Contig	1992	Brazil
867	GCF004121805v1-Vibrio_cholerae_Strain_176_93.RefSeq	3660	Contig	1993	Brazil
868	GCF004121815v1-Vibrio_cholerae_Strain_164_94.RefSeq	3636	Contig	1994	Brazil
869	GCF004121835v1-Vibrio_cholerae_Strain_176_94.RefSeq	3664	Contig	1994	Brazil
870	GCF004121875v1-Vibrio_cholerae_Strain_254_94.RefSeq	3659	Contig	1994	Brazil
871	GCF004121895v1-Vibrio_cholerae_Strain_421_91.RefSeq	3668	Contig	1991	Brazil
872	GCF004121905v1-Vibrio_cholerae_Strain_224_92.RefSeq	3659	Contig	1992	Brazil
873	GCF004121915v1-Vibrio_cholerae_Strain_456_92.RefSeq	3644	Contig	1992	Brazil
874	GCF004121945v1-Vibrio_cholerae_Strain_54_93.RefSeq	3657	Contig	1993	Brazil
875	GCF004121965v1-Vibrio_cholerae_Strain_222_94.RefSeq	3654	Contig	1994	Brazil
876	GCF004121995v1-Vibrio_cholerae_Strain_169_94.RefSeq	3624	Contig	1994	Brazil
877	GCF004122005v1-Vibrio_cholerae_Strain_96_93.RefSeq	3599	Contig	1993	Brazil
878	GCF004122015v1-Vibrio_cholerae_Strain_129_94.RefSeq	3647	Contig	1994	Brazil
879	GCF004122025v1-Vibrio_cholerae_Strain_1831.RefSeq	3620	Contig	1991	Brazil
880	GCF004123205v1-Vibrio_cholerae_Strain_138_93.RefSeq	3623	Contig	1993	Brazil
881	GCF004123215v1-Vibrio_cholerae_Strain_85_93.RefSeq	3670	Contig	1993	Brazil
882	GCF004123225v1-Vibrio_cholerae_Strain_179_92.RefSeq	3640	Contig	1992	Brazil
883	GCF004309765v1-Vibrio_cholerae_Strain_IDH08148.RefSeq	3645	Contig	2015	India
884	GCF004309965v1-Vibrio_cholerae_Strain_IDH046.RefSeq	3635	Contig	2001	India
885	GCF004310265v1-Vibrio_cholerae_Strain_VCE232.RefSeq	3543	Contig	1980	India
886	GCF900185995v1-Vibrio_cholerae.RefSeq	3807	Complete Genome	2016	Germany
887	GCF900324425v1-Vibrio_cholerae_Strain_4295STDY6534232.RefSeq	3736	Complete Genome	2013	Bangladesh
888	GCF900324445v1-Vibrio_cholerae_Strain_4295STDY6534216.RefSeq	3735	Complete Genome	2014	Bangladesh
889	GCF900324455v1-Vibrio_cholerae_Strain_4295STDY6534248.RefSeq	3741	Complete Genome	2014	Bangladesh
890	GCF900538065v1-Vibrio_cholerae_Strain_NCTC_30.RefSeq	3460	Complete Genome	1916	Egypt
891	GCF900604885v1-Vibrio_cholerae_Strain_KorC3.RefSeq	3634	Contig	2016	South Korea
892	GCF900604895v1-Vibrio_cholerae_Strain_KorC2.RefSeq	3620	Contig	2016	South Korea
893	GCF900604905v1-Vibrio_cholerae_Strain_KorC1.RefSeq	3623	Contig	2016	South Korea
894	GCF900604915v1-Vibrio_cholerae_Strain_KorE1.RefSeq	3624	Contig	2016	South Korea
