# Supplementary material for: Genome-wide investigation of outbreak-associated Vibrio cholerae in Gujarat, India identifies antimicrobial resistance genes, virulence determinants, and mobile genetic elements
Source: Front Microbiol. 2026 Jul 2;17:1851551. doi: 10.3389/fmicb.2026.1851551 (PMC13373057; doi:10.3389/fmicb.2026.1851551)
Supplement: Supplementary file 1 [file Data_Sheet_1.zip › Supplementary Table S3.xlsx]

## Sheet: Supplementary Table S3
Supplementary Table S3: Detailes of 69 V. cholerae isolates recovered from the patients stool samples.
SampleId	Final Diagnosis	AM (Ampicillin)	DX (Doxycycline)	BA (Cotrimoxazole)	RC (Ciprofloxacin)	CH (Chloramphenicol)	TE (Tetracycline)	GM (Gentamicin)
ST-439	Vibrio cholera	R	S	R	S	S	S	S
ST-442	Vibrio cholera	R	S	R	S	S	S	S
ST-429	Vibrio cholera	R	S	R	S	S	S	S
ST-402	Vibrio cholera	R	S	R	S	S	S	S
ST-392	Vibrio cholera	R	S	R	S	S	S	S
ST-385	Vibrio cholera O1 Inaba	R	S	S	S	S	S	S
ST-389	Vibrio cholera O1 Inaba	R	S	R	S	S	S	S
ST-421	Vibrio cholera	R	S	R	S	S	S	S
ST-414	Vibrio cholera	R	S	R	S	S	S	S
ST-412	Vibrio cholera	R	S	R	S	S	S	S
ST-435	Vibrio cholera	R	S	R	S	S	S	S
ST-524	Vibrio cholera	R	S	R	S	S	S	S
ST-553	Vibrio cholera O1	R	S	R	S	S	S	S
ST-300	Vibrio cholera O1 Inaba	R	S	S	S	S	S	S
ST-329	Vibrio cholera O1 Ogawa	R	S	S	S	S	S	S
ST-550	Vibrio Cholera O1	R	S	R	S	S	S	S
ST-502	Vibrio Cholera	R	S	S	S	S	S	S
ST-511	Vibrio Cholera	R	S	R	S	S	S	S
ST-382	Vibrio Cholera O1 Inaba	R	S	R	S	S	S	S
ST-475	Vibrio Cholera	R	S	S	S	S	S	S
ST-471	Vibrio Cholera	R	S	R	S	S	S	S
ST-489	Vibrio Cholera	R	S	R	S	S	S	S
ST-404	Vibrio Cholera	R	S	R	S	S	S	S
ST-418	Vibrio Cholera	R	S	R	S	S	S	S
ST-446	Vibrio Cholera	R	S	R	S	S	S	S
ST-321	Vibrio Cholera O1 Inaba	R	S	R	S	S	S	S
ST-23	Vibrio Cholera O1 Inaba	R	S	R	S	S	S	S
ST-172	Vibrio Cholera O1 Inaba	R	S	R	S	S	S	S
ST-173	Vibrio Cholera O1 Inaba	R	S	R	S	S	S	S
ST-181	Vibrio Cholera O1 Inaba	R	S	R	S	S	S	S
ST-182	Vibrio Cholera O1 Inaba	R	S	R	S	S	S	S
ST-213	Vibrio Cholera O1 Inaba	R	S	R	S	S	S	S
ST-215	Vibrio Cholera O1 Ogawa	R	S	R	S	S	S	S
ST-244	Vibrio Cholera O1 Ogawa	R	S	R	S	S	S	S
ET7263	Vibrio cholera O1 Ogawa	-	-	-	-	-	-	-
VC-1078	Vibrio cholera O1	-	-	-	-	-	-	-
VC1240	Vibrio cholera O1	-	-	-	-	-	-	-
VC-1117	Vibrio cholera O1	-	-	-	-	-	-	-
VC-1104	Vibrio cholera O1	-	-	-	-	-	-	-
VC-1116	Vibrio Cholera O1	-	-	-	-	-	-	-
VC-1133	Vibrio Cholera O1	-	-	-	-	-	-	-
VC-1112	Vibrio Cholera O1	-	-	-	-	-	-	-
VC-1156	Vibrio Cholera O1	-	-	-	-	-	-	-
VC-1189	Vibrio Cholera O1	-	-	-	-	-	-	-
VC-1139	Vibrio Cholera O1	-	-	-	-	-	-	-
VC-1217	Vibrio Cholera O1	-	-	-	-	-	-	-
VC-1210	Vibrio Cholera O1	-	-	-	-	-	-	-
VC-1208	Vibrio Cholera O1	-	-	-	-	-	-	-
VC-1230	Vibrio Cholera O1	-	-	-	-	-	-	-
VC-1219	Vibrio Cholera O1	-	-	-	-	-	-	-
VC-1257	Vibrio Cholera O1	-	-	-	-	-	-	-
VC-1203	Vibrio Cholera O1	-	-	-	-	-	-	-
E6823	Vibrio Cholera O1 Inaba	-	-	-	-	-	-	-
VC-1066	Vibrio Cholera O1	-	-	-	-	-	-	-
VC-1057	Vibrio Cholera O1	-	-	-	-	-	-	-
VC-1079	Vibrio Cholera O1	-	-	-	-	-	-	-
VC-1098	Vibrio Cholera O1	-	-	-	-	-	-	-
VC-1091	Vibrio Cholera O1	-	-	-	-	-	-	-
VC-1034	Vibrio Cholera O1	-	-	-	-	-	-	-
VC-1028	Vibrio Cholera O1	-	-	-	-	-	-	-
VC-1018	Vibrio Cholera O1	-	-	-	-	-	-	-
VC-1051	Vibrio Cholera O1	-	-	-	-	-	-	-
VC-1036	Vibrio Cholera O1	-	-	-	-	-	-	-
13107	Vibrio Cholera O1 Inaba	-	-	-	-	-	-	-
12901	Vibrio Cholera O1 Ogawa	-	-	-	-	-	-	-
13290	Vibrio Cholera O1 Ogawa	-	-	-	-	-	-	-
13309	Vibrio Cholera O1 Ogawa	-	-	-	-	-	-	-
10832	Vibrio Cholera O1 Inaba	-	-	-	-	-	-	-
18073	Vibrio Cholera O1 Ogawa	-	-	-	-	-	-	-
