# Supplementary material for: Genome-wide investigation of outbreak-associated Vibrio cholerae in Gujarat, India identifies antimicrobial resistance genes, virulence determinants, and mobile genetic elements
Source: Front Microbiol. 2026 Jul 2;17:1851551. doi: 10.3389/fmicb.2026.1851551 (PMC13373057; doi:10.3389/fmicb.2026.1851551)
Supplement: Supplementary file 1 [file Data_Sheet_1.zip › Supplementary Table S4.xlsx]

## Sheet: Supplementary Table S4
Supplementary Table S4: Number of reads generated for de novo assembly of all 20 V. cholerae isolates using Illumina. All reads are in pair (2X250).
SampleID	Number of reads
IC1	705931		Total reads	11296552
IC2	606691		Average reads per sample	564827
IC3	635632
IC4	852467
IC5	1106959
IC6	923858
IC7	710445
IC8	736289
IC9	684693
IC10	301701
VP1	173960
VP2	341795
VP3	448535
VP4	479318
VP5	426985
VP6	419616
VP7	429400
VP8	408738
VP9	383412
VP10	520127
