# Supplementary material for: Genome-wide investigation of outbreak-associated Vibrio cholerae in Gujarat, India identifies antimicrobial resistance genes, virulence determinants, and mobile genetic elements
Source: Front Microbiol. 2026 Jul 2;17:1851551. doi: 10.3389/fmicb.2026.1851551 (PMC13373057; doi:10.3389/fmicb.2026.1851551)
Supplement: Supplementary file 1 [file Data_Sheet_1.zip › Supplementary Table S5.xlsx]

## Sheet: Supplementary Table S5
Supplementary Table S5: Antibitic resistance genes present in the 20 V. cholerae genomes idnetified using the CARD database.
IC1	IC2	IC3	IC4	IC5	IC6	IC7	IC8	IC9	IC10	VP1	VP2	VP3	VP4	VP5	VP6	VP7	VP8	VP9	VP10
almE	almE	almE	almE	almE	almE	almE	almE	almE	almE	almE	almE	almE	almE	almE	almE	almE	almE	almE	almE
almF	almF	almF	almF	almF	almF	almF	almF	almF	almF	almF	almF	almF	almF	almF	almF	almF	almF	almF	almF
almG	almG	almG	almG	almG	almG	almG	almG	almG	almG	almG	almG	almG	almG	almG	almG	almG	almG	almG	almG
APH(3'')-Ib	APH(3'')-Ib	APH(3'')-Ib	APH(3'')-Ib	APH(3'')-Ib	APH(3'')-Ib	APH(3'')-Ib	APH(3'')-Ib	APH(3'')-Ib	APH(3'')-Ib	APH(3'')-Ib	APH(3'')-Ib	APH(3'')-Ib	APH(3'')-Ib	APH(3'')-Ib	APH(3'')-Ib	APH(3'')-Ib	APH(3'')-Ib	APH(3'')-Ib	APH(3'')-Ib
APH(6)-Id	APH(6)-Id	APH(6)-Id	APH(6)-Id	APH(6)-Id	APH(6)-Id	APH(6)-Id	APH(6)-Id	APH(6)-Id	APH(6)-Id	APH(6)-Id	APH(6)-Id	APH(6)-Id	APH(6)-Id	APH(6)-Id	APH(6)-Id	APH(6)-Id	APH(6)-Id	APH(6)-Id	APH(6)-Id
catB9	catB9	catB9	catB9	catB9	catB9	catB9	catB9	catB9	catB9	catB9	catB9	catB9	catB9	catB9	catB9	catB9	catB9	catB9	catB9
CRP	CRP	CRP	CRP	CRP	CRP	CRP	CRP	CRP	CRP	CRP	CRP	CRP	CRP	CRP	CRP	CRP	CRP	CRP	CRP
dfrA1	dfrA1	dfrA1	dfrA1	dfrA1	dfrA1	dfrA1	dfrA1	dfrA1	dfrA1	dfrA1	dfrA1	dfrA1	dfrA1	dfrA1	dfrA1	dfrA1	dfrA1	dfrA1	dfrA1
Escherichia coli parE conferring resistance to fluoroquinolones	Escherichia coli parE conferring resistance to fluoroquinolones	Escherichia coli parE conferring resistance to fluoroquinolones	Escherichia coli parE conferring resistance to fluoroquinolones	Escherichia coli parE conferring resistance to fluoroquinolones	Escherichia coli parE conferring resistance to fluoroquinolones	Escherichia coli parE conferring resistance to fluoroquinolones	Escherichia coli parE conferring resistance to fluoroquinolones	Escherichia coli parE conferring resistance to fluoroquinolones	Escherichia coli parE conferring resistance to fluoroquinolones	Escherichia coli parE conferring resistance to fluoroquinolones	Escherichia coli parE conferring resistance to fluoroquinolones	Escherichia coli parE conferring resistance to fluoroquinolones	Escherichia coli parE conferring resistance to fluoroquinolones	Escherichia coli parE conferring resistance to fluoroquinolones	Escherichia coli parE conferring resistance to fluoroquinolones	Escherichia coli parE conferring resistance to fluoroquinolones	Escherichia coli parE conferring resistance to fluoroquinolones	Escherichia coli parE conferring resistance to fluoroquinolones	Escherichia coli parE conferring resistance to fluoroquinolones
floR	floR	floR	floR	floR	floR	floR	floR	floR	floR	floR	floR	floR	floR	floR	floR	floR	floR	floR	floR
sul2	sul2	sul2	sul2	sul2	sul2	sul2	sul2	sul2	sul2	sul2	sul2	sul2	sul2	sul2	sul2	sul2	sul2	sul2	sul2
Vibrio cholerae varG	Vibrio cholerae varG	Vibrio cholerae varG	Vibrio cholerae varG	Vibrio cholerae varG	Vibrio cholerae varG	Vibrio cholerae varG	Vibrio cholerae varG	Vibrio cholerae varG	Vibrio cholerae varG	Vibrio cholerae varG	Vibrio cholerae varG	Vibrio cholerae varG	Vibrio cholerae varG	Vibrio cholerae varG	Vibrio cholerae varG	Vibrio cholerae varG	Vibrio cholerae varG	Vibrio cholerae varG	Vibrio cholerae varG
	Escherichia coli EF-Tu mutants conferring resistance to Pulvomycin	Escherichia coli EF-Tu mutants conferring resistance to Pulvomycin					Escherichia coli EF-Tu mutants conferring resistance to Pulvomycin	Escherichia coli EF-Tu mutants conferring resistance to Pulvomycin
	Escherichia coli EF-Tu mutants conferring resistance to Pulvomycin	Escherichia coli EF-Tu mutants conferring resistance to Pulvomycin					Escherichia coli EF-Tu mutants conferring resistance to Pulvomycin	Escherichia coli EF-Tu mutants conferring resistance to Pulvomycin
