# Supplementary material for: Genome-wide investigation of outbreak-associated Vibrio cholerae in Gujarat, India identifies antimicrobial resistance genes, virulence determinants, and mobile genetic elements
Source: Front Microbiol. 2026 Jul 2;17:1851551. doi: 10.3389/fmicb.2026.1851551 (PMC13373057; doi:10.3389/fmicb.2026.1851551)
Supplement: Supplementary file 1 [file Data_Sheet_1.zip › Supplementary Table S6.xlsx]

## Sheet: Supplementary Table S6
Supplementary Table S6: The details of antibiotic-resistant genes, resistance mechanism, antibiotics target and its class for which the gene conferring resistance.
Genes	Antibiotic	Antibiotic Class	Resistance mechanism
almE	colistin A; colistin B	peptide antibiotic	antibiotic target alteration
almF	colistin A; colistin B	peptide antibiotic	antibiotic target alteration
almG	colistin A; colistin B	peptide antibiotic	antibiotic target alteration
APH(3'')-Ib	streptomycin	aminoglycoside antibiotic	antibiotic inactivation
APH(6)-Id	streptomycin	aminoglycoside antibiotic	antibiotic inactivation
catB9	azidamfenicol; chloramphenicol; thiamphenicol	phenicol antibiotic	antibiotic inactivation
CRP	erythromycin; cloxacillin; oxacillin; norfloxacin	macrolide antibiotic; fluoroquinolone antibiotic; penam	antibiotic efflux
dfrA1	trimethoprim	diaminopyrimidine antibiotic	antibiotic target replacement
Escherichia coli parE conferring resistance to fluoroquinolones	enoxacin; ciprofloxacin; levofloxacin; moxifloxacin; gatifloxacin; lomefloxacin; nalidixic acid; norfloxacin; ofloxacin; trovafloxacin; grepafloxacin; sparfloxacin; pefloxacin	fluoroquinolone antibiotic	antibiotic target alteration
floR	chloramphenicol; florfenicol	phenicol antibiotic	antibiotic efflux
sul2	sulfadiazine; sulfadimidine; sulfadoxine; sulfamethoxazole; sulfisoxazole; sulfacetamide; mafenide; sulfasalazine; sulfamethizole	sulfonamide antibiotic	antibiotic target replacement
Vibrio cholerae varG	meropenem	carbapenem	antibiotic inactivation
Escherichia coli EF-Tu mutants conferring resistance to Pulvomycin	pulvomycin	elfamycin antibiotic	antibiotic target alteration
Escherichia coli EF-Tu mutants conferring resistance to Pulvomycin	pulvomycin	elfamycin antibiotic	antibiotic target alteration
