# Supplementary material for: Genome-wide investigation of outbreak-associated Vibrio cholerae in Gujarat, India identifies antimicrobial resistance genes, virulence determinants, and mobile genetic elements
Source: Front Microbiol. 2026 Jul 2;17:1851551. doi: 10.3389/fmicb.2026.1851551 (PMC13373057; doi:10.3389/fmicb.2026.1851551)
Supplement: Supplementary file 1 [file Data_Sheet_1.zip › Supplementary Table S7.xlsx]

## Sheet: Supplementary Table S7
Supplementary Table S7: Possible antibiotic resistance determinants identified using Pathogenwatch. '0' indicate absence and '1' indicate presence of Possible antibiotic resistance determinants.
Isolate	Azithromycin	Ampicillin	Antiseptic	Ceftazidime	Carbapenems	Broad-Spectrum Cephalosporins	Chloramphenicol	Ciprofloxacin	Ceftriaxone	Doxycycline	Cefepime	Furazolidone	Meropenem	Nalidixic acid	Nitrofurantoin	Rifampicin	Sulfamethoxazole	Sulfisoxazole	Streptomycin	Tetracycline	Trimethoprim	Total
IC1	0	1	0	1	1	1	1	1	1	0	1	1	0	1	1	0	1	1	1	0	1	15
IC2	0	1	0	1	1	1	1	1	1	0	1	1	0	1	1	0	1	1	1	0	1	15
IC3	0	1	0	1	1	1	1	1	1	0	1	1	0	1	1	0	1	1	1	0	1	15
IC4	0	1	0	1	1	1	1	1	1	0	1	1	0	1	1	0	1	1	1	0	1	15
IC5	0	1	0	1	1	1	1	1	1	0	1	1	0	1	1	0	1	1	1	0	1	15
IC6	0	1	0	1	1	1	1	1	1	0	1	1	0	1	1	0	1	1	1	0	1	15
IC7	0	1	0	1	1	1	1	1	1	0	1	1	0	1	1	0	1	1	1	0	1	15
IC8	0	1	0	1	1	1	1	1	1	0	1	1	0	1	1	0	1	1	1	0	1	15
IC9	0	1	0	1	1	1	1	1	1	0	1	1	0	1	1	0	1	1	1	0	1	15
IC10	0	1	0	1	1	1	1	1	1	0	1	1	0	1	1	0	1	1	1	0	1	15
VP1	0	1	0	1	1	1	1	1	1	0	1	1	0	1	1	0	1	1	1	0	1	15
VP2	0	1	0	1	1	1	1	1	1	0	1	1	0	1	1	0	1	1	1	0	1	15
VP3	0	1	0	1	1	1	1	1	1	0	1	1	0	1	1	0	1	1	1	0	1	15
VP4	0	1	0	1	1	1	1	1	1	0	1	1	0	1	1	0	1	1	1	0	1	15
VP5	0	1	0	1	1	1	1	1	1	0	1	1	0	1	1	0	1	1	1	0	1	15
VP6	0	1	0	1	1	1	1	1	1	0	1	1	0	1	1	0	1	1	1	0	1	15
VP7	0	1	0	1	1	1	1	1	1	0	1	1	0	1	1	0	1	1	1	0	1	15
VP8	0	1	0	1	1	1	1	1	1	0	1	1	0	1	1	0	1	1	1	0	1	15
VP9	0	1	0	1	1	1	1	1	1	0	1	1	0	1	1	0	1	1	1	0	1	15
VP10	0	1	0	1	1	1	1	1	1	0	1	1	0	1	1	0	1	1	1	0	1	15
